# Supplementary material for: The PeptideAtlas of a widely cultivated fish Labeo rohita: A resource for the Aquaculture Community
Source: Sci Data. 2022 Apr 13;9:171. doi: 10.1038/s41597-022-01259-9 (PMC9008064; doi:10.1038/s41597-022-01259-9)
Supplement: Supplementary file 4 — Supplementary File S3 [file 41597_2022_1259_MOESM4_ESM.xlsx]

## Sheet: Supplementary_File_3_Mayu
nr_runs	nr_files	mFDR	target_PSM	decoy_PSM	FP_PSM	TP_PSM	target_pepID	decoy_pepID	FP_pepID	FP_pepID_stdev	TP_pepID	pepFDR	target_protID	decoy_protID	FP_protID	FP_protID_stdev	TP_protID	protFDR	lFDR_1	lFDR_5	lFDR_10	lFDR_25	target_protIDs	decoy_protIDs	FP_protIDs	TP_protIDs	protFDRs	target_protIDns	decoy_protIDns	FP_protIDns	TP_protIDns	protFDRns
596	1	0	4701536	0	0	4701536	85024	0	0	0	85024	0	10266	0	0	0	10266	0	0	0	0	0	616	0	0	616	0	9650	0	0	9650	0
596	1	9.63e-05	8668339	1084	835	8667504	154169	292	210	3.62618	153959	0.00136197	15906	272	153	6.2303	15753	0.00964958	0.027	0	0	0	1629	133	98	1531	0.0599274	14277	76	56	14221	0.0039129
		Total	canonical	indistinguishable Representative	representative	marginally Distinguished	weak	insufficient	subsumed	indistinguishable	identical	reject
	CONTAM	86	61		1	8	5		10	1
	Others	29488	6015	667	768	671	1135	30	3448	1024	15730
	DECOY	337	5		5		187	75	3	47	15
	% DECOY	0.0114284	0.000831255	0	0.00651042	0	0.164758	2.5	0.00087007	0.0458984	0.000953592
