# Supplementary material for: The PeptideAtlas of a widely cultivated fish Labeo rohita: A resource for the Aquaculture Community
Source: Sci Data. 2022 Apr 13;9:171. doi: 10.1038/s41597-022-01259-9 (PMC9008064; doi:10.1038/s41597-022-01259-9)
Supplement: Supplementary file 6 — Supplementary Table S2 [file 41597_2022_1259_MOESM6_ESM.xlsx]

## Sheet: Description of worksheets
S.no.	Worksheet name	Description
1	Organ_wise_peptides	This sheet contains tissue/Experiment wise list of peptides enlisted in Rohu PeptideAtlas.
2	Distinct peptide_Coverage	This sheet contains the list of Canonical proteins with details like number of unique peptides (n_distinct peptides) and percent sequence coverage (Seq.coverage). Input for Figure 3e-f.

## Sheet: Organ_wise_peptides
	AB	Length	Brain	Length	Embryo	Length	Eye	Length	FG	Length	Fin	Length	GB	Length	Gill	Length	Gut	Length	Heart	Length	Kidney	Length	Liver	Length	MG	Length	Muscle	Length	Plasma	Length	Scales	Length	Skin	Length	SC	Length	Spleen	Length
	ISCTIANR	8	GDACEGDSGGPFVMK	15	ISCTIANR	8	GDACEGDSGGPFVMK	15	ISCTIANR	8	AAVEEGIVLGGGCALLR	17	RGDACEGDSGGPFVMK	16	GDACEGDSGGPFVMK	15	GDACEGDSGGPFVMK	15	GDACEGDSGGPFVMK	15	GDACEGDSGGPFVMK	15	GDACEGDSGGPFVMK	15	GDACEGDSGGPFVMK	15	GDACEGDSGGPFVMK	15	GDACEGDSGGPFVMK	15	AAVPSGASTGIYEALELR	18	AAVEEGIVLGGGCALLR	17	GDACEGDSGGPFVMK	15	GDACEGDSGGPFVMK	15
	RGDACEGDSGGPFVMK	16	RGDACEGDSGGPFVMK	16	AATGEEVSAEDLGGADLHCR	20	ISCTIANR	8	AATGEEVSAEDLGGADLHCR	20	AAVPSGASTGIYEALELR	18	AAVEEGIVLGGGCALLR	17	ISCTIANR	8	ISCTIANR	8	ISCTIANR	8	ISCTIANR	8	ISCTIANR	8	ISCTIANR	8	ISCTIANR	8	ISCTIANR	8	AGFAGDDAPR	10	AAVPSGASTGIYEALELR	18	ISCTIANR	8	ISCTIANR	8
	AAVEEGIVLGGGCALLR	17	AAAQCYIDLIIKESDNNVK	19	AAVEEGIVLGGGCALLR	17	RGDACEGDSGGPFVMK	16	AATGEEVSAEDLGGADLHCRK	21	ACGDSTLTQITAGLDPVGR	19	AAVPSGASTGIYEALELR	18	AAAQCYIDLIIKESDNNVK	19	AATGEEVSAEDLGGADLHCR	20	RGDACEGDSGGPFVMK	16	RGDACEGDSGGPFVMK	16	AAAQCYIDLIIKESDNNVK	19	AAAQCYIDLIIKESDNNVK	19	AAVEEGIVLGGGCALLR	17	RGDACEGDSGGPFVMK	16	AILVDLEPGTMDSVR	15	ADRDESSPYAAMLAAQDVAQR	21	AATGEEVSAEDLGGADLHCR	20	AATGEEVSAEDLGGADLHCR	20
	AAVPSGASTGIYEALELR	18	AATGEEVSAEDLGGADLHCR	20	AAVPSGASTGIYEALELR	18	AATGEEVSAEDLGGADLHCR	20	AAVEEGIVLGGGCALLR	17	ADFCIIHYAGK	11	ACGDSTLTQITAGLDPVGR	19	AATGEEVSAEDLGGADLHCR	20	AAVEEGIVLGGGCALLR	17	AATGEEVSAEDLGGADLHCR	20	AAAQCYIDLIIKESDNNVK	19	AATGEEVSAEDLGGADLHCR	20	AATGEEVSAEDLGGADLHCR	20	AAVPSGASTGIYEALELR	18	AAVEEGIVLGGGCALLR	17	AVFPSIVGRPR	11	ADTLTPEECQQFK	13	AAVEEGIVLGGGCALLR	17	AAVEEGIVLGGGCALLR	17
	ACGDSTLTQITAGLDPVGR	19	AATGEEVSAEDLGGADLHCRK	21	ACTILLR	7	AAVEEGIVLGGGCALLR	17	AAVPSGASTGIYEALELR	18	ADRDESSPYAAMLAAQDVAQR	21	ADRDESSPYAAMLAAQDVAQR	21	AAVEEGIVLGGGCALLR	17	AAVPSGASTGIYEALELR	18	AAVEEGIVLGGGCALLR	17	AATGEEVSAEDLGGADLHCR	20	AAVEEGIVLGGGCALLR	17	AAVEEGIVLGGGCALLR	17	ADRDESSPYAAMLAAQDVAQR	21	AAVPSGASTGIYEALELR	18	AVFVDLEPTVIDEVR	15	ADTLTPEECQQFKK	14	AAVPSGASTGIYEALELR	18	AAVPSGASTGIYEALELR	18
	ACTILLR	7	AAVEEGIVLGGGCALLR	17	ADRDESSPYAAMLAAQDVAQR	21	AAVPSGASTGIYEALELR	18	ACTILLR	7	AFVAIGDYNGHVGLGVK	17	ADTLTPEECQQFK	13	AAVPSGASTGIYEALELR	18	ACGDSTLTQITAGLDPVGR	19	AAVPSGASTGIYEALELR	18	AAVEEGIVLGGGCALLR	17	AAVPSGASTGIYEALELR	18	AAVPSGASTGIYEALELR	18	ADTLTPEECQQFKK	14	AGFAGDDAPR	10	CDVDIRK	7	AFVAIGDYNGHVGLGVK	17	ACGDSTLTQITAGLDPVGR	19	ACTILLR	7
	ADRDESSPYAAMLAAQDVAQR	21	AAVPSGASTGIYEALELR	18	ADTLTPEECQQFK	13	ACTILLR	7	ADRDESSPYAAMLAAQDVAQR	21	AFVHWYVGEGMEEGEFSEAR	20	ADTLTPEECQQFKK	14	ACTILLR	7	ACTILLR	7	ACGDSTLTQITAGLDPVGR	19	AAVPSGASTGIYEALELR	18	ACTILLR	7	ACGDSTLTQITAGLDPVGR	19	AFVHWYVGEGMEEGEFSEAR	20	AMGIMNSFVNDIFER	15	DLYANTVLSGGTTMYPGIADR	21	AFVHWYVGEGMEEGEFSEAR	20	ACTILLR	7	ADRDESSPYAAMLAAQDVAQR	21
	ADTLTPEECQQFK	13	ACGDSTLTQITAGLDPVGR	19	ADTLTPEECQQFKK	14	ADRDESSPYAAMLAAQDVAQR	21	ADTLTPEECQQFK	13	AGAIAPCEVTVPAQNTGLGPEK	22	AFVAIGDYNGHVGLGVK	17	ADIFVDPVLHTACALDIK	18	ADFCIIHYAGK	11	ACTILLR	7	ACGDSTLTQITAGLDPVGR	19	ADRDESSPYAAMLAAQDVAQR	21	ACTILLR	7	AGAIAPCEVTVPAQNTGLGPEK	22	ARFEELNADLFR	12	DSYVGDEAQSK	11	AFVHWYVGEGMEEGEFSEAREDMAALEK	28	ADRDESSPYAAMLAAQDVAQR	21	ADTLTPEECQQFK	13
	ADTLTPEECQQFKK	14	ACTILLR	7	AFDRHCNMVLENVK	14	ADTLTPEECQQFK	13	ADTLTPEECQQFKK	14	AGDREDITEPAICALR	16	AFVHWYVGEGMEEGEFSEAR	20	ADRDESSPYAAMLAAQDVAQR	21	ADIFVDPVLHTACALDIK	18	ADIFVDPVLHTACALDIK	18	ACTILLR	7	ADTLTPEECQQFK	13	ADFCIIHYAGK	11	AGFAGDDAPR	10	AVCMLSNTTAIAEAWAR	17	EAYPGDVFYLHSR	13	AGAIAPCEVTVPAQNTGLGPEK	22	ADTLTPEECQQFK	13	ADTLTPEECQQFKK	14
	AFVAIGDYNGHVGLGVK	17	ADRDESSPYAAMLAAQDVAQR	21	AFVAIGDYNGHVGLGVK	17	ADTLTPEECQQFKK	14	AFVAIGDYNGHVGLGVK	17	AGFAGDDAPR	10	AGAIAPCEVTVPAQNTGLGPEK	22	ADTLTPEECQQFK	13	ADRDESSPYAAMLAAQDVAQR	21	ADRDESSPYAAMLAAQDVAQR	21	ADRDESSPYAAMLAAQDVAQR	21	ADTLTPEECQQFKK	14	ADRDESSPYAAMLAAQDVAQR	21	AGLPCQDLEFVQFHPTGIYGAGCLITEGCR	30	AVFPSIVGRPR	11	EIVHIQAGQCGNQIGAK	17	AGFAGDDAPR	10	ADTLTPEECQQFKK	14	AFVAIGDYNGHVGLGVK	17
	AFVHWYVGEGMEEGEFSEAR	20	ADTLTPEECQQFK	13	AFVHWYVGEGMEEGEFSEAR	20	AFVHWYVGEGMEEGEFSEAR	20	AFVHWYVGEGMEEGEFSEAR	20	AGQCVIGLQMGTNK	14	AGFAGDDAPR	10	ADTLTPEECQQFKK	14	ADTLTPEECQQFK	13	ADTLTPEECQQFK	13	ADTLTPEECQQFK	13	AFVAIGDYNGHVGLGVK	17	ADTLTPEECQQFK	13	AGNEKEEGETADTVGCCSLR	20	AVFVDLEPTVIDEVR	15	FEDTNLCAIHAK	12	AGQCVIGLQMGTNK	14	AFVAIGDYNGHVGLGVK	17	AFVHWYVGEGMEEGEFSEAR	20
	AGAIAPCEVTVPAQNTGLGPEK	22	ADTLTPEECQQFKK	14	AGAIAPCEVTVPAQNTGLGPEK	22	AFVHWYVGEGMEEGEFSEAREDMAALEK	28	AGAIAPCEVTVPAQNTGLGPEK	22	AGQTTYSGVIDCFR	14	AGQTTYSGVIDCFR	14	AFDKHMNLILCDCDEFRK	18	ADTLTPEECQQFKK	14	ADTLTPEECQQFKK	14	ADTLTPEECQQFKK	14	AFVHWYVGEGMEEGEFSEAR	20	ADTLTPEECQQFKK	14	AGQCVIGLQMGTNK	14	AVGIDLGTTYSCVGVFQHGK	20	FTQAGSEVSALLGR	14	AGQTTYSGVIDCFR	14	AFVHWYVGEGMEEGEFSEAR	20	AGAIAPCEVTVPAQNTGLGPEK	22
	AGFAGDDAPR	10	AFDKHMNLILCDCDEFRK	18	AGFAGDDAPR	10	AGAIAPCEVTVPAQNTGLGPEK	22	AGFAGDDAPR	10	AGQTTYSGVIDCFRK	15	AGQTTYSGVIDCFRK	15	AFVAIGDYNGHVGLGVK	17	AFVAIGDYNGHVGLGVK	17	AFVAIGDYNGHVGLGVK	17	AFDKHMNLILCDCDEFRK	18	AGAIAPCEVTVPAQNTGLGPEK	22	AFDKHMNLILCDCDEFRK	18	AGQTTYSGVIDCFR	14	AYHEQLSVAEITNACFEPANQMVK	24	GHYTEGAELVDSVLDVVR	18	AGQTTYSGVIDCFRK	15	AFVHWYVGEGMEEGEFSEAREDMAALEK	28	AGDREDITEPAICALR	16
	AGQCVIGLQMGTNK	14	AFVAIGDYNGHVGLGVK	17	AGSDGESIGNCPFSQR	16	AGDREDITEPAICALR	16	AGIICQLNAR	10	AGSDGESIGNCPFSQR	16	AGSDGESIGNCPFSQR	16	AFVHWYVGEGMEEGEFSEAR	20	AFVHWYVGEGMEEGEFSEAR	20	AFVHWYVGEGMEEGEFSEAR	20	AFVAIGDYNGHVGLGVK	17	AGDREDITEPAICALR	16	AFDRHCNMVLENVK	14	AGQTTYSGVIDCFRK	15	CAPGVVGPAEADIDFDIIR	19	GYSFTTTAER	10	AHGGYSVFAGVGER	14	AGAIAPCEVTVPAQNTGLGPEK	22	AGFAGDDAPR	10
	AGSDGESIGNCPFSQR	16	AFVHWYVGEGMEEGEFSEAR	20	AHGGYSVFAGVGER	14	AGFAGDDAPR	10	AGLPCQDLEFVQFHPTGIYGAGCLITEGCR	30	AHGGYSVFAGVGER	14	AHGGYSVFAGVGER	14	AGAIAPCEVTVPAQNTGLGPEK	22	AFVHWYVGEGMEEGEFSEAREDMAALEK	28	AFVHWYVGEGMEEGEFSEAREDMAALEK	28	AFVHWYVGEGMEEGEFSEAR	20	AGFAGDDAPR	10	AFVAIGDYNGHVGLGVK	17	AGSDGESIGNCPFSQR	16	CDVDIRK	7	HQGVMVGMGQK	11	AHQLVMEGYNWCHDR	15	AGDREDITEPAICALR	16	AGLPCQDLEFVQFHPTGIYGAGCLITEGCR	30
	AHGGYSVFAGVGER	14	AFVHWYVGEGMEEGEFSEAREDMAALEK	28	AHIAQLCEK	9	AGQCVIGLQMGTNK	14	AGLPGFYDPCVGEEK	15	AHQLVMEGYNWCHDR	15	AHQLVMEGYNWCHDR	15	AGDREDITEPAICALR	16	AGAIAPCEVTVPAQNTGLGPEK	22	AGAIAPCEVTVPAQNTGLGPEK	22	AFVHWYVGEGMEEGEFSEAREDMAALEK	28	AGQCVIGLQMGTNK	14	AFVHWYVGEGMEEGEFSEAR	20	AHGGYSVFAGVGER	14	CEFQDAYVLLSEK	13	HVFGESDELIGQK	13	AHQVVEDGYEFFAK	14	AGFAGDDAPR	10	AGNEKEEGETADTVGCCSLR	20
	AHQLVMEGYNWCHDR	15	AGAIAPCEVTVPAQNTGLGPEK	22	AHQLVMEGYNWCHDR	15	AGQTTYSGVIDCFR	14	AGQCVIGLQMGTNK	14	AHQVVEDGYEFFAK	14	AHQVVEDGYEFFAK	14	AGFAGDDAPR	10	AGDREDITEPAICALR	16	AGDREDITEPAICALR	16	AGAIAPCEVTVPAQNTGLGPEK	22	AGQTTYSGVIDCFR	14	AGAIAPCEVTVPAQNTGLGPEK	22	AHQVVEDGYEFFAK	14	CPEALFQPSFLGMESCGIHETTFNSIMK	28	IGAEVYHNLK	10	AHQVVEDGYEFFAKR	15	AGQCVIGLQMGTNK	14	AGQCVIGLQMGTNK	14
	AHQVVEDGYEFFAK	14	AGDREDITEPAICALR	16	AHQVVEDGYEFFAK	14	AGQTTYSGVIDCFRK	15	AGQTTYSGVIDCFR	14	AIACLLFGGSR	11	AHQVVEDGYEFFAKR	15	AGQCVIGLQMGTNK	14	AGFAGDDAPR	10	AGFAGDDAPR	10	AGDREDITEPAICALR	16	AGQTTYSGVIDCFRK	15	AGDREDITEPAICALR	16	AHQVVEDGYEFFAKR	15	CPQIVIAFYEER	12	IIAPPERK	8	AIANECQANFISIK	14	AGQTTYSGVIDCFR	14	AGQTTYSGVIDCFR	14
	AHQVVEDGYEFFAKR	15	AGFAGDDAPR	10	AHQVVEDGYEFFAKR	15	AGVLAGHDNR	10	AGQTTYSGVIDCFRK	15	AIANECQANFISIK	14	AIANECQANFISIK	14	AGQTTYSGVIDCFR	14	AGNEKEEGETADTVGCCSLR	20	AGNEKEEGETADTVGCCSLR	20	AGFAGDDAPR	10	AGSDGESIGNCPFSQR	16	AGFAGDDAPR	10	AIACLLFGGSR	11	CTTNCLAPLAK	11	IMDPNIVGSEHYDVAR	16	AILVDLEPGTMDSVR	15	AGQTTYSGVIDCFRK	15	AGQTTYSGVIDCFRK	15
	AIANECQANFISIK	14	AGLPCQDLEFVQFHPTGIYGAGCLITEGCR	30	AICTEAGLMALR	12	AGVLAGHDNRVSCLGVTDDGMAVATGSWDSFLK	33	AGSDGESIGNCPFSQR	16	AICTEAGLMALR	12	AICTEAGLMALR	12	AGQTTYSGVIDCFRK	15	AGQCVIGLQMGTNK	14	AGQCVIGLQMGTNK	14	AGQCVIGLQMGTNK	14	AHGGYSVFAGVGER	14	AGLPCQDLEFVQFHPTGIYGAGCLITEGCR	30	AIANECQANFISIK	14	DFLAGGVAAAISK	13	IMNVIGEPIDER	12	AITVFSPDGHLFQVEYAQEAVK	22	AGSDGESIGNCPFSQR	16	AGSDGESIGNCPFSQR	16
	AICTEAGLMALR	12	AGLPGFYDPCVGEEK	15	AILVDLEPGTMDSVR	15	AHGGYSVFAGVGER	14	AHGGYSVFAGVGER	14	AILVDLEPGTMDSVR	15	AILVDLEPGTMDSVR	15	AGSDGESIGNCPFSQR	16	AGQTTYSGVIDCFR	14	AGQTTYSGVIDCFR	14	AGQTTYSGVIDCFR	14	AHQLVMEGYNWCHDR	15	AGLPGFYDPCVGEEK	15	AILVDLEPGTMDSVR	15	DLYANTVLSGGTTMYPGIADR	21	ISVYYNEATGGK	12	AKFEELNMDLFR	12	AGVLAGHDNR	10	AHGGYSVFAGVGER	14
	AILVDLEPGTMDSVR	15	AGQCVIGLQMGTNK	14	AITVFSPDGHLFQVEYAQEAVK	22	AHQLVMEGYNWCHDR	15	AHQLVMEGYNWCHDR	15	AKFEELNMDLFR	12	AITVFSPDGHLFQVEYAQEAVK	22	AHGGYSVFAGVGER	14	AGSDGESIGNCPFSQR	16	AGQTTYSGVIDCFRK	15	AGQTTYSGVIDCFRK	15	AHQVVEDGYEFFAK	14	AGQCVIGLQMGTNK	14	AITVFSPDGHLFQVEYAQEAVK	22	DQEGQDVLLFIDNIFR	16	LAVNMVPFPR	10	ALGKHPVSCKDTPGFIVNR	19	AGVLAGHDNRVSCLGVTDDGMAVATGSWDSFLK	33	AHQLVMEGYNWCHDR	15
	AITVFSPDGHLFQVEYAQEAVK	22	AGQTTYSGVIDCFR	14	AKFEELNMDLFR	12	AHQVVEDGYEFFAK	14	AHQVVEDGYEFFAK	14	ALYDTFSAFGNILSCK	16	AKFEELNMDLFR	12	AHQLVMEGYNWCHDR	15	AHGGYSVFAGVGER	14	AGSDGESIGNCPFSQR	16	AGSDGESIGNCPFSQR	16	AHQVVEDGYEFFAKR	15	AGQTTYSGVIDCFR	14	AKFEELNMDLFR	12	DSYVGDEAQSK	11	LSELDDRADALQAGASQFETSAAK	24	ALYDTFSAFGNILSCK	16	AHGGYSVFAGVGER	14	AHQVVEDGYEFFAK	14
	AKFEELNMDLFR	12	AGQTTYSGVIDCFRK	15	AKLVILANNCPALR	14	AHQVVEDGYEFFAKR	15	AHQVVEDGYEFFAKR	15	AMGIMNSFVNDIFER	15	ALNEACESVIQTACK	15	AHQVVEDGYEFFAK	14	AHIAQLCEK	9	AHGGYSVFAGVGER	14	AHGGYSVFAGVGER	14	AIANECQANFISIK	14	AGSDGESIGNCPFSQR	16	ALGKHPVSCKDTPGFIVNR	19	DYEEIGPSICR	11	NMMAACDPR	9	AMGIMNSFVNDIFER	15	AHIAQLCEK	9	AIANECQANFISIK	14
	AKLVILANNCPALR	14	AGVLAGHDNRVSCLGVTDDGMAVATGSWDSFLK	33	ALDYCHSMGIMHR	13	AIANECQANFISIK	14	AIACLLFGGSR	11	APGFAHLAGLDK	12	ALTNLPHTDFTLCK	14	AHQVVEDGYEFFAKR	15	AHQLVMEGYNWCHDR	15	AHIAQLCEK	9	AHIAQLCEK	9	AICTEAGLMALR	12	AHGGYSVFAGVGER	14	ALNEACESVIQTACK	15	EAYPGDVFYLHSR	13	QEYDESGPSIVHR	13	ANVDKVFFDLMR	12	AHQLVMEGYNWCHDR	15	AICTEAGLMALR	12
	ALTNLPHTDFTLCK	14	AGVLAHLEEERDLK	14	ALGKHPVSCKDTPGFIVNR	19	AICTEAGLMALR	12	AIANECQANFISIK	14	ARFEELCSDLFR	12	ALYDTFSAFGNILSCK	16	AIACLLFGGSR	11	AHQVVEDGYEFFAK	14	AHQLVMEGYNWCHDR	15	AHQLVMEGYNWCHDR	15	AILVDLEPGTMDSVR	15	AHQLVMEGYNWCHDR	15	ALYDTFSAFGNILSCK	16	EHALLAYTLGVK	12	QEYDESGPSIVHRK	14	APGFAHLAGLDK	12	AHQVVEDGYEFFAK	14	AILVDLEPGTMDSVR	15
	ALYDTFSAFGNILSCK	16	AHGGYSVFAGVGER	14	ALNEACESVIQTACK	15	AILVDLEPGTMDSVR	15	AICTEAGLMALR	12	ARFEELNADLFR	12	AMGIMNSFVNDIFER	15	AIANECQANFISIK	14	AHQVVEDGYEFFAKR	15	AHQVVEDGYEFFAK	14	AHQVVEDGYEFFAK	14	AITVFSPDGHLFQVEYAQEAVK	22	AHQVVEDGYEFFAK	14	AMGIMNSFVNDIFER	15	EIVHIQAGQCGNQIGAK	17	SCTTNCLAPLAK	12	ARFEELNADLFR	12	AHQVVEDGYEFFAKR	15	AITVFSPDGHLFQVEYAQEAVK	22
	AMGIMNSFVNDIFER	15	AHIAQLCEK	9	ALTNLPHTDFTLCK	14	AITVFSPDGHLFQVEYAQEAVK	22	AILVDLEPGTMDSVR	15	ASLYPCPETPQER	13	ANVDKVFFDLMR	12	AICTEAGLMALR	12	AIANECQANFISIK	14	AHQVVEDGYEFFAKR	15	AHQVVEDGYEFFAKR	15	AKFEELNMDLFR	12	AHQVVEDGYEFFAKR	15	ANVDKVFFDLMR	12	ENFSCLTR	8	STAGDTHLGGEDFDNR	16	AVASQLDCNFLK	12	AIANECQANFISIK	14	AKFEELNMDLFR	12
	ANVDKVFFDLMR	12	AHQLVMEGYNWCHDR	15	ALYDTFSAFGNILSCK	16	AKFEELNMDLFR	12	AIRDMCLEKDTLGLFLR	17	ATCIGNNSAAAVSMLK	16	APEEHPVLLTEAPLNPK	17	AILVDLEPGTMDSVR	15	AILVDLEPGTMDSVR	15	AIANECQANFISIK	14	AIACLLFGGSR	11	AKLVILANNCPALR	14	AIANECQANFISIK	14	APGFAHLAGLDK	12	ESTLHLVLR	9	STTTGHLIYK	10	AVCMLSNTTAIAEAWAR	17	AICTEAGLMALR	12	ALNEACESVIQTACK	15
	AQCPIVER	8	AHQVVEDGYEFFAK	14	AMGIMNSFVNDIFER	15	ALYDTFSAFGNILSCK	16	AITVFSPDGHLFQVEYAQEAVK	22	AVCMLSNTTAIAEAWAR	17	APGFAHLAGLDK	12	AITVFSPDGHLFQVEYAQEAVK	22	AITVFSPDGHLFQVEYAQEAVK	22	AICTEAGLMALR	12	AIANECQANFISIK	14	ALGKHPVSCKDTPGFIVNR	19	AICTEAGLMALR	12	AQCPIVER	8	FDLGQDVIDFTGHALALYR	19	SYELPDGQVITIGNER	16	AVFPSIVGRPR	11	AILVDLEPGTMDSVR	15	ALTNLPHTDFTLCK	14
	AQLVVIAHDVDPIELVVFLPALCR	24	AHQVVEDGYEFFAKR	15	ANVDKVFFDLMR	12	AMGIMNSFVNDIFER	15	AKFEELNMDLFR	12	AVFPSIVGRPR	11	ARFEELNADLFR	12	AKFEELNMDLFR	12	AKFEELNMDLFR	12	AILVDLEPGTMDSVR	15	AICTEAGLMALR	12	ALTNLPHTDFTLCK	14	AILVDLEPGTMDSVR	15	ARFEELCSDLFR	12	FEDTNLCAIHAK	12	TAVCDIPPR	9	AVFVDLEPTVIDEVR	15	AITVFSPDGHLFQVEYAQEAVK	22	ALYDTFSAFGNILSCK	16
	ARFEELNADLFR	12	AIANECQANFISIK	14	APGFAHLAGLDK	12	ANNGICFLR	9	AKLVILANNCPALR	14	AVFVDLEPTVIDEVR	15	AVASQLDCNFLK	12	AKLVILANNCPALR	14	ALGKHPVSCKDTPGFIVNR	19	AITVFSPDGHLFQVEYAQEAVK	22	AILVDLEPGTMDSVR	15	ALYDTFSAFGNILSCK	16	AITVFSPDGHLFQVEYAQEAVK	22	ARFEELNADLFR	12	FQSAAIGALQEASEAYLVGLFEDTNLCAIHAK	32	TIAMDGTEGLVR	12	AVLCPPPVK	9	AKFEELNMDLFR	12	AMGIMNSFVNDIFER	15
	ASHTAPQVLFSHREPPLELK	20	AICTEAGLMALR	12	AQCPIVER	8	ANVDKVFFDLMR	12	ALDYCHSMGIMHR	13	AYHEQLSVAEITNACFEPANQMVK	24	AVCMLSNTTAIAEAWAR	17	ALGKHPVSCKDTPGFIVNR	19	ALNEACESVIQTACK	15	AKFEELNMDLFR	12	AITVFSPDGHLFQVEYAQEAVK	22	AMGIMNSFVNDIFER	15	AKASLNGADIYSGCCTLK	18	ATCIGNNSAAAVSMLK	16	FTQAGSEVSALLGR	14	TIGGGDDSFNTFFSETGAGK	20	AYHEQLSVAEITNACFEPANQMVK	24	AKLAEQAERYDDMAACMK	18	ANVDKVFFDLMR	12
	ATCIGNNSAAAVSMLK	16	AILVDLEPGTMDSVR	15	ARFEELNADLFR	12	APGFAHLAGLDK	12	ALGKHPVSCKDTPGFIVNR	19	CATITPDEAR	10	AVFPSIVGRPR	11	ALNEACESVIQTACK	15	ALTNLPHTDFTLCK	14	ALGKHPVSCKDTPGFIVNR	19	AKFEELNMDLFR	12	ANNGICFLR	9	AKFEELNMDLFR	12	AVASQLDCNFLK	12	FWEVISDEHGIDPTGTYHGDSDLQLDR	27	TITLEVEPSDTIENVK	16	CATITPDEAR	10	AKLVILANNCPALR	14	APEEHPVLLTEAPLNPK	17
	AVAAGNSCRQEDVIATANLSR	21	AITVFSPDGHLFQVEYAQEAVK	22	ASHTAPQVLFSHREPPLELK	20	AQCPIVER	8	ALNEACESVIQTACK	15	CATITPDEARVEEFK	15	AVFVDLEPTVIDEVR	15	ALTNLPHTDFTLCK	14	ALYDTFSAFGNILSCK	16	ALNEACESVIQTACK	15	ALGKHPVSCKDTPGFIVNR	19	ANVDKVFFDLMR	12	ALDYCHSMGIMHR	13	AVCMLSNTTAIAEAWAR	17	FWEVISDEHGIDPTGTYHGDSDLQLER	27	TVTAMDVVYALK	12	CATITPDEARVEEFK	15	ALGKHPVSCKDTPGFIVNR	19	APGFAHLAGLDK	12
	AVASQLDCNFLK	12	AKASLNGADIYSGCCTLK	18	ASVGFGGSCFQK	12	ARFEELNADLFR	12	ALTNLPHTDFTLCK	14	CAVVDVPFGGAK	12	AVLNPLCQVDYR	12	ALYDTFSAFGNILSCK	16	AMGIMNSFVNDIFER	15	ALYDTFSAFGNILSCK	16	ALTNLPHTDFTLCK	14	APEEHPVLLTEAPLNPK	17	ALNEACESVIQTACK	15	AVFPSIVGRPR	11	GCALQCAILSPAFK	14	VAPEEHPVLLTEAPLNPK	18	CATITPDEARVEEFKLK	17	ALNEACESVIQTACK	15	AQCPIVER	8
	AVCMLSNTTAIAEAWAR	17	AKFEELNMDLFR	12	ASYGVEDPEYAVTQLAQTTMR	21	AVASQLDCNFLK	12	ALYDTFSAFGNILSCK	16	CDPAGYYCGFK	11	AVQGMLDFDYVCSR	14	AMGIMNSFVNDIFER	15	ANVDKVFFDLMR	12	AMGIMNSFVNDIFER	15	ALYDTFSAFGNILSCK	16	APGFAHLAGLDK	12	ALYDTFSAFGNILSCK	16	AVFVDLEPTVIDEVR	15	GCITIIGGGDTATCCAK	17	VEIIANDQGNR	11	CAVVDVPFGGAK	12	ALTNLPHTDFTLCK	14	ARFEELCSDLFR	12
	AVFPSIVGRPR	11	AKLAEQAERYDDMAACMK	18	ATCIGNNSAAAVSMLK	16	AVCMLSNTTAIAEAWAR	17	AMGIMNSFVNDIFER	15	CFIVGADNVGSK	12	CAGNEDIITLR	11	ANVDKVFFDLMR	12	APGFAHLAGLDK	12	ANVDKVFFDLMR	12	AMGIMNSFVNDIFER	15	AQCPIVER	8	AMGIMNSFVNDIFER	15	AYHEQLSVAEITNACFEPANQMVK	24	GESEDDFWWCIDR	13	VGINYQPPTVVPGGDLAK	18	CCLTYCFNKPEDK	13	ALYDTFSAFGNILSCK	16	ARFEELNADLFR	12
	AVFVDLEPTVIDEVR	15	ALDYCHSMGIMHR	13	AVCMLSNTTAIAEAWAR	17	AVFPSIVGRPR	11	ANNGICFLR	9	CGNQAAIMELDDTLK	15	CAPGVVGPAEADIDFDIIR	19	APEEHPVLLTEAPLNPK	17	AQCPIVER	8	APGFAHLAGLDK	12	ANVDKVFFDLMR	12	AQLVVIAHDVDPIELVVFLPALCR	24	ANNGICFLR	9	CATITPDEAR	10	GHYTEGAELVDSVLDVVR	18	VNQIGSVTESIQACK	15	CDLEDER	7	AMGIMNSFVNDIFER	15	ASHTAPQVLFSHREPPLELK	20
	AVLCPPPVK	9	ALGKHPVSCKDTPGFIVNR	19	AVFPSIVGRPR	11	AVFVDLEPTVIDEVR	15	ANVDKVFFDLMR	12	CKELGITALHIK	12	CATITPDEAR	10	APGFAHLAGLDK	12	ARFEELCSDLFR	12	AQCPIVER	8	APGFAHLAGLDK	12	ARFEELNADLFR	12	ANVDKVFFDLMR	12	CATITPDEARVEEFK	15	GHYTEGAELVDSVLDVVRK	19	VTQSNFAVGYK	11	CDPAGYYCGFK	11	ANVDKVFFDLMR	12	ASVGFGGSCFQK	12
	AVLCPPPVKK	10	ALNEACESVIQTACK	15	AVFVDLEPTVIDEVR	15	AYHEQLSVAEITNACFEPANQMVK	24	APGFAHLAGLDK	12	CLDAVVSTR	9	CATITPDEARVEEFK	15	AQCPIVER	8	ARFEELNADLFR	12	ARFEELNADLFR	12	AQCPIVER	8	ASHTAPQVLFSHREPPLELK	20	APEEHPVLLTEAPLNPK	17	CATITPDEARVEEFKLK	17	GVVDSEDIPLNLSR	14	VVDLLAPYAK	10	CDVDIRK	7	APEEHPVLLTEAPLNPK	17	ASYGVEDPEYAVTQLAQTTMR	21
	AYHEQLSVAEITNACFEPANQMVK	24	ALVTTHHLMVHGNER	15	AVLCPPPVK	9	CAIKVEQSAER	11	AQCPIVER	8	CLIEILASR	9	CAVVDVPFGGAK	12	ARFEELNADLFR	12	ASVGFGGSCFQK	12	ASHTAPQVLFSHREPPLELK	20	AQLVVIAHDVDPIELVVFLPALCR	24	ASVGFGGSCFQK	12	AQCPIVER	8	CAVVDVPFGGAK	12	GYSFTTTAER	10	YDDMAACMK	9	CDVDIRKDLYANTVLSGGTTMYPGIADR	28	APGFAHLAGLDK	12	ATCIGNNSAAAVSMLK	16
	CAGNEDIITLR	11	ALYDTFSAFGNILSCK	16	AVLNPLCQVDYR	12	CATITPDEAR	10	AQLVVIAHDVDPIELVVFLPALCR	24	CLKDEDPYVR	10	CCLTYCFNKPEDK	13	ASHTAPQVLFSHREPPLELK	20	ATCIGNNSAAAVSMLK	16	ASLYPCPETPQER	13	ARFEELNADLFR	12	ASYGVEDPEYAVTQLAQTTMR	21	ARFEELNADLFR	12	CCLTYCFNKPEDK	13	HGYIGEFEIIDDHR	14	YISPDQLADLYK	12	CEGINISGNFYR	12	AQCPIVER	8	AVASQLDCNFLK	12
	CAPGVVGPAEADIDFDIIR	19	AMGIMNSFVNDIFER	15	AYGGSMCAK	9	CATITPDEARVEEFK	15	ARFEELNADLFR	12	CNEPAVWSQLAK	12	CDPAGYYCGFK	11	ATCIGNNSAAAVSMLK	16	AVAAGNSCRQEDVIATANLSR	21	ASYGVEDPEYAVTQLAQTTMR	21	ASHTAPQVLFSHREPPLELK	20	ATCIGNNSAAAVSMLK	16	ATCIGNNSAAAVSMLK	16	CDPAGYYCGFK	11	HQGVMVGMGQK	11	ASCTTNCLAPLAK	13	CESAFLSK	8	ARFEELNADLFR	12	AVCMLSNTTAIAEAWAR	17
	CAPGVVGPAEADIDFDIIRNDNDTFTVK	28	ANVDKVFFDLMR	12	AYHEQLSVAEITNACFEPANQMVK	24	CATITPDEARVEEFKLK	17	ASHTAPQVLFSHREPPLELK	20	CNSLLPLDDIVR	12	CDVDIRK	7	AVAAGNSCRQEDVIATANLSR	21	AVASQLDCNFLK	12	ATCIGNNSAAAVSMLK	16	ASYGVEDPEYAVTQLAQTTMR	21	AVASQLDCNFLK	12	AVAAGNSCRQEDVIATANLSR	21	CDVDIRK	7	HVFGESDELIGQK	13	LIGQIVSSITASLR	14	CFIVGADNVGSK	12	ASHTAPQVLFSHREPPLELK	20	AVFPSIVGRPR	11
	CATITPDEAR	10	APGFAHLAGLDK	12	CAGNEDIITLR	11	CAVVDVPFGGAK	12	ASYGVEDPEYAVTQLAQTTMR	21	CPEALFQPSFLGMESCGIHETTFNSIMK	28	CEFQDAYVLLSEK	13	AVASQLDCNFLK	12	AVCMLSNTTAIAEAWAR	17	AVASQLDCNFLK	12	ATCIGNNSAAAVSMLK	16	AVCMLSNTTAIAEAWAR	17	AVAILCNHQR	10	CDVDIRKDLYANTVLSGGTTMYPGIADR	28	HYFQNTQGLIFVVDSNDRER	20	VAVCDIPPR	9	CGNQAAIMELDDTLKYSFLQFDPAPR	26	ASLYPCPETPQER	13	AVFVDLEPTVIDEVR	15
	CAVVDVPFGGAK	12	AQCPIVER	8	CAPGVVGPAEADIDFDIIR	19	CDVDIRK	7	ATCIGNNSAAAVSMLK	16	CPFTGNVSIR	10	CEFQDAYVLLSEKK	14	AVCMLSNTTAIAEAWAR	17	AVFPSIVGRPR	11	AVCMLSNTTAIAEAWAR	17	AVAAGNSCRQEDVIATANLSR	21	AVFPSIVGRPR	11	AVASQLDCNFLK	12	CEFQDAYVLLSEK	13	HYGGLTGLNK	10	AGLQFPVGR	9	CGVISPR	7	ASVGFGGSCFQK	12	AVLCPPPVK	9
	CCLTYCFNKPEDK	13	ARFEELCSDLFR	12	CATITPDEAR	10	CDVDIRKDLYANTVLSGGTTMYPGIADR	28	ATCIGNNSAAAVSMLKQDYK	20	CPNLTHLNLSGNK	13	CEGINISGNFYR	12	AVFPSIVGRPR	11	AVFVDLEPTVIDEVR	15	AVFPSIVGRPR	11	AVASQLDCNFLK	12	AVFVDLEPTVIDEVR	15	AVCMLSNTTAIAEAWAR	17	CEFQDAYVLLSEKK	14	HYGGLTGLNKAETAAK	16	AHSSMVGVNLPQK	13	CGYAGSNFPEHIFPALVGRPIIR	23	ASYGVEDPEYAVTQLAQTTMR	21	AVLCPPPVKK	10
	CDLEDER	7	ARFEELNADLFR	12	CATITPDEARVEEFK	15	CEFQDAYVLLSEK	13	AVAAGNSCRQEDVIATANLSR	21	CQLEINFNTLQTK	13	CFIVGADNVGSK	12	AVFVDLEPTVIDEVR	15	AVLCPPPVK	9	AVFVDLEPTVIDEVR	15	AVCMLSNTTAIAEAWAR	17	AVLCPPPVK	9	AVFPSIVGRPR	11	CFIVGADNVGSK	12	IGAEVYHNLK	10	AIAELGIYPAVDPLDSTSR	19	CHTIMNCTR	9	ATCIGNNSAAAVSMLK	16	AVLNPLCQVDYR	12
	CDLEDERVVGK	11	ASLYPCPETPQER	13	CATITPDEARVEEFKLK	17	CEFQDAYVLLSEKK	14	AVAILCNHQR	10	CVVVGDGAVGK	11	CGNQAAIMELDDTLK	15	AVLCPPPVK	9	AVLNPLCQVDYR	12	AVLCPPPVK	9	AVFPSIVGRPR	11	AVLNPLCQVDYR	12	AVFVDLEPTVIDEVR	15	CGHTNNLRPK	10	INVNEIFYDLVR	12	AIGSASEGAQSSLQEVYHK	19	CKELGITALHIK	12	AVAAGNSCRQEDVIATANLSR	21	AYHEQLSVAEITNACFEPANQMVK	24
	CDLEDERVVGKEQGQNLAR	19	ASYGVEDPEYAVTQLAQTTMR	21	CATITPDEKRVEEFK	15	CFIVGADNVGSK	12	AVASQLDCNFLK	12	CYLTMTQALEAR	12	CGYAGSNFPEHIFPALVGR	19	AVLNPLCQVDYR	12	AYHEQLSVAEITNACFEPANQMVK	24	AVLNPLCQVDYR	12	AVFVDLEPTVIDEVR	15	AVQGMLDFDYVCSR	14	AVGIDLGTTYSCVGVFQHGK	20	CGYAGSNFPEHIFPALVGRPIIR	23	IWHHTFYNELR	11	ATAGDTHLGGEDFDNR	16	CLIEILASR	9	AVASQLDCNFLK	12	CAGNEDIITLR	11
	CDPAGYYCGFK	11	ATCIGNNSAAAVSMLK	16	CAVVDVPFGGAK	12	CFSEENHEPLR	11	AVCMLSNTTAIAEAWAR	17	DFLAGGVAAAISK	13	CIELCCGSVK	10	AYHEQLSVAEITNACFEPANQMVK	24	CAGNEDIITLR	11	AYHEQLSVAEITNACFEPANQMVK	24	AVLCPPPVK	9	AYGGSMCAK	9	AVLNPLCQVDYR	12	CHTIMNCTR	9	KDLYANTVLSGGTTMYPGIADR	22	AVDSLVPIGR	10	CMTNTPVVVR	10	AVCMLSNTTAIAEAWAR	17	CAIKVEQSAER	11
	CDVDIRK	7	AVASQLDCNFLK	12	CCLTYCFNKPEDK	13	CGNQAAIMELDDTLKYSFLQFDPAPR	26	AVFPSIVGRPR	11	DFLLKPELLR	10	CKDGVVFGVEK	11	CAGNEDIITLR	11	CAIKVEQSAER	11	CAIKVEQSAER	11	AVLNPLCQVDYR	12	AYHEQLSVAEITNACFEPANQMVK	24	AVQGMLDFDYVCSR	14	CIGEKLDEREAGITEK	16	KFDLGQDVIDFTGHALALYR	20	AVLVDLEPGTMDSVR	15	CPEALFQPSFLGMESCGIHETTFNSIMK	28	AVFPSIVGRPR	11	CAPGVVGPAEADIDFDIIR	19
	CDVDIRKDLYANTVLSGGTTMYPGIADR	28	AVCMLSNTTAIAEAWAR	17	CDPAGYYCGFK	11	CGYAGSNFPEHIFPALVGRPIIR	23	AVFVDLEPTVIDEVR	15	DFTPVCTTELGR	12	CKELGITALHIK	12	CAIKVEQSAER	11	CAPGVVGPAEADIDFDIIR	19	CASQAGMTAYGTR	13	AYHEQLSVAEITNACFEPANQMVK	24	CAIKVEQSAER	11	AYGGSMCAK	9	CKDGVVFGVEK	11	KGSITSVQAIYVPADDLTDPAPATTFAHLDATTVLSR	37	DAGAGIALNDHFVK	14	CPFTGNVSIR	10	AVFVDLEPTVIDEVR	15	CAPGVVGPAEADIDFDIIRNDNDTFTVK	28
	CEGINISGNFYR	12	AVFPSIVGRPR	11	CDVDIRK	7	CKDGVVFGVEK	11	AVLCPPPVK	9	DGFIDKEDLHDMLASLGK	18	CLIEILASR	9	CAPGVVGPAEADIDFDIIRNDNDTFTVK	28	CAPGVVGPAEADIDFDIIRNDNDTFTVK	28	CATITPDEAR	10	CAGNEDIITLR	11	CASQAGMTAYGTR	13	AYHEQLSVAEITNACFEPANQMVK	24	CKELGITALHIK	12	KLENCNYAVELGK	13	DATNVGDEGGFAPNILENK	19	CPNLTHLNLSGNK	13	AVLCPPPVK	9	CATITPDEAR	10
	CEPIIMTVPR	10	AVFVDLEPTVIDEVR	15	CDVDIRKDLYANTVLSGGTTMYPGIADR	28	CKELGITALHIK	12	AVLNPLCQVDYR	12	DGLAFNALIHR	11	CLKDEDPYVR	10	CASQAGMTAYGTR	13	CATITPDEAR	10	CATITPDEARVEEFK	15	CAPGVVGPAEADIDFDIIR	19	CATITPDEAR	10	CAIKVEQSAER	11	CLIEILASR	9	KSDIDEIVLVGGSTR	15	DLTDYLMK	8	CQLEINFNTLQTK	13	AVQGMLDFDYVCSR	14	CAVVDVPFGGAK	12
	CESAFLSK	8	AVLCPPPVK	9	CEFQDAYVLLSEK	13	CKLEEMGFKDTDPDSKPFSLQETYEAK	27	AYGGSMCAK	9	DHQPCIIFMDEIDAIGGR	18	CNEPAVWSQLAK	12	CATITPDEAR	10	CATITPDEARVEEFK	15	CATITPDEARVEEFKLK	17	CAPGVVGPAEADIDFDIIRNDNDTFTVK	28	CATITPDEARVEEFK	15	CAPGVVGPAEADIDFDIIR	19	CLLAYFLDK	9	KYDAFLASESLIK	13	DNIQGITKPAIR	12	CQYVTEK	7	AYHEQLSVAEITNACFEPANQMVK	24	CCLTYCFNKPEDK	13
	CFIVGADNVGSK	12	AVLCPPPVKK	10	CEGINISGNFYR	12	CLDAVVSTR	9	AYHEQLSVAEITNACFEPANQMVK	24	DKVVGKDYLLCDYNR	15	CPEALFQPSFLGMESCGIHETTFNSIMK	28	CATITPDEARVEEFK	15	CATITPDEARVEEFKLK	17	CAVVDVPFGGAK	12	CASQAGMTAYGTR	13	CATITPDEK	9	CATITPDEAR	10	CNEPAVWSQLAK	12	LAQSNGWGVMVSHR	14	DSYVGDEAQSKR	12	CVVVGDGAVGK	11	CAIKVEQSAER	11	CDLEDER	7
	CGHTNNLRPK	10	AVLNPLCQVDYR	12	CESAFLSK	8	CLIEILASR	9	CAGNEDIITLR	11	DLQNVNITLR	10	CPFTGNVSIR	10	CATITPDEARVEEFKLK	17	CAVVDVPFGGAK	12	CDLEDER	7	CATITPDEAR	10	CATITPDEKRVEEFK	15	CATITPDEARVEEFK	15	CPEALFQPSFLGMESCGIHETTFNSIMK	28	LASTLVHLGEYQAAVDGAR	19	DVNAAIATIK	10	DALLLWCQMK	10	CASCPYLGMPAFKPGEK	17	CDLEDERVVGK	11
	CGNQAAIMELDDTLK	15	AVQGMLDFDYVCSR	14	CFIVGADNVGSK	12	CNEPAVWSQLAK	12	CAIKVEQSAER	11	DLYANTVLSGGTTMYPGIADR	21	CPNLTHLNLSGNK	13	CAVVDVPFGGAK	12	CCLTYCFNKPEDK	13	CDLEDERVVGK	11	CATITPDEARVEEFK	15	CAVVDVPFGGAK	12	CATITPDEARVEEFKLK	17	CPFTGNVSIR	10	LAVNMVPFPR	10	EIAQDFKTDLR	11	DFLAGGVAAAISK	13	CASQAGMTAYGTR	13	CDPAGYYCGFK	11
	CGNQAAIMELDDTLKYSFLQFDPAPR	26	AYHEQLSVAEITNACFEPANQMVK	24	CGHTNNLRPK	10	CPEALFQPSFLGMESCGIHETTFNSIMK	28	CAPGVVGPAEADIDFDIIRNDNDTFTVK	28	DNGKHALIIYDDLSK	15	CQLEINFNTLQTK	13	CCLTYCFNKPEDK	13	CDLEDER	7	CDLEDERVVGKEQGQNLAR	19	CATITPDEARVEEFKLK	17	CCLTYCFNKPEDK	13	CAVVDVPFGGAK	12	CPNLTHLNLSGNK	13	LCYVALDFENEMATAASSSSLEK	23	EITALAPSTMK	11	DFLLKPELLR	10	CATITPDEAR	10	CDVDIRK	7
	CGVISPR	7	CAGNEDIITLR	11	CGNQAAIMELDDTLK	15	CPFTGNVSIR	10	CASCPYLGMPAFKPGEK	17	DPNIVGSEHYDVAR	14	CQQLAAYGILEK	12	CDLEDER	7	CDLEDERVVGK	11	CDPAGYYCGFK	11	CATITPDEK	9	CDLEDERVVGK	11	CCLTYCFNKPEDK	13	CQLEINFNTLQTK	13	LENCNYAVELGK	12	EVDEQMLNVQNK	12	DFTPVCTTELGR	12	CATITPDEARVEEFK	15	CDVDIRKDLYANTVLSGGTTMYPGIADR	28
	CGYAGSNFPEHIFPALVGRPIIR	23	CAIKVEQSAER	11	CGYAGSNFPEHIFPALVGR	19	CPNLTHLNLSGNK	13	CASQAGMTAYGTR	13	DYEEIGPSICR	11	CTYLVLDEADR	11	CDLEDERVVGK	11	CDLEDERVVGKEQGQNLAR	19	CDVDIRK	7	CAVVDVPFGGAK	12	CDLEDERVVGKEQGQNLAR	19	CDLEDER	7	CQLEINFNTLQTKLR	15	LLLAGYDDFNCNVWDALK	18	FPGQLNADLR	10	DGFIDKEDLHDMLASLGK	18	CATITPDEARVEEFKLK	17	CEFAVGYQR	9
	CHTIMNCTR	9	CATITPDEAR	10	CGYAGSNFPEHIFPALVGRPIIR	23	CQLEINFNTLQTK	13	CATITPDEAR	10	DYLLCDYNR	9	CVDEGLLDCKR	11	CDLEDERVVGKEQGQNLAR	19	CDPAGYYCGFK	11	CDVDIRKDLYANTVLSGGTTMYPGIADR	28	CCLTYCFNKPEDK	13	CDPAGYYCGFK	11	CDLEDERVVGK	11	CTTNCLAPLAK	11	LNIISNLDCVNEVIGIR	17	GVVPLAGTNGETTTQGLDGLSER	23	DGLAFNALIHR	11	CATITPDEKRVEEFK	15	CEFQDAYVLLSEK	13
	CKDGVVFGVEK	11	CATITPDEARVEEFK	15	CIELCCGSVK	10	CQNALQQVVAR	11	CATITPDEARVEEFK	15	EAESCDCLQGFQLTHSLGGGTGSGMGTLLISK	32	CVVVGDGAVGK	11	CDPAGYYCGFK	11	CDVDIRK	7	CEFAVGYQR	9	CDLEDERVVGK	11	CDVDIRK	7	CDPAGYYCGFK	11	CVDEGLLDCKR	11	LPACVVDCGTGYTK	14	IEDVTPIPSDSTR	13	DGNVLLHEMQIQHPTASLIAK	21	CAVVDVPFGGAK	12	CEFQDAYVLLSEKK	14
	CKELGITALHIK	12	CATITPDEARVEEFKLK	17	CKDGVVFGVEK	11	CTDDFNGAQCK	11	CATITPDEARVEEFKLK	17	EAINVEQAFQTIAR	14	DALLLWCQMK	10	CDVDIRK	7	CDVDIRKDLYANTVLSGGTTMYPGIADR	28	CEFQDAYVLLSEK	13	CDLEDERVVGKEQGQNLAR	19	CDVDIRKDLYANTVLSGGTTMYPGIADR	28	CDVDIRK	7	CVQSNIVLLTQAFR	14	LPVVIGGLLDVDCSEDVIK	19	IGGIGTVPVGR	11	DKVVGKDYLLCDYNR	15	CCLTYCFNKPEDK	13	CEGINISGNFYR	12
	CKHFELGGDK	10	CATITPDEK	9	CKELGITALHIK	12	CVQSNIVLLTQAFR	14	CAVVDVPFGGAK	12	EAYPGDVFYLHSR	13	DDPSKPVHLTAFLGYK	16	CDVDIRKDLYANTVLSGGTTMYPGIADR	28	CEFQDAYVLLSEK	13	CEFQDAYVLLSEKK	14	CDPAGYYCGFK	11	CEFAVGYQR	9	CDVDIRKDLYANTVLSGGTTMYPGIADR	28	CVVVGDGAVGK	11	LRPLSYPQTDVFLVCFSVVSPSSFENVK	28	IMNTFSVVPSPK	12	DLKPSNLLINTTCDLK	16	CDLEDER	7	CESAFLSK	8
	CLIEILASR	9	CATITPDEKRVEEFK	15	CKHFELGGDK	10	CVSELVIESR	10	CCLTYCFNKPEDK	13	ECLPLIIFLR	10	DFLLKPELLR	10	CEFQDAYVLLSEK	13	CEFQDAYVLLSEKK	14	CEGINISGNFYR	12	CDVDIRK	7	CEFQDAYVLLSEK	13	CEFQDAYVLLSEK	13	CYLTMTQALEAR	12	LVEALCAEHQINLIK	15	INVYYNEATGGK	12	DLQNVNITLR	10	CDLEDERVVGK	11	CFIVGADNVGSK	12
	CNEPAVWSQLAK	12	CAVVDVPFGGAK	12	CLDAVVSTR	9	CVVVGDGAVGK	11	CDGRDLTSLR	10	ECLQALEFLHANQVIHR	17	DFTPVCTTELGR	12	CEFQDAYVLLSEKK	14	CEGINISGNFYR	12	CESAFLSK	8	CDVDIRKDLYANTVLSGGTTMYPGIADR	28	CEFQDAYVLLSEKK	14	CEFQDAYVLLSEKK	14	DFLAGGVAAAISK	13	LVQDVANNTNEEAGDGTTTATVLAR	25	IQDKEGIPPDQQR	13	DLYANTVLSGGTTMYPGIADR	21	CDLEDERVVGKEQGQNLAR	19	CFSEENHEPLR	11
	CPEALFQPSFLGMESCGIHETTFNSIMK	28	CCLTYCFNKPEDK	13	CLIEILASR	9	DALLLWCQMK	10	CDPAGYYCGFK	11	EGLLLWCQR	9	DGFIDKEDLHDMLASLGK	18	CEGINISGNFYR	12	CFIVGADNVGSK	12	CFIVGADNVGSK	12	CEFQDAYVLLSEK	13	CEGINISGNFYR	12	CEGINISGNFYR	12	DFLLKPELLR	10	LVQNCLWTLR	10	ISGLIYEETR	10	DNGKHALIIYDDLSK	15	CDPAGYYCGFK	11	CGNQAAIMELDDTLK	15
	CPFTGNVSIR	10	CDLEDER	7	CLVMDVQAFER	11	DFLAGGVAAAISK	13	CDVDIRK	7	EGNDLYHEMIESGVINLK	18	DGGVQACFSR	10	CEPIIMTVPR	10	CFSEENHEPLR	11	CFSEENHEPLR	11	CEFQDAYVLLSEKK	14	CESAFLSK	8	CESAFLSK	8	DFTPVCTTELGR	12	NAPAIIFIDELDAIAPK	17	KVESLQEEIAFLK	13	DQEGQDVLLFIDNIFR	16	CDVDIRK	7	CGVISPR	7
	CPNLTHLNLSGNK	13	CDLEDERVVGK	11	CMTNTPVVVR	10	DFLLKPELLR	10	CDVDIRKDLYANTVLSGGTTMYPGIADR	28	EGYAWAEDKEHCEEYGR	17	DGLAFNALIHR	11	CEPIVMTVPR	10	CGHTNNLRPK	10	CGNQAAIMELDDTLK	15	CEPIIMTVPR	10	CFIVGADNVGSK	12	CFIVGADNVGSK	12	DGLAFNALIHR	11	NCFASVFEK	9	LAADDFR	7	DSGDGVTHTVPIYEGYALPHAILR	24	CDVDIRKDLYANTVLSGGTTMYPGIADR	28	CGYAGSNFPEHIFPALVGR	19
	CQLEINFNTLQTK	13	CDLEDERVVGKEQGQNLAR	19	CNEPAVWSQLAK	12	DGLAFNALIHR	11	CEFAVGYQR	9	EHALLAYTLGVK	12	DGNVLLHEMQIQHPTASLIAK	21	CESAFLSK	8	CGNQAAIMELDDTLK	15	CGYAGSNFPEHIFPALVGRPIIR	23	CESAFLSK	8	CFSEENHEPLR	11	CFLSWLVK	8	DGNVLLHEMQIQHPTASLIAK	21	NIDEHANEDVER	12	LEQEIATYR	9	DSYVGDEAQSK	11	CEFQDAYVLLSEK	13	CGYAGSNFPEHIFPALVGRPIIR	23
	CSHLLVK	7	CDPAGYYCGFK	11	CNNVLYIR	8	DGNVLLHEMQIQHPTASLIAK	21	CEFQDAYVLLSEK	13	EHGLIFMETSAK	12	DHQPCIIFMDEIDAIGGR	18	CFIVGADNVGSK	12	CGNQAAIMELDDTLKYSFLQFDPAPR	26	CHTIMNCTR	9	CFIVGADNVGSK	12	CGHTNNLRPK	10	CFSEENHEPLR	11	DKVVGKDYLLCDYNR	15	NLEAVETLGSTSTICSDK	18	LTGMAFR	7	DYLLCDYNR	9	CEFQDAYVLLSEKK	14	CIELCCGSVK	10
	CVDEGLLDCKR	11	CDVDIRK	7	CPEALFQPSFLGMESCGIHETTFNSIMK	28	DHQPCIIFMDEIDAIGGR	18	CEFQDAYVLLSEKK	14	EICCYSISCK	10	DKVVGKDYLLCDYNR	15	CFSEENHEPLR	11	CGVISPR	7	CIELCCGSVK	10	CFSEENHEPLR	11	CGNQAAIMELDDTLK	15	CGHTNNLRPK	10	DLQNVNITLR	10	NMMAACDPR	9	NDEELNKLLGK	11	DYLLCDYNRDGDSYR	15	CEGINISGNFYR	12	CKDGVVFGVEK	11
	CVVVGDGAVGK	11	CDVDIRKDLYANTVLSGGTTMYPGIADR	28	CPFTGNVSIR	10	DLKPSNLLINTTCDLK	16	CEGINISGNFYR	12	EIVHIQAGQCGNQIGAK	17	DLKPSNLLINTTCDLK	16	CGHTNNLRPK	10	CGYAGSNFPEHIFPALVGR	19	CKDGVVFGVEK	11	CGHTNNLRPK	10	CGNQAAIMELDDTLKYSFLQFDPAPR	26	CGIIHVR	7	DLYANTVLSGGTTMYPGIADR	21	NSSYFVEWIPNNVK	14	NLDIERPTYTNLNR	14	EAESCDCLQGFQLTHSLGGGTGSGMGTLLISK	32	CEPIVMTVPR	10	CKELGITALHIK	12
	DALLLWCQMK	10	CEFQDAYVLLSEK	13	CPNLTHLNLSGNK	13	DLMACAQTGSGK	12	CESAFLSK	8	EIYTHFTCATDTK	13	DLQNVNITLR	10	CGNQAAIMELDDTLK	15	CGYAGSNFPEHIFPALVGRPIIR	23	CKELGITALHIK	12	CGNQAAIMELDDTLKYSFLQFDPAPR	26	CGVISPR	7	CGNQAAIMELDDTLK	15	DNGKHALIIYDDLSK	15	PAPATTFAHLDATTVLSR	18	QEYDEAGPSIVHR	13	EAINVEQAFQTIAR	14	CESAFLSK	8	CLDAVVSTR	9
	DDPSKPVHLTAFLGYK	16	CEFQDAYVLLSEKK	14	CPQIVIAFYEER	12	DLQSNVEHLTEK	12	CFIVGADNVGSK	12	EKLCYVALDFENEMATAASSSSLEK	25	DLYANTVLSGGTTMYPGIADR	21	CGVISPR	7	CKDGVVFGVEK	11	CLIEILASR	9	CGPMVLDALIK	11	CGYAGSNFPEHIFPALVGRPIIR	23	CGVISPR	7	DQEGQDVLLFIDNIFR	16	QEYDESGPSIVHR	13	QLEEAEEEAQR	11	EAYPGDVFYLHSR	13	CFIVGADNVGSK	12	CLIEILASR	9
	DFLLKPELLR	10	CEGINISGNFYR	12	CPQVVISFYEER	12	DLYANTVLSGGTTMYPGIADR	21	CGNQAAIMELDDTLK	15	ELAEDGYSGVEVR	13	DNGKHALIIYDDLSK	15	CGYAGSNFPEHIFPALVGRPIIR	23	CKELGITALHIK	12	CLKDEDPYVR	10	CGYAGSNFPEHIFPALVGR	19	CHTIMNCTR	9	CGYAGSNFPEHIFPALVGRPIIR	23	DSYVGDEAQSK	11	QEYDESGPSIVHRK	14	SGVSLAALKK	10	ECLPLIIFLR	10	CFSEENHEPLR	11	CLKDEDPYVR	10
	DFTPVCTTELGR	12	CELCDVSCTGADAYAAHIR	19	CPYKDTLGPMQK	12	DNGKHALIIYDDLSK	15	CGNQAAIMELDDTLKYSFLQFDPAPR	26	ELAGHTGYLSCCR	13	DQEGQDVLLFIDNIFR	16	CHTIMNCTR	9	CLDAVVSTR	9	CNELQDIEK	9	CGYAGSNFPEHIFPALVGRPIIR	23	CIGENFAYVQIK	12	CHTIMNCTR	9	DYLLCDYNR	9	QGQYSPMAIEEQVAVIYAGVR	21	TGAIVDVPVGEELLGR	16	EDQSILCTGESGAGK	15	CGNQAAIMELDDTLK	15	CNEPAVWSQLAK	12
	DGFIDKEDLHDMLASLGK	18	CEPIIMTVPR	10	CQLEINFNTLQTK	13	DQEGQDVLLFIDNIFR	16	CGVISPR	7	ELPPDQAEYCIAR	13	DSGDGVTHTVPIYEGYALPHAILR	24	CILQDGR	7	CLIEILASR	9	CNEPAVWSQLAK	12	CHTIMNCTR	9	CKDGVVFGVEK	11	CIELCCGSVK	10	DYLLCDYNRDGDSYR	15	RFDEILEASDGIMVAR	16	TTGIVMDSGDGVTHTVPIYEGY	22	EDQSILCTGESGAGKTENTK	20	CGNQAAIMELDDTLKYSFLQFDPAPR	26	CNEQPNRVEIYEK	13
	DGGVQACFSR	10	CESAFLSK	8	CQNALQQVVAR	11	DSGDGVTHTVPIYEGYALPHAILR	24	CGYAGSNFPEHIFPALVGRPIIR	23	ESTLHLVLR	9	DSYVGDEAQSK	11	CKDGVVFGVEK	11	CLKDEDPYVR	10	CPEALFQPSFLGMESCGIHETTFNSIMK	28	CIELCCGSVK	10	CKELGITALHIK	12	CILQDGR	7	EAESCDCLQGFQLTHSLGGGTGSGMGTLLISK	32	SCTTNCLAPLAK	12	TTPSYVAFTDTER	13	EFADSLGIPFLETSAK	16	CGVISPR	7	CPEALFQPSFLGMESCGIHETTFNSIMK	28
	DGLAFNALIHR	11	CFIVGADNVGSK	12	CQQLAAYGILEK	12	DSYVGDEAQSK	11	CHTIMNCTR	9	ETDCGVHINAGPEIGVASTK	20	DTDSEEEIREAFR	13	CKELGITALHIK	12	CLVMDVQAFER	11	CPFTGNVSIR	10	CKDGVVFGVEK	11	CKHFELGGDK	10	CKDGVVFGVEK	11	EAINVEQAFQTIAR	14	SEGGFIWACK	10	VALVYGQMNEPPGAR	15	EGLLLWCQR	9	CGYAGSNFPEHIFPALVGR	19	CPFGALSIVNLPSNLEK	17
	DGNVLLHEMQIQHPTASLIAK	21	CFSEENHEPLR	11	CSHLLVK	7	DVATVAFCDAQSTQEIHEK	19	CILQDGR	7	FCIWTESAFR	10	DVATVAFCDAQSTQEIHEK	19	CKLEEMGFKDTDPDSKPFSLQETYEAK	27	CNEPAVWSQLAK	12	CPNLTHLNLSGNK	13	CKELGITALHIK	12	CLDAVVSTR	9	CKELGITALHIK	12	EAYPGDVFYLHSR	13	SGETEDTFIADLVVGLCTGQIK	22	VAPEEHPTLLTEAPLNPK	18	EGNDLYHEMIESGVINLK	18	CGYAGSNFPEHIFPALVGRPIIR	23	CPFTGNVSIR	10
	DKVVGKDYLLCDYNR	15	CGHTNNLRPK	10	CSWQDLKDFMR	11	DVCLYPR	7	CKDGVVFGVEK	11	FDAGELITQR	10	DVCLYPR	7	CLDAVVSTR	9	CNNVLYIR	8	CPYKDTLGPMQK	12	CKLEEMGFKDTDPDSKPFSLQETYEAK	27	CLIEILASR	9	CLDAVVSTR	9	ECLPLIIFLR	10	SINPDEAVAYGAAVQAAILSGDK	23	VFLENVIR	8	EHALLAYTLGVK	12	CIELCCGSVK	10	CPQVVISFYEER	12
	DLKPSNLLINTTCDLK	16	CGIIHVR	7	CTDDFNGAQCK	11	DYEEIGPSICR	11	CKELGITALHIK	12	FEELCSDLFR	10	DVKDTILHDNLK	12	CLIEILASR	9	CNSLLPLDDIVR	12	CQLEINFNTLQTK	13	CLIEILASR	9	CLKDEDPYVR	10	CLGPLVSK	8	EDQSILCTGESGAGK	15	SQIHDIVLVGGSTR	14	VLKQVHPDTGISSK	14	EHGLIFMETSAK	12	CIGENFAYVQIK	12	CQLEINFNTLQTK	13
	DLQNVNITLR	10	CGNQAAIMELDDTLK	15	CTVIAAANPIGGR	13	DYLLCDYNR	9	CKHFELGGDK	10	FEELNMDLFR	10	DYEEIGPSICR	11	CLKDEDPYVR	10	CPEALFQPSFLGMESCGIHETTFNSIMK	28	CVSELVIESR	10	CNEPAVWSQLAK	12	CLLAYFLDK	9	CLIEILASR	9	EFADSLGIPFLETSAK	16	STAGDTHLGGEDFDNR	16	VLSIGDGIAR	10	EICCYSISCK	10	CILQDGR	7	CQNALQQVVAR	11
	DLQSNVEHLTEK	12	CGNQAAIMELDDTLKYSFLQFDPAPR	26	CTYLVLDEADR	11	EAESCDCLQGFQLTHSLGGGTGSGMGTLLISK	32	CLDAVVSTR	9	FGANAILGVSLAVCK	15	DYLLCDYNR	9	CMTNTPVVVR	10	CPFGALSIVNLPSNLEK	17	CVVVGDGAVGK	11	CNNVLYIR	8	CMTNTPVVVR	10	CMTNTPVVVR	10	EGALCEENMR	10	STTTGHLIYK	10	VVLAYEPVWAIGTGK	15	EIVHIQAGQCGNQIGAK	17	CKDGVVFGVEK	11	CVVVGDGAVGK	11
	DLYANTVLSGGTTMYPGIADR	21	CGYAGSNFPEHIFPALVGR	19	CVDEGLLDCKR	11	EAINVEQAFQTIAR	14	CLGPLVSK	8	FGEVVDCTLK	10	DYLLCDYNRDGDSYR	15	CNEPAVWSQLAK	12	CPFTGNVSIR	10	CYLTMTQALEAR	12	CPEALFQPSFLGMESCGIHETTFNSIMK	28	CNEPAVWSQLAK	12	CNEPAVWSQLAK	12	EGLLLWCQR	9	SYELPDGQVITIGNER	16	VVLIGDSGVGK	11	EIYTHFTCATDTK	13	CKELGITALHIK	12	CYLTMTQALEAR	12
	DNGKHALIIYDDLSK	15	CGYAGSNFPEHIFPALVGRPIIR	23	CVICGGPGVSDAYYCK	16	EAYPGDVFYLHSR	13	CLKDEDPYVR	10	FHALGPIYYR	10	EAESCDCLQGFQLTHSLGGGTGSGMGTLLISK	32	CNNVLYIR	8	CPNLTHLNLSGNK	13	DALLLWCQMK	10	CPFTGNVSIR	10	CNNVLYIR	8	CNNVLYIR	8	EGNDLYHEMIESGVINLK	18	TCAYTNHTVLPEALER	16	YDGIILPGK	9	EKLCYVALDFENEMATAASSSSLEK	25	CLDAVVSTR	9	DALLLWCQMK	10
	DQEGQDVLLFIDNIFR	16	CHTIMNCTR	9	DALLLWCQMK	10	EGALCEENMR	10	CMTNTPVVVR	10	FSPNSSNPIIVSCGWDK	17	EAINVEQAFQTIAR	14	CPEALFQPSFLGMESCGIHETTFNSIMK	28	CQLEINFNTLQTK	13	DDPSKPVHLTAFLGYK	16	CPNLTHLNLSGNK	13	CPEALFQPSFLGMESCGIHETTFNSIMK	28	CPEALFQPSFLGMESCGIHETTFNSIMK	28	EHALLAYTLGVK	12	TCLLIVFSK	9	YESLTDPSKLDSGK	14	ELAEDGYSGVEVR	13	CLGPLVSK	8	DCHEEVYAGSHQYPGR	16
	DQFPEVYVPTVFENYVADIEVDGK	24	CIELCCGSVK	10	DCHEEVYAGSHQYPGR	16	EGLLLWCQR	9	CNEPAVWSQLAK	12	FTQAGSEVSALLGR	14	EAYPGDVFYLHSR	13	CPFGALSIVNLPSNLEK	17	CQNALQQVVAR	11	DFLAGGVAAAISK	13	CPQVVISFYEER	12	CPFGALSIVNLPSNLEK	17	CPFGALSIVNLPSNLEK	17	EHGLIFMETSAK	12	THINIVVIGHVDSGK	15	YYPTEDVPR	9	ELAGHTGYLSCCR	13	CLIEILASR	9	DDPSKPVHLTAFLGYK	16
	DSGDGVTHTVPIYEGYALPHAILR	24	CILQDGR	7	DFLAGGVAAAISK	13	EGNDLYHEMIESGVINLK	18	CPEALFQPSFLGMESCGIHETTFNSIMK	28	FVDGLMIHSGDPVNYYVDTAVR	22	ECLPLIIFLR	10	CPFTGNVSIR	10	CSWQDLKDFMR	11	DFLLKPELLR	10	CPYKDTLGPMQK	12	CPFTGNVSIR	10	CPFTGNVSIR	10	EIVHIQAGQCGNQIGAK	17	TITLEVEPSDTIENVK	16	DAVTYTEHAK	10	ELPPDQAEYCIAR	13	CLKDEDPYVR	10	DFLAGGVAAAISK	13
	DSYVGDEAQSK	11	CKDGVVFGVEK	11	DFLLKPELLR	10	EHALLAYTLGVK	12	CPFGALSIVNLPSNLEK	17	FWEVISDEHGIDPTGTYHGDSDLQLDR	27	EDQSILCTGESGAGK	15	CPNLTHLNLSGNK	13	CTAGTLHNLSHHR	13	DFTPVCTTELGR	12	CQLEINFNTLQTK	13	CPNLTHLNLSGNK	13	CPNLTHLNLSGNK	13	EIYTHFTCATDTK	13	TTGIVMDSGDGVTHTVPIYEGYALPHAILR	30	IINEPTAAAIAYGLDK	16	ENFSCLTR	8	CNEPAVWSQLAK	12	DFLLKPELLR	10
	DTDSEEEIREAFR	13	CKELGITALHIK	12	DFTPVCTTELGR	12	EHGLIFMETSAK	12	CPFTGNVSIR	10	FWEVISDEHGIDPTGTYHGDSDLQLER	27	EDQSILCTGESGAGKTENTK	20	CPQIVIAFYEER	12	CTKEEAIEHNYGGHDDDLSVR	21	DGFIDKEDLHDMLASLGK	18	CQNALQQVVAR	11	CPYKDTLGPMQK	12	CPQIVIAFYEER	12	EKLCYVALDFENEMATAASSSSLEK	25	TVLIMELINNVAK	13	LPLQDVYK	8	ESESCDCLQGFQLTHSLGGGTGSGMGTLLISK	32	CNNVLYIR	8	DFTPVCTTELGR	12
	DVCLYPR	7	CKLEEMGFKDTDPDSKPFSLQETYEAK	27	DGFIDKEDLHDMLASLGK	18	EILQEEEDLAEIVQLVGK	18	CPNLTHLNLSGNK	13	FYCDYCDTYLTHDSPSVR	18	EFADSLGIPFLETSAK	16	CPQVVISFYEER	12	CVDEGLLDCKR	11	DGGVQACFSR	10	CTDDFNGAQCK	11	CQLEINFNTLQTK	13	CPQVVISFYEER	12	ELAEDGYSGVEVR	13	TVTAMDVVYALK	12	DYQELMNVK	9	ESTLHLVLR	9	CPEALFQPSFLGMESCGIHETTFNSIMK	28	DGFIDKEDLHDMLASLGK	18
	DYEEIGPSICR	11	CLDAVVSTR	9	DGLAFNALIHR	11	EIVHIQAGQCGNQIGAK	17	CPQIVIAFYEER	12	GADCCVLVFDVTAPNTFK	18	EGLLLWCQR	9	CQLEINFNTLQTK	13	CVQSNIVLLTQAFR	14	DGKLPFCAMGVSSVIHPK	18	CVDEGLLDCKR	11	CQNALQQVVAR	11	CPYKDTLGPMQK	12	ELAGHTGYLSCCR	13	VALTGLTVAEYFR	13	FASFIDKVR	9	FCIWTESAFR	10	CPFTGNVSIR	10	DGGVQACFSR	10
	DYLLCDYNR	9	CLIEILASR	9	DGNVLLHEMQIQHPTASLIAK	21	EKLCYVALDFENEMATAASSSSLEK	25	CPYKDTLGPMQK	12	GCALQCAILSPAFK	14	EGNDLYHEMIESGVINLK	18	CQNALQQVVAR	11	CVVVGDGAVGK	11	DGLAFNALIHR	11	CVQSNIVLLTQAFR	14	CQQLAAYGILEK	12	CQLEINFNTLQTK	13	ELPGHTGYLSCCR	13	VAPEEHPVLLTEAPLNPK	18	LALDIEIATYR	11	FDAGELITQR	10	CPNLTHLNLSGNK	13	DGLAFNALIHR	11
	DYLLCDYNRDGDSYR	15	CLKDEDPYVR	10	DKVVGKDYLLCDYNR	15	ELAEDGYSGVEVR	13	CQLEINFNTLQTK	13	GCILTLVER	9	EHALLAYTLGVK	12	CTYLVLDEADR	11	DALLLWCQMK	10	DGNVLLHEMQIQHPTASLIAK	21	CVVVGDGAVGK	11	CTAGTLHNLSHHR	13	CQNALQQVVAR	11	ELPPDQAEYCIAR	13	VCNPIITK	8	QTVAVGVIK	9	FEDTNLCAIHAK	12	CQLEINFNTLQTK	13	DGNVLLHEMQIQHPTASLIAK	21
	EAESCDCLQGFQLTHSLGGGTGSGMGTLLISK	32	CLVGEFVSDALLVPDKCK	18	DLKPSNLLINTTCDLK	16	ELAGHTGYLSCCR	13	CQNALQQVVAR	11	GCTATLGNFAK	11	EHGLIFMETSAK	12	CVVVGDGAVGK	11	DCHEEVYAGSHQYPGR	16	DHQPCIIFMDEIDAIGGR	18	DALLLWCQMK	10	CTDDFNGAQCK	11	CQYVTEK	7	ENFSCLTR	8	VEIIANDQGNR	11	VAVVAGYGDVGK	12	FGANAILGVSLAVCK	15	CQNALQQVVAR	11	DHQPCIIFMDEIDAIGGR	18
	EAFNMIDQNRDGFIDKEDLHDMLASLGK	28	CLVMDVQAFER	11	DLMACAQTGSGK	12	ELAPAVSVLQLFCSSPK	17	CQQLAAYGILEK	12	GCWDSIHVVEVQEK	14	EICCYSISCK	10	DALLLWCQMK	10	DDPSKPVHLTAFLGYK	16	DKVVGKDYLLCDYNR	15	DDPSKPVHLTAFLGYK	16	CTYLVLDEADR	11	CSILAAANPAYGR	13	ESESCDCLQGFQLTHSLGGGTGSGMGTLLISK	32	VNQIGSVTESIQACK	15	VVDALGNPIDGK	12	FHALGPIYYR	10	CQQLAAYGILEK	12	DLKPSNLLINTTCDLK	16
	EAINVEQAFQTIAR	14	CNELQDIEK	9	DLQNVNITLR	10	ELEKVCNPIITK	12	CQYVTEK	7	GDGPICLVLAPTR	13	EIVHIQAGQCGNQIGAK	17	DCHEEVYAGSHQYPGR	16	DFLAGGVAAAISK	13	DLKPSNLLINTTCDLK	16	DFLAGGVAAAISK	13	CVDEGLLDCKR	11	CSWQDLKDFMR	11	ESNCYDPER	9	VQVEYKGETK	10	GVVDSDDLPLNVSR	14	FPSIVGRPR	9	CSHLLVK	7	DLMACAQTGSGK	12
	EAYPGDVFYLHSR	13	CNEPAVWSQLAK	12	DLYANTVLSGGTTMYPGIADR	21	ELPPDQAEYCIAR	13	CSILAAANPAYGR	13	GEFGVYLVSDGSSRPYR	17	EIYTHFTCATDTK	13	DDPSKPVHLTAFLGYK	16	DFLLKPELLR	10	DLMACAQTGSGK	12	DFLLKPELLR	10	CVQSNIVLLTQAFR	14	CTDDFNGAQCK	11	ESTLHLVLR	9	VTIAQGGVLPNIQAVLLPK	19	TPGPGAQSALR	11	FQSAAIGALQEASEAYLVGLFEDTNLCAIHAK	32	CTDDFNGAQCK	11	DLQNVNITLR	10
	ECLPLIIFLR	10	CNEQPNRVEIYEK	13	DNGKHALIIYDDLSK	15	ENFSCLTR	8	CSPIGVYTSGK	11	GFCFLEYEDHK	11	ELAEDGYSGVEVR	13	DFLAGGVAAAISK	13	DFTPVCTTELGR	12	DLQNVNITLR	10	DFTPVCTTELGR	12	CVSELVIESR	10	CTKEEAIEHNYGGHDDDLSVR	21	FCECDNFNCDR	11	YISPDQLADLYK	12	VLAAVYK	7	FQSLGVAFYR	10	CTTNCLAPLAK	11	DLQSNVEHLTEK	12
	EDQSILCTGESGAGK	15	CNSLLPLDDIVR	12	DNTIEHLLPLFLAQLKDECPEVR	23	ERPDLPPIQYEPVLCSR	17	CSVLAAANPVYGR	13	GFGFVCFSSPEEATK	15	ELAGHTGYLSCCR	13	DFLLKPELLR	10	DGFIDKEDLHDMLASLGK	18	DLQSNVEHLTEK	12	DGFIDKEDLHDMLASLGK	18	CVVVGDGAVGK	11	CTTNCLAPLAK	11	FCIWTESAFR	10	YVEPIEDVPCGNIVGLVGVDQFLVK	25	FASFIDK	7	FQSSAVMALQEASEAYLVGLFEDTNLCAIHAK	32	CVDEGLLDCKR	11	DLYANTVLSGGTTMYPGIADR	21
	EDQSILCTGESGAGKTENTK	20	CPEALFQPSFLGMESCGIHETTFNSIMK	28	DPHLACVAYER	11	ESESCDCLQGFQLTHSLGGGTGSGMGTLLISK	32	CSVLAAANSVFGR	13	GHYTEGAELVDSVLDVVR	18	ELPGHTGYLSCCR	13	DFTPVCTTELGR	12	DGGVQACFSR	10	DLYANTVLSGGTTMYPGIADR	21	DGGVQACFSR	10	DALLLWCQMK	10	CTYLVLDEADR	11	FDAGELITQR	10	AVGDGIVLCK	10	ALTVPELTQQMFDAR	15	FRCPEALFQPSFL	13	CVQSNIVLLTQAFR	14	DMGSCEIYPQTIQHNPNGR	19
	EDQSILCTGESGAGKTENTKK	21	CPFTGNVSIR	10	DQEGQDVLLFIDNIFR	16	ESNCYDPER	9	CSWQDLKDFMR	11	GHYTEGAELVDSVLDVVRK	19	ELPPDQAEYCIAR	13	DGFIDKEDLHDMLASLGK	18	DGLAFNALIHR	11	DNGKHALIIYDDLSK	15	DGKLPFCAMGVSSVIHPK	18	DDPSKPVHLTAFLGYK	16	CVHIWNTQTGALVHSYR	17	FDLGQDVIDFTGHALALYR	19	ASCTTNCLAPLAK	13	ANTFVAELK	9	FRCPEALFQPSFLGMESCGIHETTFNSIMK	30	CVVVGDGAVGK	11	DNTIEHLLPLFLAQLKDECPEVR	23
	EFADSLGIPFLETSAK	16	CPNLTHLNLSGNK	13	DQFPEVYVPTVFENYVADIEVDGK	24	ESTLHLVLR	9	CTDDFNGAQCK	11	GIRPAINVGLSVSR	14	ENFSCLTR	8	DGGVQACFSR	10	DGNVLLHEMQIQHPTASLIAK	21	DNTIEHLLPLFLAQLKDECPEVR	23	DGLAFNALIHR	11	DFLAGGVAAAISK	13	CVQSNIVLLTQAFR	14	FEDTNLCAIHAK	12	FDNLYGCR	8	AVENSSTAIGIR	12	FSHQGVQLIDFSPCER	16	CYLTMTQALEAR	12	DPHLACVAYER	11
	EGLLLWCQR	9	CPQIVIAFYEER	12	DSYVGDEAQSK	11	ETDCGVHINAGPEIGVASTK	20	CTVIAAANPIGGR	13	GITNLCVIGGDGSLTGANLFR	21	ESTLHLVLR	9	DGLAFNALIHR	11	DKVVGKDYLLCDYNR	15	DPHLACVAYER	11	DGNVLLHEMQIQHPTASLIAK	21	DFLLKPELLR	10	CVVVGDGAVGK	11	FEELCSDLFR	10	IVSNASCTTNCLAPLAK	17	DAVTYTEHAKR	11	FSPNSSNPIIVSCGWDK	17	DALLLWCQMK	10	DQEGQDVLLFIDNIFR	16
	EGNDLYHEMIESGVINLK	18	CPQVVISFYEER	12	DTDSEEEIREAFR	13	FDAGELITQR	10	CVVVGDGAVGK	11	GIYAYGFEKPSAIQQR	16	ETDCGVHINAGPEIGVASTK	20	DGNVLLHEMQIQHPTASLIAK	21	DLKPSNLLINTTCDLK	16	DQEGQDVLLFIDNIFR	16	DHQPCIIFMDEIDAIGGR	18	DFTPVCTTELGR	12	CYLTMTQALEAR	12	FEELNMDLFR	10	LIGQIVSSITASLR	14	DETNYGIPQR	10	FTQAGSEVSALLGR	14	DDPSKPVHLTAFLGYK	16	DSGDGVTHTVPIYEGYALPHAILR	24
	EHALLAYTLGVK	12	CPYKDTLGPMQK	12	DVATVAFCDAQSTQEIHEK	19	FDLGQDVIDFTGHALALYR	19	CYLTMTQALEAR	12	GKDLIGVQNLLK	12	EYLDNVQLGHILER	14	DHQPCIIFMDEIDAIGGR	18	DLQNVNITLR	10	DSGDGVTHTVPIYEGYALPHAILR	24	DKVVGKDYLLCDYNR	15	DGFIDKEDLHDMLASLGK	18	DALLLWCQMK	10	FGANAILGVSLAVCK	15	DIASGLIGPLIICK	14	DGVVEITGK	9	FVDGLMIHSGDPVNYYVDTAVR	22	DFLAGGVAAAISK	13	DSYVGDEAQSK	11
	EHGLIFMETSAK	12	CQLEINFNTLQTK	13	DVCLYPR	7	FGANAILGVSLAVCK	15	DDPSKPVHLTAFLGYK	16	GLAPDLPEDLYHLIK	15	FACNGTVIEHPEYGEVIQLQGDQR	24	DKVVGKDYLLCDYNR	15	DLQSNVEHLTEK	12	DSYVGDEAQSK	11	DLKPSNLLINTTCDLK	16	DGGVQACFSR	10	DFLAGGVAAAISK	13	FGEVVDCTLK	10	MEEIVEGCTGALHILAR	17	DIPGLTDTTVPR	12	FVVDVDKNIDINDVTPNCR	19	DFLLKPELLR	10	DVATVAFCDAQSTQEIHEK	19
	EICCYSISCK	10	CQNALQQVVAR	11	DYLLCDYNR	9	FGEVVDCTLK	10	DFLAGGVAAAISK	13	GLCAIAQAESLR	12	FADDTYTESYISTIGVDFK	19	DLKPSNLLINTTCDLK	16	DLYANTVLSGGTTMYPGIADR	21	DVATVAFCDAQSTQEIHEK	19	DLMACAQTGSGK	12	DGKLPFCAMGVSSVIHPK	18	DFLLKPELLR	10	FPSIVGRPR	9	GAEVYHNLK	9	EAAENSLVAYK	11	FWEVISDEHGIDPTGTYHGDSDLQLDR	27	DFTPVCTTELGR	12	DVCLYPR	7
	EIVHIQAGQCGNQIGAK	17	CQQLAAYGILEK	12	DYLLCDYNRDGDSYR	15	FGWDCHGLPVEYEIDK	16	DFLLKPELLR	10	GLLDVTCK	8	FCECDNFNCDR	11	DLMACAQTGSGK	12	DMGSCEIYPQTIQHNPNGR	19	DVCLYPR	7	DLQNVNITLR	10	DGLAFNALIHR	11	DFTPVCTTELGR	12	FQSAAIGALQEASEAYLVGLFEDTNLCAIHAK	32	IKIIAPPERK	10	EQAEAEVASLNR	12	GAGAYICGEETALIESIEGK	20	DGFIDKEDLHDMLASLGK	18	DVKDTILHDNLK	12
	EIYTHFTCATDTK	13	CSWQDLKDFMR	11	EAESCDCLQGFQLTHSLGGGTGSGMGTLLISK	32	FPSIVGRPR	9	DFTPVCTTELGR	12	GLYDGPVCEVSVTPK	15	FCFSNEFSTFTHK	13	DLQNVNITLR	10	DNGKHALIIYDDLSK	15	DVKDTILHDNLK	12	DLQSNVEHLTEK	12	DGNVLLHEMQIQHPTASLIAK	21	DGFIDKEDLHDMLASLGK	18	FQSLGVAFYR	10	YYVTIIDAPGHR	12	FAAYFQQGDMESNGK	15	GCEVVVSGK	9	DGGVQACFSR	10	DYEEIGPSICR	11
	EKLCYVALDFENEMATAASSSSLEK	25	CTAGTLHNLSHHR	13	EAINVEQAFQTIAR	14	FQSAAIGALQEASEAYLVGLFEDTNLCAIHAK	32	DGLAFNALIHR	11	GMSLNLEPDNVGVVVFGNDK	20	FCIWTESAFR	10	DLQSNVEHLTEK	12	DNTIEHLLPLFLAQLKDECPEVR	23	DYEEIGPSICR	11	DLYANTVLSGGTTMYPGIADR	21	DHQPCIIFMDEIDAIGGR	18	DGLAFNALIHR	11	FRCPEALFQPSFLGMESCGIHETTFNSIMK	30	AAFDDAIAELDTLSEESYK	19	HLQLAVR	7	GCTATLGNFAK	11	DGKLPFCAMGVSSVIHPK	18	DYLLCDYNR	9
	ELAEDGYSGVEVR	13	CTDDFNGAQCK	11	EAYPGDVFYLHSR	13	FQSSAVMALQEASEAYLVGLFEDTNLCAIHAK	32	DGNVLLHEMQIQHPTASLIAK	21	GNLYSFGCPEYGQLGHNSDGK	21	FDAGELITQR	10	DLYANTVLSGGTTMYPGIADR	21	DPHLACVAYER	11	DYLLCDYNR	9	DNGKHALIIYDDLSK	15	DKVVGKDYLLCDYNR	15	DGNVLLHEMQIQHPTASLIAK	21	FRGPFTDVVTTNLK	14	ADLINNLGTIAK	12	IIAPPER	7	GCWDSIHVVEVQEK	14	DGLAFNALIHR	11	EAESCDCLQGFQLTHSLGGGTGSGMGTLLISK	32
	ELAGHTGYLSCCR	13	CTKEEAIEHNYGGHDDDLSVR	21	ECLPLIIFLR	10	FRCPEALFQPSFLGMESC	18	DHQPCIIFMDEIDAIGGR	18	GPAVGIDLGTTYSCVGVFQHGK	22	FEDTNLCAIHAK	12	DMGSCEIYPQTIQHNPNGR	19	DQEGQDVLLFIDNIFR	16	DYLLCDYNRDGDSYR	15	DPHLACVAYER	11	DLKPSNLLINTTCDLK	16	DHQPCIIFMDEIDAIGGR	18	FSPNSSNPIIVSCGWDK	17	AGLQFPVGR	9	IMNTFSVMPSPK	12	GFCFLEYEDHK	11	DGNVLLHEMQIQHPTASLIAK	21	EAINVEQAFQTIAR	14
	ELAPAVSVLQLFCSSPK	17	CTTNCLAPLAK	11	EDQSILCTGESGAGK	15	FRCPEALFQPSFLGMESCGIHETTFNSIMK	30	DKVVGKDYLLCDYNR	15	GVGIISEGNETVEDIAAR	18	FEELCSDLFR	10	DNGKHALIIYDDLSK	15	DQFPEVYVPTVFENYVADIEVDGK	24	EAESCDCLQGFQLTHSLGGGTGSGMGTLLISK	32	DQEGQDVLLFIDNIFR	16	DLMACAQTGSGK	12	DKVVGKDYLLCDYNR	15	FTQAGSEVSALLGR	14	AIGSASEGAQSSLQEVYHK	19	ISGLIYEETRGVLK	14	GFCLPPHCSR	10	DHQPCIIFMDEIDAIGGR	18	EAYPGDVFYLHSR	13
	ELPGHTGYLSCCR	13	CVDEGLLDCKR	11	EFADSLGIPFLETSAK	16	FRGPFTDVVTTNLK	14	DLKPSNLLINTTCDLK	16	GVNCIDYYSGGDKPYLISGADDR	23	FEELNMDLFR	10	DNTIEHLLPLFLAQLKDECPEVR	23	DSGDGVTHTVPIYEGYALPHAILR	24	EAINVEQAFQTIAR	14	DSGDGVTHTVPIYEGYALPHAILR	24	DLQNVNITLR	10	DLKPSNLLINTTCDLK	16	FVDGLMIHSGDPVNYYVDTAVR	22	AVDSLVPIGR	10	KLLEGEECR	9	GHYTEGAELVDSVLDVVR	18	DKVVGKDYLLCDYNR	15	ECLPLIIFLR	10
	ELPPDQAEYCIAR	13	CVICGGPGVSDAYYCK	16	EGALCEENMR	10	FRHVFGQAVK	10	DLMACAQTGSGK	12	GVTHTVPIYEGYALPHAILR	20	FGEVVDCTLK	10	DPHLACVAYER	11	DSYVGDEAQSK	11	EAYPGDVFYLHSR	13	DSYVGDEAQSK	11	DLYANTVLSGGTTMYPGIADR	21	DLMACAQTGSGK	12	FVVDVDKNIDINDVTPNCR	19	AVFPSIVGR	9	LAPDYDALDVANK	13	GHYTEGAELVDSVLDVVRK	19	DLKPSNLLINTTCDLK	16	ECLQALEFLHANQVIHR	17
	ENFSCLTR	8	CVQSNIVLLTQAFR	14	EGLLLWCQR	9	FSHQGVQLIDFSPCER	16	DLQNVNITLR	10	GVVDSEDIPLNLSR	14	FHTEALTALLSDDSK	15	DQEGQDVLLFIDNIFR	16	DTDSEEEIREAFR	13	ECLPLIIFLR	10	DTDSEEEIREAFR	13	DMGSCEIYPQTIQHNPNGR	19	DLQNVNITLR	10	FWEVISDEHGID	12	AVLVDLEPGTMDSVR	15	LGIHEDSQNR	10	GIRPAINVGLSVSR	14	DLQNVNITLR	10	EDQSILCTGESGAGK	15
	ESTLHLVLR	9	CVVVGDGAVGK	11	EGNDLYHEMIESGVINLK	18	FSPNSSNPIIVSCGWDK	17	DLYANTVLSGGTTMYPGIADR	21	GWPLELICEK	10	FLDGNELTLADCNLLPK	17	DSGDGVTHTVPIYEGYALPHAILR	24	DVATVAFCDAQSTQEIHEK	19	ECLQALEFLHANQVIHR	17	DVACGANHTLVLDSQKR	17	DNGKHALIIYDDLSK	15	DLYANTVLSGGTTMYPGIADR	21	FWEVISDEHGIDPTGTYHGDSDLQLDR	27	DATNVGDEGGFAPNILENK	19	LLLPGELAK	9	GIYAYGFEKPSAIQQR	16	DLQSNVEHLTEK	12	EDQSILCTGESGAGKTENTK	20
	ETDCGVHINAGPEIGVASTK	20	CYLTMTQALEAR	12	EHALLAYTLGVK	12	FTLDCTHPVEDGIMDAANFEQFLQER	26	DMCLEKDTLGLFLR	14	GYHYATCLEGALK	13	FLILPDMLK	9	DSYVGDEAQSK	11	DVCLYPR	7	EDQSILCTGESGAGK	15	DVATVAFCDAQSTQEIHEK	19	DNTIEHLLPLFLAQLKDECPEVR	23	DMCLEKDTLGLFLR	14	FWEVISDEHGIDPTGTYHGDSDLQLER	27	DESGPSIVHR	10	LVQAFQFTDK	10	GKDLIGVQNLLK	12	DLYANTVLSGGTTMYPGIADR	21	EDQSILCTGESGAGKTENTKK	21
	FADDTYTESYISTIGVDFK	19	DALLLWCQMK	10	EHGLIFMETSAK	12	FTQAGSEVSALLGR	14	DMGSCEIYPQTIQHNPNGR	19	GYSFTTTAER	10	FLNRHDLDLICR	12	DTDSEEEIREAFR	13	DYEEIGPSICR	11	EFADSLGIPFLETSAK	16	DVCLYPR	7	DPHLACVAYER	11	DMGSCEIYPQTIQHNPNGR	19	FYCDYCDTYLTHDSPSVR	18	DLTDYLMK	8	MGHAGAIIAGGK	12	GLAPDLPEDLYHLIK	15	DNGKHALIIYDDLSK	15	EFADSLGIPFLETSAK	16
	FCECDNFNCDR	11	DCHEEVYAGSHQYPGR	16	EILQEEEDLAEIVQLVGK	18	FVDGLMIHSGDPVNYYVDTAVR	22	DNGKHALIIYDDLSK	15	HALIIYDDLSK	11	FMADCPHTIGVEFGTR	16	DVACGANHTLVLDSQKR	17	DYLLCDYNR	9	EGALCEENMR	10	DVKDTILHDNLK	12	DQEGQDVLLFIDNIFR	16	DNGKHALIIYDDLSK	15	GADCCVLVFDVTAPNTFK	18	DNIQGITKPAIR	12	NLLSVAYK	8	GLCAIAQAESLR	12	DNTIEHLLPLFLAQLKDECPEVR	23	EGALCEENMR	10
	FCIWTESAFR	10	DDPSKPVHLTAFLGYK	16	EIVHIQAGQCGNQIGAK	17	FVIEENLHCIIK	12	DNTIEHLLPLFLAQLKDECPEVR	23	HFCPNVPIILVGNK	14	FQEYHIQQNEALAAK	15	DVATVAFCDAQSTQEIHEK	19	DYLLCDYNRDGDSYR	15	EGLLLWCQR	9	DYEEIGPSICR	11	DSGDGVTHTVPIYEGYALPHAILR	24	DPHLACVAYER	11	GAGAYICGEETALIESIEGK	20	DSYVGDEAQSKR	12	QVHPDTGISSK	11	GLYDGPVCEVSVTPK	15	DPHLACVAYER	11	EGLLLWCQR	9
	FDAGELITQR	10	DFLAGGVAAAISK	13	EIYTHFTCATDTK	13	FVKQDQVCIAR	11	DPHLACVAYER	11	HFCPNVPIILVGNKK	15	FQSLGVAFYR	10	DVCLYPR	7	EAESCDCLQGFQLTHSLGGGTGSGMGTLLISK	32	EGNDLYHEMIESGVINLK	18	DYLLCDYNR	9	DSYVGDEAQSK	11	DQEGQDVLLFIDNIFR	16	GCEVVVSGK	9	DVNAAIATIK	10	SGVSLAALK	9	GMESCGIHETTFNSIMK	17	DQEGQDVLLFIDNIFR	16	EGNDLYHEMIESGVINLK	18
	FDLGQDVIDFTGHALALYR	19	DFLLKPELLR	10	EKLCYVALDFENEMATAASSSSLEK	25	FVVDVDKNIDINDVTPNCR	19	DQEGQDVLLFIDNIFR	16	HFSVEGQLEFR	11	FRGPFTDVVTTNLK	14	DVKDTILHDNLK	12	EAFNMIDQNRDGFIDKEDLHDMLASLGK	28	EHALLAYTLGVK	12	DYLLCDYNRDGDSYR	15	DVATVAFCDAQSTQEIHEK	19	DSGDGVTHTVPIYEGYALPHAILR	24	GCITIIGGGDTATCCAK	17	EAFSLFDKDGDGTITTK	17	SQIFSTASDNQPTVTIK	17	GMSLNLEPDNVGVVVFGNDK	20	DSGDGVTHTVPIYEGYALPHAILR	24	EHGLIFMETSAK	12
	FEDTNLCAIHAK	12	DFTPVCTTELGR	12	ELAEDGYSGVEVR	13	FWEVISDEHGID	12	DRVTDALNATR	11	HGVPISVTGIAQVK	14	FSHQGVQLIDFSPCER	16	DYEEIGPSICR	11	EAINVEQAFQTIAR	14	EHGLIFMETSAK	12	EAESCDCLQGFQLTHSLGGGTGSGMGTLLISK	32	DVCLYPR	7	DSYVGDEAQSK	11	GCTATLGNFAK	11	EIAQDFKTDLR	11	VGIGPGSVCTTR	12	GPAVGIDLGTTYSCVGVFQHGK	22	DSYVGDEAQSK	11	EICCYSISCK	10
	FGANAILGVSLAVCK	15	DGGVQACFSR	10	ELAGHTGYLSCCR	13	FWEVISDEHGIDPTGTYHGDSDLQLDR	27	DSGDGVTHTVPIYEGYALPHAILR	24	HKLDVTSVEDYK	12	FSPNSSNPIIVSCGWDK	17	DYLLCDYNR	9	EAYPGDVFYLHSR	13	EILQEEEDLAEIVQLVGK	18	EAFNMIDQNRDGFIDKEDLHDMLASLGK	28	DYEEIGPSICR	11	DVACGANHTLVLDSQKR	17	GCWDSIHVVEVQEK	14	EITALAPSTMK	11	VLIAAHGNSLR	11	GQVCLPVISAENWKPATK	18	DTDSEEEIREAFR	13	EILQEEEDLAEIVQLVGK	18
	FGEVVDCTLK	10	DGKLPFCAMGVSSVIHPK	18	ELAPAVSVLQLFCSSPK	17	FWEVISDEHGIDPTGTYHGDSDLQLER	27	DSYVGDEAQSK	11	HNEETGDNVGPLIIK	15	FTQAGSEVSALLGR	14	DYLLCDYNRDGDSYR	15	ECLPLIIFLR	10	EIVHIQAGQCGNQIGAK	17	EAINVEQAFQTIAR	14	DYLLCDYNR	9	DVATVAFCDAQSTQEIHEK	19	GDGPICLVLAPTR	13	EYDESGPSIVHR	12	YDDMAAAMK	9	GSDCGIVNVNIPTSGAEIGGAFGGEK	26	DTKEIYTHFTCATDTK	16	EIVHIQAGQCGNQIGAK	17
	FHALGPIYYR	10	DGLAFNALIHR	11	ELGSECGIEFDEEK	14	GAGAYICGEETALIESIEGK	20	DVACGANHTLVLDSQKR	17	HQAFEAELHANADR	14	FVDGLMIHSGDPVNYYVDTAVR	22	EAESCDCLQGFQLTHSLGGGTGSGMGTLLISK	32	EDKLECSEELGDLVK	15	EIYTHFTCATDTK	13	EAYPGDVFYLHSR	13	DYLLCDYNRDGDSYR	15	DVCLYPR	7	GEFGVYLVSDGSSRPYR	17	FDGALNVDLTEFQTNLVPYPR	21	YDEMVESMK	9	GSITSVQAIYVPADDLTDPAPATTFAHLDATTVLSR	36	DVACGANHTLVLDSQKR	17	EIYTHFTCATDTK	13
	FLILPDMLK	9	DGNVLLHEMQIQHPTASLIAK	21	ELPGHTGYLSCCR	13	GANDFMCDEMER	12	DVATVAFCDAQSTQEIHEK	19	HQAFEAELSANQSR	14	FVVDVDKNIDINDVTPNCR	19	EAFNMIDQNRDGFIDKEDLHDMLASLGK	28	EDQSILCTGESGAGK	15	EKLCYVALDFENEMATAASSSSLEK	25	ECLPLIIFLR	10	EAESCDCLQGFQLTHSLGGGTGSGMGTLLISK	32	DYEEIGPSICR	11	GFCFITFK	8	FGVEQDVDMVFASFIR	16	YLAEFATGNDR	11	GVGIISEGNETVEDIAAR	18	DVATVAFCDAQSTQEIHEK	19	ELAEDGYSGVEVR	13
	FLNRHDLDLICR	12	DHQPCIIFMDEIDAIGGR	18	ELPPDQAEYCIAR	13	GCEVVVSGK	9	DVCLYPR	7	HQLLEADISAHEDR	14	FWEVISDEHGIDPTGTYHGDSDLQLDR	27	EAIEGTYIDKKCPFTGNVSIR	21	EDQSILCTGESGAGKTENTK	20	ELAEDGYSGVEVR	13	EDQSILCTGESGAGK	15	EAINVEQAFQTIAR	14	DYLLCDYNR	9	GFCFITFKEEEPVKK	15	GISEETTTGVHNLYK	15	LQLWDTAGQER	11	GVLFYGPPGCGK	12	DVCLYPR	7	ELAGHTGYLSCCR	13
	FMADCPHTIGVEFGTR	16	DKVVGKDYLLCDYNR	15	ENFSCLTR	8	GCHLLVATPGR	11	DYEEIGPSICR	11	HSQFIGYPITLFVEK	15	FWEVISDEHGIDPTGTYHGDSDLQLER	27	EAINVEQAFQTIAR	14	EDQSILCTGESGAGKTENTKK	21	ELAGHTGYLSCCR	13	EDQSILCTGESGAGKTENTK	20	EAYPGDVFYLHSR	13	EAESCDCLQGFQLTHSLGGGTGSGMGTLLISK	32	GFCFLEYEDHK	11	HYFQNTQGLIFVVDSNDR	18	NKYEDEINKR	10	GVTHTVPIYEGYALPHAILR	20	DVKDTILHDNLK	12	ELAPAVSVLQLFCSSPK	17
	FPSIVGRPR	9	DLKPSNLLINTTCDLK	16	EQQIVIQSSGGLSK	14	GCLLYGPPGTGK	12	DYLLCDYNR	9	HSSLAGCQIINYR	13	GAGAYICGEETALIESIEGK	20	EAYPGDVFYLHSR	13	EFADSLGIPFLETSAK	16	ELAPAVSVLQLFCSSPK	17	EDQSILCTGESGAGKTENTKK	21	ECLPLIIFLR	10	EAINVEQAFQTIAR	14	GFGFVCFSSPEEATK	15	IGFPWSEIR	9	INVYYNEASGGK	12	GVVDSEDIPLNLSR	14	DYEEIGPSICR	11	ELGSECGIEFDEEK	14
	FQSAAIGALQEASEAYLVGLFEDTNLCAIHAK	32	DLMACAQTGSGK	12	ERPDLPPIQYEPVLCSR	17	GCTATLGNFAK	11	DYLLCDYNRDGDSYR	15	HVFGESDELIGQK	13	GCILTLVER	9	ECLPLIIFLR	10	EGALCEENMR	10	ELPGHTGYLSCCR	13	EFADSLGIPFLETSAK	16	EDQSILCTGESGAGK	15	EAYPGDVFYLHSR	13	GHNGWVTQIATTPQFPDMILSASR	24	IGGIGTVPVGR	11	AQYEEIANR	9	GYEVIYLTEPVDEYCIQALPEFDGKR	26	DYLLCDYNR	9	ELPPDQAEYCIAR	13
	FQSLGVAFYR	10	DLNHLVSATMSGVTTCLR	18	ESESCDCLQGFQLTHSLGGGTGSGMGTLLISK	32	GCWDSIHVVEVQEK	14	EAESCDCLQGFQLTHSLGGGTGSGMGTLLISK	32	HWILPQDYDHAQAEAR	16	GCLLYGPPGTGK	12	ECLQALEFLHANQVIHR	17	EGLLLWCQR	9	ELPPDQAEYCIAR	13	EGALCEENMR	10	EDQSILCTGESGAGKTENTK	20	ECLPLIIFLR	10	GHYTEGAELVDSVLDVVR	18	IGVGAPVYMAAVLEYLTAEILELAGNAAR	29	FLEQQNKVLETK	12	GYSFTTTAER	10	DYLLCDYNRDGDSYR	15	ENFSCLTR	8
	FQSSAVMALQEASEAYLVGLFEDTNLCAIHAK	32	DLQNVNITLR	10	ESNCYDPER	9	GDGPICLVLAPTR	13	EAINVEQAFQTIAR	14	HYGFQLYQSDPSGNYGGWK	19	GCTATLGNFAK	11	EDQSILCTGESGAGK	15	EGNDLYHEMIESGVINLK	18	ENFSCLTR	8	EGLLLWCQR	9	EDQSILCTGESGAGKTENTKK	21	EDQSILCTGESGAGK	15	GHYTEGAELVDSVLDVVRK	19	IINEPTAAAIAYGLDKK	17	GYSFVTTAER	10	HALIIYDDLSK	11	EAESCDCLQGFQLTHSLGGGTGSGMGTLLISK	32	EQQIVIQSSGGLSK	14
	FRCPEALFQPSFLGMESCGIHETTFNSIMK	30	DLQSNVEHLTEK	12	ESTLHLVLR	9	GDLNHLVSATMSGVTTCLR	19	EAYPGDVFYLHSR	13	IADFLNSFDMSCR	13	GCWDSIHVVEVQEK	14	EDQSILCTGESGAGKTENTK	20	EHALLAYTLGVK	12	EQQIVIQSSGGLSK	14	EGNDLYHEMIESGVINLK	18	EDVSGIASCVFTK	13	EDQSILCTGESGAGKTENTK	20	GIIDCVVR	8	INVYYNEATGGK	12	KYEDEINK	8	HFCPNVPIILVGNK	14	EAINVEQAFQTIAR	14	ERPDLPPIQYEPVLCSR	17
	FRGPFTDVVTTNLK	14	DLYANTVLSGGTTMYPGIADR	21	ETDCGVHINAGPEIGVASTK	20	GEFGVYLVSDGSSRPYR	17	ECLPLIIFLR	10	ICDECNYGSYQGR	13	GDGPICLVLAPTR	13	EDQSILCTGESGAGKTENTKK	21	EHGLIFMETSAK	12	ESESCDCLQGFQLTHSLGGGTGSGMGTLLISK	32	EHALLAYTLGVK	12	EFADSLGIPFLETSAK	16	EDQSILCTGESGAGKTENTKK	21	GIRPAINVGLSVSR	14	IQLVEEELDR	10	KYEDEINKR	9	HFCPNVPIILVGNKK	15	EAYPGDVFYLHSR	13	ESNCYDPER	9
	FRHVFGQAVK	10	DMCLEKDTLGLFLR	14	FACNGTVIEHPEYGEVIQLQGDQR	24	GEHGFIGCR	9	EDKLECSEELGDLVK	15	ICDGVQFGAGIR	12	GEFGVYLVSDGSSRPYR	17	EDVSGIASCVFTK	13	EICCYSISCK	10	ESNCYDPER	9	EHGLIFMETSAK	12	EGALCEENMR	10	EFADSLGIPFLETSAK	16	GIYAYGFEKPSAIQQR	16	IQRPPEDSIQPYEK	14	LASYLDK	7	HGVPISVTGIAQVK	14	EDQSILCTGESGAGK	15	ESTLHLVLR	9
	FRISLGLPVGAVINCADNTGAK	22	DNGKHALIIYDDLSK	15	FCECDNFNCDR	11	GFCFITFKEEEPVKK	15	EDQSILCTGESGAGK	15	ICGDIHGQYTDLLR	14	GFCFLEYEDHK	11	EFADSLGIPFLETSAK	16	EILQEEEDLAEIVQLVGK	18	ESTLHLVLR	9	EICCYSISCK	10	EGLLLWCQR	9	EGLLLWCQR	9	GLAPDLPEDLYHLIK	15	ISGLIYEETR	10	LASYLDKVR	9	HGYIGEFEIIDDHR	14	EFADSLGIPFLETSAK	16	ETDCGVHINAGPEIGVASTK	20
	FSHQGVQLIDFSPCER	16	DNTIEHLLPLFLAQLKDECPEVR	23	FCIWTESAFR	10	GFCFLEYEDHK	11	EDQSILCTGESGAGKTENTK	20	IFTSIGEDYDER	12	GFCLPPHCSR	10	EGLLLWCQR	9	EIVHIQAGQCGNQIGAK	17	ETDCGVHINAGPEIGVASTK	20	EILQEEEDLAEIVQLVGK	18	EGNDLYHEMIESGVINLK	18	EGNDLYHEMIESGVINLK	18	GLCAIAQAESLR	12	IVADKDYSVTANSK	14	TLDNDIMLIK	10	HHCPNTPIILVGTK	14	EGALCEENMR	10	FADDTYTESYISTIGVDFK	19
	FSKVEDMAELTCLNEASVLHNLK	23	DPHLACVAYER	11	FDAGELITQR	10	GFCLPPHCSR	10	EFADSLGIPFLETSAK	16	IGAFGYMECSAK	12	GFGFVCFSSPEEATK	15	EGNDLYHEMIESGVINLK	18	EIYTHFTCATDTK	13	FADDTYTESYISTIGVDFK	19	EIVHIQAGQCGNQIGAK	17	EGYAWAEDKEHCEEYGR	17	EGYAWAEDKEHCEEYGR	17	GLFEDTNLCAIHAK	14	KVESLQEEIAFLK	13	LLEGEECR	8	HIVLSGGSTMYPGLPSR	17	EGLLLWCQR	9	FCECDNFNCDR	11
	FSKVEDMAELTCLNEASVLHNLKER	25	DQEGQDVLLFIDNIFR	16	FDLGQDVIDFTGHALALYR	19	GFGFVCFSSPEEATK	15	EFLHAQEEVK	10	IGEEQSAEDAEDGPPELLFIHGGHTAK	27	GHNGWVTQIATTPQFPDMILSASR	24	EHALLAYTLGVK	12	EKLCYVALDFENEMATAASSSSLEK	25	FCECDNFNCDR	11	EIYTHFTCATDTK	13	EHALLAYTLGVK	12	EHALLAYTLGVK	12	GLLLFVDEADAFLR	14	KVESLQEEIAFLKK	14	VSDTVVEPYNATLSVH	16	HLREYQDLLNVK	12	EGNDLYHEMIESGVINLK	18	FCFSNEFSTFTHK	13
	FSPNSSNPIIVSCGWDK	17	DSGDGVTHTVPIYEGYALPHAILR	24	FEDTNLCAIHAK	12	GFHCESSAHWPIFK	14	EGALCEENMR	10	IGLFGGAGVGK	11	GHYTEGAELVDSVLDVVR	18	EHGLIFMETSAK	12	ELAEDGYSGVEVR	13	FCIWTESAFR	10	EKLCYVALDFENEMATAASSSSLEK	25	EHGLIFMETSAK	12	EHGLIFMETSAK	12	GLYDGPVCEVSVTPK	15	LAADDFR	7	DVDAAYMNK	9	HLTYENVER	9	EHALLAYTLGVK	12	FCIWTESAFR	10
	FTLDCTHPVEDGIMDAANFEQFLQER	26	DSYVGDEAQSK	11	FEELCSDLFR	10	GHYTEGAELVDSVLDVVR	18	EGLLLWCQR	9	IHFPLATYAPVISAEK	16	GHYTEGAELVDSVLDVVRK	19	EICCYSISCK	10	ELAGHTGYLSCCR	13	FDAGELITQR	10	ELAEDGYSGVEVR	13	EICCYSISCK	10	EICCYSISCK	10	GMSLNLEPDNVGVVVFGNDK	20	LADQCTGLQGFLVFHSFGGGTGSGFTSLLMER	32	ISMPDVDFNLK	11	HLWDYTFGPEK	11	EHGLIFMETSAK	12	FCLGLLSNVNR	11
	FTQAGSEVSALLGR	14	DTDSEEEIREAFR	13	FEELNMDLFR	10	GHYTEGAELVDSVLDVVRK	19	EGNDLYHEMIESGVINLK	18	IIQHCSNYSTQELLR	15	GIFGFTDSDCIGK	13	EILQEEEDLAEIVQLVGK	18	ELAPAVSVLQLFCSSPK	17	FDLGQDVIDFTGHALALYR	19	ELAGHTGYLSCCR	13	EILQEEEDLAEIVQLVGK	18	EILQEEEDLAEIVQLVGK	18	GQKCEFQDAYVLLSEK	16	LATALQKLEEAEKAADESER	20	GTGIVSAPVPK	11	HNEETGDNVGPLIIK	15	EICCYSISCK	10	FDAGELITQR	10
	FVDGLMIHSGDPVNYYVDTAVR	22	DTKEIYTHFTCATDTK	16	FGEVVDCTLK	10	GIRPAINVGLSVSR	14	EGYAWAEDKEHCEEYGR	17	IKNVDCVLLAR	11	GIRPAINVGLSVSR	14	EIVHIQAGQCGNQIGAK	17	ELPGHTGYLSCCR	13	FEDTNLCAIHAK	12	ELAPAVSVLQLFCSSPK	17	EIVHIQAGQCGNQIGAK	17	EIVHIQAGQCGNQIGAK	17	GQVCLPVISAENWKPATK	18	LEQEIATYR	9	MDVVYALK	8	HQAFEAELSANQSR	14	EILQEEEDLAEIVQLVGK	18	FEDTNLCAIHAK	12
	FVVDVDKNIDINDVTPNCR	19	DVATVAFCDAQSTQEIHEK	19	FLDGNELTLADCNLLPK	17	GIYAYGFEKPSAIQQR	16	EHALLAYTLGVK	12	IMDPNIVGSEHYDVAR	16	GIVMDSGDGVTHTVPIYEGYALPHAILR	28	EIYTHFTCATDTK	13	ELPPDQAEYCIAR	13	FEELNMDLFR	10	ELGSECGIEFDEEK	14	EIYTHFTCATDTK	13	EIYTHFTCATDTK	13	GSITSVQAIYVPADDLTDPAPATTFAHLDATTVLSR	36	LISQIVSSITASLR	14	ALAAGGYDVEKNNSR	15	HQGVMVGMGQK	11	EIVHIQAGQCGNQIGAK	17	FEELNMDLFR	10
	FWEVISDEHGID	12	DVCLYPR	7	FLILPDMLK	9	GKDLIGVQNLLK	12	EHGLIFMETSAK	12	IMNVIGEPIDER	12	GIYAYGFEKPSAIQQR	16	EKLCYVALDFENEMATAASSSSLEK	25	ELYERPPHLFAIADAAYK	18	FGANAILGVSLAVCK	15	ELPGHTGYLSCCR	13	EKLCYVALDFENEMATAASSSSLEK	25	EKLCYVALDFENEMATAASSSSLEK	25	GVGIISEGNETVEDIAAR	18	LTGMAFR	7	ALVFVDNHDNQR	12	HQGVMVGMGQKDSYVGDEAQSKR	23	EIYTHFTCATDTK	13	FGANAILGVSLAVCK	15
	FWEVISDEHGIDPTGTYHGDSDLQLDR	27	DVKDTILHDNLK	12	FLNRHDLDLICR	12	GKDLIGVQNLLKK	13	EICCYSISCK	10	INVNEIFYDLVR	12	GKDLIGVQNLLK	12	ELAEDGYSGVEVR	13	ENFSCLTR	8	FGEVVDCTLK	10	ELPPDQAEYCIAR	13	ELAEDGYSGVEVR	13	ELAEDGYSGVEVR	13	GVLFYGPPGCGK	12	MATAASSSSLEK	12	YDDMASAMK	9	HQLLEADISAHEDR	14	EKLCYVALDFENEMATAASSSSLEK	25	FGWDCHGLPVEYEIDK	16
	GADCCVLVFDVTAPNTFK	18	DYEEIGPSICR	11	FMADCPHTIGVEFGTR	16	GLAPDLPEDLYHLIK	15	EILQEEEDLAEIVQLVGK	18	IPIFSAAGLPHNEIAAQICR	20	GKDLIGVQNLLKK	13	ELAGHTGYLSCCR	13	EQQEAIEHIDEVQNEIDRLNEQASEEILK	29	FHALGPIYYR	10	ENFSCLTR	8	ELAGHTGYLSCCR	13	ELAGHTGYLSCCR	13	GVVDSEDIPLNLSR	14	MAVTFIGNSTAIQELFK	17	NKYEDEINK	9	HSQFIGYPITLFVEK	15	ELAEDGYSGVEVR	13	FHALGPIYYR	10
	GCHLLVATPGR	11	DYLLCDYNR	9	FPSIVGRPR	9	GLCAIAQAESLR	12	EIVHIQAGQCGNQIGAK	17	IPSAVGYQPTLATDMGTMQER	21	GLAPDLPEDLYHLIK	15	ELAPAVSVLQLFCSSPK	17	ERPDLPPIQYEPVLCSR	17	FIITALPTIYHCK	13	ERPDLPPIQYEPVLCSR	17	ELAPAVSVLQLFCSSPK	17	ELAPAVSVLQLFCSSPK	17	GYEVIYLTEPVDEYCIQALPEFDGKR	26	MKEIAEAYLGK	11	QITINDLPVGR	11	HVFGESDELIGQK	13	ELAGHTGYLSCCR	13	FHTEALTALLSDDSK	15
	GCILTLVER	9	DYLLCDYNRDGDSYR	15	FQEYHIQQNEALAAK	15	GLEVNKCEIAR	11	EIYTHFTCATDTK	13	IQFVGACNPPTDPGR	15	GLCAIAQAESLR	12	ELPPDQAEYCIAR	13	ESESCDCLQGFQLTHSLGGGTGSGMGTLLISK	32	FLNRHDLDLICR	12	ESESCDCLQGFQLTHSLGGGTGSGMGTLLISK	32	ELEKVCNPIITK	12	ELEKVCNPIITK	12	GYSFTTTAER	10	MQKEITALAPSTMK	14	MVVDSAYEVIK	11	HWGGNVLGPK	10	ELEKVCNPIITK	12	FIITALPTIYHCK	13
	GCITIIGGGDTATCCAK	17	EAESCDCLQGFQLTHSLGGGTGSGMGTLLISK	32	FQSAAIGALQEASEAYLVGLFEDTNLCAIHAK	32	GLYDGPVCEVSVTPK	15	EKLCYVALDFENEMATAASSSSLEK	25	IQVHYYEDGNVQLVSHK	17	GLYDGPVCEVSVTPK	15	ENFSCLTR	8	ESNCYDPER	9	FMADCPHTIGVEFGTR	16	ESFEGQMTEDNIEVGICNEAGFRR	24	ELGSECGIEFDEEK	14	ELPPDQAEYCIAR	13	HALIIYDDLSK	11	NAEIGNKDFELDVLEEAYTTEHWLVR	26	ENVLIGEGAGFK	12	HYFQNTQGLIFVVDSNDRER	20	ELPGHTGYLSCCR	13	FLILPDMLK	9
	GCLLYGPPGTGK	12	EAINVEQAFQTIAR	14	FRCPEALFQPSFLGMESCGIHETTFNSIMK	30	GMESCGIHETTFNSIMK	17	ELAEDGYSGVEVR	13	ISAFGYLECSAK	12	GMSLNLEPDNVGVVVFGNDK	20	ERPDLPPIQYEPVLCSR	17	ESTLHLVLR	9	FPSIVGRPR	9	ESNCYDPER	9	ELPPDQAEYCIAR	13	ENFSCLTR	8	HDLDLICR	8	NENTFLDLTVQQIEHLNK	18	DNIQGITKPAIRR	13	HYGGLTGLNK	10	ELPPDQAEYCIAR	13	FLNRHDLDLICR	12
	GCTATLGNFAK	11	EAYPGDVFYLHSR	13	FRGPFTDVVTTNLK	14	GMSLNLEPDNVGVVVFGNDK	20	ELAGHTGYLSCCR	13	ISLGLPVGAVINCADNTGAK	20	GPAVGIDLGTTYSCVGVFQHGK	22	ESESCDCLQGFQLTHSLGGGTGSGMGTLLISK	32	ETDCGVHINAGPEIGVASTK	20	FQSAAIGALQEASEAYLVGLFEDTNLCAIHAK	32	ESTLHLVLR	9	ELYERPPHLFAIADAAYK	18	ERPDLPPIQYEPVLCSR	17	HEQEYMEVR	9	NLDIERPTYTNLNR	14	ATMQNLNDR	9	HYGGLTGLNKAETAAK	16	ELYERPPHLFAIADAAYK	18	FMADCPHTIGVEFGTR	16
	GCWDSIHVVEVQEK	14	ECLPLIIFLR	10	FRISLGLPVGAVINCADNTGAK	22	GPAVGIDLGTTYSCVGVFQHGK	22	ELAPAVSVLQLFCSSPK	17	ISPFEHQTYCQR	12	GQVCLPVISAENWKPATK	18	ESNCYDPER	9	FACNGTVIEHPEYGEVIQLQGDQR	24	FQSLGVAFYR	10	ETDCGVHINAGPEIGVASTK	20	ENFSCLTR	8	ESESCDCLQGFQLTHSLGGGTGSGMGTLLISK	32	HFCPNVPIILVGNK	14	NMITGTSQADCAVLIVAAGVGEFEAGISK	29	ADALQAGASQFETSAAK	17	IAVHCTVR	8	ENFSCLTR	8	FPSIVGRPR	9
	GFCFLEYEDHK	11	ECLQALEFLHANQVIHR	17	FSHQGVQLIDFSPCER	16	GPDAASKLPLVTPHTQCR	18	ELEKVCNPIITK	12	ISVYYNEATGGK	12	GSDCGIVNVNIPTSGAEIGGAFGGEK	26	ESTLHLVLR	9	FCECDNFNCDR	11	FQSSAVMALQEASEAYLVGLFEDTNLCAIHAK	32	EYLDNVQLGHILER	14	ERPDLPPIQYEPVLCSR	17	ESNCYDPER	9	HFCPNVPIILVGNKK	15	NPDDITNEEYGEFYK	15	MDENQFVAVTSTNAAK	16	ICDECNYGSYQGR	13	ERPDLPPIQYEPVLCSR	17	FQSLGVAFYR	10
	GFCLPPHCSR	10	EDQSILCTGESGAGK	15	FSPNSSNPIIVSCGWDK	17	GQKCEFQDAYVLLSEK	16	ELGSECGIEFDEEK	14	IVLTNPVCTEVGEK	14	GTLTLCPYHSDR	12	ETDCGVHINAGPEIGVASTK	20	FCFSNEFSTFTHK	13	FRCPEALFQPSFLGMESC	18	FACNGTVIEHPEYGEVIQLQGDQR	24	ESNCYDPER	9	ESTLHLVLR	9	HHCPNTPIILVGTK	14	NQLTSNPENTVFDAK	15	AWGNNQDGVVASQPAR	16	ICGDIHGQYTDLLR	14	ESESCDCLQGFQLTHSLGGGTGSGMGTLLISK	32	FRCPEALFQPSFL	13
	GFGFVCFSSPEEATK	15	EFADSLGIPFLETSAK	16	FTLDCTHPVEDGIMDAANFEQFLQER	26	GQKCEFQDAYVLLSEKK	17	ELPPDQAEYCIAR	13	IWHHTFYNELR	11	GVCTEAGMYALR	12	FADDTYTESYISTIGVDFK	19	FCIWTESAFR	10	FRCPEALFQPSFLGMESCGIHETTFNSIMK	30	FADDTYTESYISTIGVDFK	19	ESTLHLVLR	9	EVYEGEVTELTPCETENPMGGYGK	24	HIYYITGETK	10	NQVAMNPTNTVFDAK	15	AIEQSIEQEEGLNR	14	ICGDIHGQYYDLLR	14	ESNCYDPER	9	FRCPEALFQPSFLGMESC	18
	GHNGWVTQIATTPQFPDMILSASR	24	EGALCEENMR	10	FTQAGSEVSALLGR	14	GSDCGIVNVNIPTSGAEIGGAFGGEK	26	ENFSCLTR	8	IYAMHWGTDSR	11	GVGIISEGNETVEDIAAR	18	FCECDNFNCDR	11	FCLGLLSNVNR	11	FRGPFTDVVTTNLK	14	FCECDNFNCDR	11	ETDCGVHINAGPEIGVASTK	20	FACNGTVIEHPEYGEVIQLQGDQR	24	HLEINPDHPIVETLR	15	QEYDEAGPSIVHR	13	GIYPAVDPLDSTSR	14	IECDDKGDGSCDVR	14	ESTLHLVLR	9	FRCPEALFQPSFLGMESCGIHETTFNSIMK	30
	GHYTEGAELVDSVLDVVR	18	EGLLLWCQR	9	FVDGLMIHSGDPVNYYVDTAVR	22	GSDCGIVNVNIPTSGAEIGGAFGGEKHTGGGR	32	EQQIVIQSSGGLSK	14	IYGFYDECK	9	GVLFYGPPGCGK	12	FCFSNEFSTFTHK	13	FDAGELITQR	10	FRHVFGQAVK	10	FCFSNEFSTFTHK	13	EYLDNVQLGHILER	14	FACNGTVIEHPEYGEVIQLQGDQRK	25	HLREYQDLLNVK	12	QTQTFTTYSDNQPGVLIQVYEGER	24	NQLTSNPENTVFDAKR	16	IFTSIGEDYDER	12	ETDCGVHINAGPEIGVASTK	20	FRGPFTDVVTTNLK	14
	GHYTEGAELVDSVLDVVRK	19	EGNDLYHEMIESGVINLK	18	FVKQDQVCIAR	11	GSITSVQAIYVPADDLTDPAPATTFAHLDATTVLSR	36	ESESCDCLQGFQLTHSLGGGTGSGMGTLLISK	32	IYQNIQDGSLDLNAAESGVQHKPSAPQGGR	30	GVLMYGPPGCGK	12	FCIWTESAFR	10	FDLGQDVIDFTGHALALYR	19	FSHQGVQLIDFSPCER	16	FCIWTESAFR	10	FACNGTVIEHPEYGEVIQLQGDQR	24	FADDTYTESYISTIGVDFK	19	HLTYENVER	9	QVAASTAQLLVACK	14	EYQDLLNVK	9	IGAEVYHNLK	10	FADDTYTESYISTIGVDFK	19	FRHVFGQAVK	10
	GIIDCVVR	8	EHALLAYTLGVK	12	FVVDVDKNIDINDVTPNCR	19	GTLTLCPYHSDR	12	ESMQMQVEAER	11	KACGDSTLTQITAGLDPVGR	20	GVTHTVPIYEGYALPHAILR	20	FDAGELITQR	10	FEDTNLCAIHAK	12	FSNQETCVEIGESVR	15	FCLGLLSNVNR	11	FACNGTVIEHPEYGEVIQLQGDQRK	25	FCECDNFNCDR	11	HNEETGDNVGPLIIK	15	STGEAFVQFASQEIAEK	17	KLLEGEESR	9	IGAFGYMECSAK	12	FCECDNFNCDR	11	FSHQGVQLIDFSPCER	16
	GIRPAINVGLSVSR	14	EHGLIFMETSAK	12	FWEVISDEHGIDPTGTYHGDSDLQLDR	27	GVCTEAGMYALR	12	ESNCYDPER	9	KAEIGIAMGSGTAVAK	16	GVTIIGPATVGGIKPGCFK	19	FDLGQDVIDFTGHALALYR	19	FEELCSDLFR	10	FSPNSSNPIIVSCGWDK	17	FDAGELITQR	10	FADDTYTESYISTIGVDFK	19	FCFSNEFSTFTHK	13	HPVSCKDTPGFIVNR	15	STLNEIYFGK	10	LTDADAMK	8	IGEEQSAEDAEDGPPELLFIHGGHTAK	27	FCIWTESAFR	10	FSKVEDMAELTCLNEASVLHNLK	23
	GITNLCVIGGDGSLTGANLFR	21	EICCYSISCK	10	FWEVISDEHGIDPTGTYHGDSDLQLER	27	GVGIISEGNETVEDIAAR	18	ESTLHLVLR	9	KAPDFVFYAPR	11	GVVDSEDIPLNLSR	14	FEDTNLCAIHAK	12	FEELNMDLFR	10	FTLDCTHPVEDGIMDAANFEQFLQER	26	FDLGQDVIDFTGHALALYR	19	FCECDNFNCDR	11	FCIWTESAFR	10	HQGVMVGMGQK	11	TFTTQETITNAETAKEWFLQAAK	23	STVAQLVK	8	IGLFGGAGVGK	11	FCLGLLSNVNR	11	FSPNSSNPIIVSCGWDK	17
	GIYAYGFEKPSAIQQR	16	EILQEEEDLAEIVQLVGK	18	GADCCVLVFDVTAPNTFK	18	GVLFYGPPGCGK	12	ETDCGVHINAGPEIGVASTK	20	KCEPIIMTVPR	11	GWDQGLLGMCEGEK	14	FEELNMDLFR	10	FGANAILGVSLAVCK	15	FTQAGSEVSALLGR	14	FEDTNLCAIHAK	12	FCFSNEFSTFTHK	13	FCNTVHDIVNR	11	HQGVMVGMGQKDSYVGDEAQSKR	23	TLSDYNIQK	9	LLEGEESR	8	IHFPLATYAPVISAEK	16	FDAGELITQR	10	FTQAGSEVSALLGR	14
	GKDLIGVQNLLK	12	EIVHIQAGQCGNQIGAK	17	GAGAYICGEETALIESIEGK	20	GVLMYGPPGCGK	12	EVYEGEVTELTPCETENPMGGYGK	24	KDLYANTVLSGGTTMYPGIADR	22	GYEVIYLTEPVDEYCIQALPEFDGKR	26	FGANAILGVSLAVCK	15	FGEVVDCTLK	10	FVDGLMIHSGDPVNYYVDTAVR	22	FEELNMDLFR	10	FCIWTESAFR	10	FDAGELITQR	10	HSQFIGYPITLFVEK	15	TRLEQEIATYR	11	YLAEVATGEKR	11	IIAPPERK	8	FDLGQDVIDFTGHALALYR	19	FVDGLMIHSGDPVNYYVDTAVR	22
	GLAPDLPEDLYHLIK	15	EIYTHFTCATDTK	13	GCALQCAILSPAFK	14	GVNCIDYYSGGDKPYLISGADDR	23	FADDTYTESYISTIGVDFK	19	KDYEEIGPSICR	12	GYHYATCLEGALK	13	FGEVVDCTLK	10	FIITALPTIYHCK	13	FVIEENLHCIIK	12	FGANAILGVSLAVCK	15	FCLGLLSNVNR	11	FDLGQDVIDFTGHALALYR	19	HVFGESDELIGQK	13	TTPSYVAFTDTER	13	AQYEDIANR	9	IKAPGFAHLAGLDK	14	FEDTNLCAIHAK	12	FVKQDQVCIAR	11
	GLCAIAQAESLR	12	EKDFIILSCVR	11	GCILTLVER	9	GVSSQETAGIGASAHLVNFK	20	FALACNASDKIIEPIQSR	18	KEAESCDCLQGFQLTHSLGGGTGSGMGTLLISK	33	GYSFTTTAER	10	FGWDCHGLPVEYEIDK	16	FLDGNELTLADCNLLPK	17	FVKQDQVCIAR	11	FGEVVDCTLK	10	FDAGELITQR	10	FEDTNLCAIHAK	12	HVSPLIGR	8	TVEAEAAHGTVTR	13	EYQELMNVK	9	IKNVDCVLLAR	11	FEELNMDLFR	10	FVVDVDKNIDINDVTPNCR	19
	GLLDVTCK	8	EKLCYVALDFENEMATAASSSSLEK	25	GCITIIGGGDTATCCAK	17	GVTHTVPIYEGYALPHAILR	20	FCECDNFNCDR	11	KGDILTLLNSTNK	13	HALIIYDDLSK	11	FHALGPIYYR	10	FLHKHDLDLICR	12	FVVDVDKNIDINDVTPNCR	19	FHALGPIYYR	10	FDLGQDVIDFTGHALALYR	19	FEELNMDLFR	10	HWGGNVLGPK	10	TVLSGGTTMYPGIADR	16	FFTGQITAAGK	11	ILTDYGFEGHPFRK	14	FGANAILGVSLAVCK	15	FWEVISDEHGIDPTGTYHGDSDLQLDR	27
	GLYDGPVCEVSVTPK	15	ELAEDGYSGVEVR	13	GCLLYGPPGTGK	12	GVVDSEDIPLNLSR	14	FCFSNEFSTFTHK	13	KGSITSVQAIYVPADDLTDPAPATTFAHLDATTVLSR	37	HEMPPHIYAITDTAYR	16	FHTEALTALLSDDSK	15	FLILPDMLK	9	FWEVISDEHGID	12	FIITALPTIYHCK	13	FEDTNLCAIHAK	12	FGANAILGVSLAVCK	15	HWILPQDYDHAQAEAR	16	TVTAMDVVYALKR	13	VGINGFGR	8	ILTERGYSFTTTAER	15	FGWDCHGLPVEYEIDK	16	GADCCVLVFDVTAPNTFK	18
	GMSLNLEPDNVGVVVFGNDK	20	ELAGHTGYLSCCR	13	GCTATLGNFAK	11	GYEVIYLTEPVDEYCIQALPEFDGKR	26	FCIWTESAFR	10	KIEDLGAAMEEALILDNK	18	HFCPNVPIILVGNK	14	FIITALPTIYHCK	13	FLNRHDLDLICR	12	FWEVISDEHGIDPTGTYHGDSDLQLDR	27	FLILPDMLK	9	FEELNMDLFR	10	FGEVVDCTLK	10	HYAHTDCPGHADYVK	15	VAPEEHPTLLTEAPLNPK	18	ANTVLSGGTTMYPGIADR	18	IMDPNIVGSEHYDVAR	16	FHALGPIYYR	10	GAGAYICGEETALIESIEGK	20
	GPAVGIDLGTTYSCVGVFQHGK	22	ELAPAVSVLQLFCSSPK	17	GEFGVYLVSDGSSRPYR	17	GYSFTTTAER	10	FDAGELITQR	10	KLENCNYAVELGK	13	HFCPNVPIILVGNKK	15	FLHKHDLDLICR	12	FPSIVGRPR	9	FWEVISDEHGIDPTGTYHGDSDLQLER	27	FLNRHDLDLICR	12	FGANAILGVSLAVCK	15	FGWDCHGLPVEYEIDK	16	HYGGLTGLNK	10	VFDKEGNGTVMGAELR	16	IHFPLATY	8	IMNVIGEPIDER	12	FHTEALTALLSDDSK	15	GANDFMCDEMER	12
	GQVCLPVISAENWKPATK	18	ELEKVCNPIITK	12	GEHGFIGCR	9	HALIIYDDLSK	11	FDLGQDVIDFTGHALALYR	19	KPLPDHVSIVEPK	13	HGVPISVTGIAQVK	14	FLILPDMLK	9	FQSAAIGALQEASEAYLVGLFEDTNLCAIHAK	32	GADCCVLVFDVTAPNTFK	18	FMADCPHTIGVEFGTR	16	FGEVVDCTLK	10	FHALGPIYYR	10	HYGGLTGLNKAETAAK	16	VFLENVIR	8	AVFPSIVGRP	10	INISEGNCPER	11	FIITALPTIYHCK	13	GCALQCAILSPAFK	14
	GSDCGIVNVNIPTSGAEIGGAFGGEK	26	ELPGHTGYLSCCR	13	GFCFITFK	8	HFCPNVPIILVGNKK	15	FEELCSDLFR	10	KSDIDEIVLVGGSTR	15	HGYIGEFEIIDDHR	14	FLNRHDLDLICR	12	FQSLGVAFYR	10	GAGAYICGEETALIESIEGK	20	FPSIVGRPR	9	FGWDCHGLPVEYEIDK	16	FLILPDMLK	9	IACLDFSLQK	10	VGAGAPVYLAAVLEYLTAEILELAGNAAR	29	SGGIPALVR	9	INPYMSSPCHIEMILTEK	18	FKEYCPQVFR	10	GCEVVVSGK	9
	GTLTLCPYHSDR	12	ELPPDQAEYCIAR	13	GFCFLEYEDHK	11	HFVLDECDKMLEQLDMR	17	FEELNMDLFR	10	KVEDLFLTFAK	11	HHCPNTPIILVGTK	14	FMADCPHTIGVEFGTR	16	FQSSAVMALQEASEAYLVGLFEDTNLCAIHAK	32	GCALQCAILSPAFK	14	FQSAAIGALQEASEAYLVGLFEDTNLCAIHAK	32	FHALGPIYYR	10	FLNRHDLDLICR	12	ICDECNYGSYQGR	13	VTHAVVTVPAYFNDAQR	17	DNIQGITKPA	10	IPIFSAAGLPHNEIAAQICR	20	FLHKHDLDLICR	12	GCHLLVATPGR	11
	GVCTEAGMYALR	12	ELYERPPHLFAIADAAYK	18	GFCLPPHCSR	10	HGINCFINR	9	FGANAILGVSLAVCK	15	KYDAFLASESLIK	13	HKLDVTSVEDYK	12	FPSIVGRPR	9	FRCPEALFQPSFL	13	GCHLLVATPGR	11	FQSLGVAFYR	10	FIITALPTIYHCK	13	FMADCPHTIGVEFGTR	16	ICGDIHGQYYDLLR	14	VVLAYEPVWAIGTGK	15	SGGTTMYPGIADR	13	IPSAVGYQPTLATDMGTMQER	21	FLILPDMLK	9	GCILTLVER	9
	GVGIISEGNETVEDIAAR	18	ENFSCLTR	8	GFGFVCFSSPEEATK	15	HGVPISVTGIAQVK	14	FGEVVDCTLK	10	KYEDICPSTHNMDVPNIK	18	HLREYQDLLNVK	12	FQEYHIQQNEALAAK	15	FRCPEALFQPSFLGME	16	GCILTLVER	9	FQSSAVMALQEASEAYLVGLFEDTNLCAIHAK	32	FLDGNELTLADCNLLPK	17	FPSIVGRPR	9	IECDDKGDGSCDVR	14	YGKDATNVGDEGGFAPNILENK	22	LSEDVEQVKK	10	IQVHYYEDGNVQLVSHK	17	FLNRHDLDLICR	12	GCLLYGPPGTGK	12
	GVLFYGPPGCGK	12	ESESCDCLQGFQLTHSLGGGTGSGMGTLLISK	32	GGFCNFMHLKPISR	14	HGYIGEFEIIDDHR	14	FGMTPSKGVLFYGPPGCGK	19	LAAQSCALSLVR	12	HLTYENVER	9	FQSAAIGALQEASEAYLVGLFEDTNLCAIHAK	32	FRCPEALFQPSFLGMESC	18	GCLLYGPPGTGK	12	FRCPEALFQPSFLGMESCGIHETTFNSIMK	30	FLILPDMLK	9	FQEYHIQQNEALAAK	15	IFTSIGEDYDER	12	DAVTYTEHAK	10	QHSAILAAPNPDEK	14	IREEYPDR	8	FPSIVGRPR	9	GCTATLGNFAK	11
	GVLMYGPPGCGK	12	ESMQMQVEAER	11	GHNGWVTQIATTPQFPDMILSASR	24	HHCPNTPIILVGTK	14	FGWDCHGLPVEYEIDK	16	LADDVDLEQVANETHGHVGADLAALCSEAALQAIR	35	HLWDYTFGPEK	11	FQSLGVAFYR	10	FRCPEALFQPSFLGMESCGIHETTFNSIMK	30	GCTATLGNFAK	11	FRGPFTDVVTTNLK	14	FLNRHDLDLICR	12	FQSAAIGALQEASEAYLVGLFEDTNLCAIHAK	32	IGAEVYHNLK	10	GNLEVLLFTIQSK	13	DLYANNVLSGGTTMYPGIADR	21	ISAFGYLECSAK	12	FQEYHIQQNEALAAK	15	GCWDSIHVVEVQEK	14
	GVTHTVPIYEGYALPHAILR	20	ESNCYDPER	9	GHYTEGAELVDSVLDVVR	18	HIVLSGGSTMYPGLPSR	17	FIITALPTIYHCK	13	LAELEEFINGPNNAHIQQVGDR	22	HNEETGDNVGPLIIK	15	FQSSAVMALQEASEAYLVGLFEDTNLCAIHAK	32	FRHVFGQAVK	10	GCWDSIHVVEVQEK	14	FRHVFGQAVK	10	FMADCPHTIGVEFGTR	16	FQSLGVAFYR	10	IGAFGYMECSAK	12	IINEPTAAAIAYGLDK	16	ADQLTEEQIAEFK	13	ISLGLPVGAVINCADNTGAK	20	FQSAAIGALQEASEAYLVGLFEDTNLCAIHAK	32	GDGPICLVLAPTR	13
	GVVDSEDIPLNLSR	14	ESTLHLVLR	9	GHYTEGAELVDSVLDVVRK	19	HIYYITGETK	10	FLILPDMLK	9	LAGCTVFITGASR	13	HQAFEAELSANQSR	14	FRCPEALFQPSFLGMESCGIHETTFNSIMK	30	FSHQGVQLIDFSPCER	16	GDGPICLVLAPTR	13	FSHQGVQLIDFSPCER	16	FPSIVGRPR	9	FQSSAVMALQEASEAYLVGLFEDTNLCAIHAK	32	IGLFGGAGVGK	11	KHLEINPDHPIVETLR	16	GAHQNIIPASTGAAK	15	ISPFEHQTYCQR	12	FQSLGVAFYR	10	GEHGFIGCR	9
	GWDQGLLGMCEGEK	14	ETDCGVHINAGPEIGVASTK	20	GIIDCVVR	8	HIYYITGETKDQVANSAFVER	21	FLNRHDLDLICR	12	LAQANGWGVMVSHR	14	HQGVMVGMGQK	11	FRGPFTDVVTTNLK	14	FSKVEDMAELTCLNEASVLHNLK	23	GEFGVYLVSDGSSRPYR	17	FSKVEDMAELTCLNEASVLHNLKER	25	FQEYHIQQNEALAAK	15	FRCPEALFQPSFLGMESCGIHETTFNSIMK	30	IHCLENVDK	9	LFIGGLSFETTDESLR	16	VIPELNGK	8	ISVYYNEATGGK	12	FQSSAVMALQEASEAYLVGLFEDTNLCAIHAK	32	GESEDDFWWCIDR	13
	GYEVIYLTEPVDEYCIQALPEFDGKR	26	FADDTYTESYISTIGVDFK	19	GIRPAINVGLSVSR	14	HKLDVTSVEDYK	12	FMADCPHTIGVEFGTR	16	LAQSNGWGVMVSHR	14	HQLLEADISAHEDR	14	FRHVFGQAVK	10	FSPNSSNPIIVSCGWDK	17	GEHGFIGCR	9	FSNQETCVEIGESVR	15	FQSAAIGALQEASEAYLVGLFEDTNLCAIHAK	32	FRGPFTDVVTTNLK	14	IHEGCEEPATHNALAK	16	MALDIEIATYR	11	IMNSFSVMPSPK	12	IVLTNPVCTEVGEK	14	FRCPEALFQPSFLGMESC	18	GFCFLEYEDHK	11
	GYSFTTTAER	10	FCECDNFNCDR	11	GIYAYGFEKPSAIQQR	16	HLEINPDHPIVETLR	15	FPSIVGRPR	9	LASTLVHLGEYQAAVDGAR	19	HSSLAGCQIINYR	13	FRISLGLPVGAVINCADNTGAK	22	FTLDCTHPVEDGIMDAANFEQFLQER	26	GESEDDFWWCIDR	13	FSPNSSNPIIVSCGWDK	17	FQSLGVAFYR	10	FRHVFGQAVK	10	IHFPLATYAPVISAEK	16	SADTLWGIQK	10	TEAPLNPK	8	IVPIVEPEILPDGDHDLKR	19	FRCPEALFQPSFLGMESCGIHETTFNSIMK	30	GFCLPPHCSR	10
	HALIIYDDLSK	11	FCFSNEFSTFTHK	13	GKDLIGVQNLLK	12	HLREYQDLLNVK	12	FQSLGVAFYR	10	LAVNMVPFPR	10	HVFGESDELIGQK	13	FSHQGVQLIDFSPCER	16	FTQAGSEVSALLGR	14	GFCFITFK	8	FTLDCTHPVEDGIMDAANFEQFLQER	26	FQSSAVMALQEASEAYLVGLFEDTNLCAIHAK	32	FRISLGLPVGAVINCADNTGAK	22	IIAPPERK	8	DYQELMNVK	9	YEDEINK	7	IWHHTFYNELR	11	FRGPFTDVVTTNLK	14	GFGFVCFSSPEEATK	15
	HCNMVLENVK	10	FCIWTESAFR	10	GKDLIGVQNLLKK	13	HLWDYTFGPEK	11	FRCPEALFQPSFLGMESCGIHETTFNSIMK	30	LCEAICPAQAITIEAEPR	18	HYFQNTQGLIFVVDSNDRER	20	FSKVEDMAELTCLNEASVLHNLK	23	FVCSPDEVMDTIDEGK	16	GFCFITFKEEEPVKK	15	FTQAGSEVSALLGR	14	FRCPEALFQPSFL	13	FSHQGVQLIDFSPCER	16	IKAPGFAHLAGLDK	14	FASFIDKVR	9	LASYLEK	7	IYAMHWGTDSR	11	FRHVFGQAVK	10	GHNGWVTQIATTPQFPDMILSASR	24
	HEMPPHIYAITDTAYR	16	FCLGLLSNVNR	11	GLAPDLPEDLYHLIK	15	HNEETGDNVGPLIIK	15	FRGPFTDVVTTNLK	14	LCLISTFLEDGIR	13	HYGGLTGLNK	10	FSKVEDMAELTCLNEASVLHNLKER	25	FVDGLMIHSGDPVNYYVDTAVR	22	GFCFLEYEDHK	11	FVDGLMIHSGDPVNYYVDTAVR	22	FRCPEALFQPSFLGMESC	18	FSNQETCVEIGESVR	15	IKNVDCVLLAR	11	LALDIEIATYR	11	VPTPNVSVVDLTVR	14	IYGFYDECK	9	FRISLGLPVGAVINCADNTGAK	22	GHYTEGAELVDSVLDVVR	18
	HEQEYMEVR	9	FDAGELITQR	10	GLCAIAQAESLR	12	HQAFEAELHANADR	14	FRHVFGQAVK	10	LCLTLHNNEGSYLAHTQGK	19	HYGGLTGLNKAETAAK	16	FSNQETCVEIGESVR	15	FVKQDQVCIAR	11	GFCLPPHCSR	10	FVPFAAVAAANCINIPLMR	19	FRCPEALFQPSFLGMESCGIHETTFNSIMK	30	FSPNSSNPIIVSCGWDK	17	ILNHPGQISAGYAPVLDCHTAHIACK	26	VTFELTYEELLK	12	GFSGLDGAK	9	KAEIGIAMGSGTAVAK	16	FSHQGVQLIDFSPCER	16	GHYTEGAELVDSVLDVVRK	19
	HFCPNVPIILVGNK	14	FDLGQDVIDFTGHALALYR	19	GLEPEKIIGATDSCGDLMFLMK	22	HQAFEAELSANQSR	14	FRISLGLPVGAVINCADNTGAK	22	LCYVALDFENEMATAASSSSLEK	23	IACLDFSLQK	10	FSPNSSNPIIVSCGWDK	17	FVPFAAVAAANCINIPLMR	19	GFGFVCFSSPEEATK	15	FVVDVDKNIDINDVTPNCR	19	FRGPFTDVVTTNLK	14	FTLDCTHPVEDGIMDAANFEQFLQER	26	ILTDYGFEGHPFRK	14	FELTGIPPAPR	11	TAIAIDTIINQK	12	KAPDFVFYAPR	11	FSNQETCVEIGESVR	15	GIFGFTDSDCIGK	13
	HFCPNVPIILVGNKK	15	FEDTNLCAIHAK	12	GLLDVTCK	8	HQGVMVGMGQK	11	FSHQGVQLIDFSPCER	16	LCYVGYNIEQEQK	13	ICDECNYGSYQGR	13	FTQAGSEVSALLGR	14	FVVDVDKNIDINDVTPNCR	19	GFHCESSAHWPIFK	14	FWEVISDEHGID	12	FRISLGLPVGAVINCADNTGAK	22	FTQAGSEVSALLGR	14	IMDPNIVGSEHYDVAR	16	IEEELGDK	8	GAQGPPGATGFPGAAGR	17	KAQCPIVER	9	FSPNSSNPIIVSCGWDK	17	GIIDCVVR	8
	HGVPISVTGIAQVK	14	FEELNMDLFR	10	GLYDGPVCEVSVTPK	15	HQGVMVGMGQKDSYVGDEAQSKR	23	FSKVEDMAELTCLNEASVLHNLKER	25	LDHKFDLMYAK	11	ICDGVQFGAGIR	12	FVDGLMIHSGDPVNYYVDTAVR	22	FWEVISDEHGID	12	GGFCNFMHLKPISR	14	FWEVISDEHGIDPTGTYHGDSDLQLDR	27	FSHQGVQLIDFSPCER	16	FVDGLMIHSGDPVNYYVDTAVR	22	IMNVIGEPIDER	12	LKQEYFVVAATLQDIIR	17	GFPGLPGPSGEPGK	14	KCEPIIMTVPR	11	FTQAGSEVSALLGR	14	GIRPAINVGLSVSR	14
	HGYIGEFEIIDDHR	14	FGANAILGVSLAVCK	15	GMSLNLEPDNVGVVVFGNDK	20	HQLLEADISAHEDR	14	FSNQETCVEIGESVR	15	LDLAGRDLTDYLMK	14	ICGDIHGQYTDLLR	14	FVKQDQVCIAR	11	FWEVISDEHGIDPTGTYHGDSDLQLDR	27	GHNGWVTQIATTPQFPDMILSASR	24	FWEVISDEHGIDPTGTYHGDSDLQLER	27	FSKVEDMAELTCLNEASVLHNLK	23	FVIEENLHCIIK	12	INFDKYHPGYFGK	13	LVLEVAQHLGENTVR	15	MNEDGLTPEQR	11	KCEPIVMTVPR	11	FVDGLMIHSGDPVNYYVDTAVR	22	GITNLCVIGGDGSLTGANLFR	21
	HHCPNTPIILVGTK	14	FGEVVDCTLK	10	GPAVGIDLGTTYSCVGVFQHGK	22	HSQFIGYPITLFVEK	15	FSPNSSNPIIVSCGWDK	17	LDVGNFSWGSECCTR	15	ICGDIHGQYYDLLR	14	FVVDVDKNIDINDVTPNCR	19	FWEVISDEHGIDPTGTYHGDSDLQLER	27	GHYTEGAELVDSVLDVVR	18	GADCCVLVFDVTAPNTFK	18	FSNQETCVEIGESVR	15	FVKQDQVCIAR	11	INISEGNCPER	11	VIFLENYR	8	ISMPDVDFNLKGPK	14	KDLYANTVLSGGTTMYPGIADR	22	FVKQDQVCIAR	11	GIVMDSGDGVTHTVPIYEGYALPHAILR	28
	HHCPSTPIILVGTK	14	FGWDCHGLPVEYEIDK	16	GQVCLPVISAENWKPATK	18	HSSLAGCQIINYR	13	FTLDCTHPVEDGIMDAANFEQFLQER	26	LENCNYAVELGK	12	IDCNLLEFK	9	FWEVISDEHGIDPTGTYHGDSDLQLDR	27	FYCDYCDTYLTHDSPSVR	18	GHYTEGAELVDSVLDVVRK	19	GANDFMCDEMER	12	FSPNSSNPIIVSCGWDK	17	FVVDVDKNIDINDVTPNCR	19	IPIFSAAGLPHNEIAAQICR	20	VLYPNDNFFEGK	12	DNEFGYSNR	9	KDYEEIGPSICR	12	FVVDVDKNIDINDVTPNCR	19	GIYAYGFEKPSAIQQR	16
	HIVLSGGSTMYPGLPSR	17	FHALGPIYYR	10	GSDCGIVNVNIPTSGAEIGGAFGGEK	26	HVFGESDELIGQK	13	FTQAGSEVSALLGR	14	LFCVGFTK	8	IDVPANRYDLLCLEGLVR	18	FWEVISDEHGIDPTGTYHGDSDLQLER	27	GADCCVLVFDVTAPNTFK	18	GIIDCVVR	8	GCALQCAILSPAFK	14	FTLDCTHPVEDGIMDAANFEQFLQER	26	FWEVISDEHGIDPTGTYHGDSDLQLDR	27	IPSAVGYQPTLATDMGTMQER	21	DSTLIMQLLR	10	GIVGLPGQR	9	KEAESCDCLQGFQLTHSLGGGTGSGMGTLLISK	33	FWEVISDEHGID	12	GKDLIGVQNLLK	12
	HIYYITGETK	10	FIITALPTIYHCK	13	GVCTEAGMYALR	12	HVSPLIGR	8	FVDGLMIHSGDPVNYYVDTAVR	22	LGDVISIQPCPDVK	14	IFTSIGEDYDER	12	GADCCVLVFDVTAPNTFK	18	GAGAYICGEETALIESIEGK	20	GIRPAINVGLSVSR	14	GCEVVVSGK	9	FTQAGSEVSALLGR	14	FWEVISDEHGIDPTGTYHGDSDLQLER	27	IREEYPDR	8	QTVAVGVIK	9	DVDAAYMNKVELEAK	15	KGSITSVQAIYVPADDLTDPAPATTFAHLDATTVLSR	37	FWEVISDEHGIDPTGTYHGDSDLQLDR	27	GLAPDLPEDLYHLIK	15
	HKLDVTSVEDYK	12	FKEYCPQVFR	10	GVGIISEGNETVEDIAAR	18	HWGGNVLGPK	10	FVKQDQVCIAR	11	LGEWVGLCK	9	IGAEVYHNLK	10	GANDFMCDEMER	12	GANDFMCDEMER	12	GITNLCVIGGDGSLTGANLFR	21	GCHLLVATPGR	11	FVDGLMIHSGDPVNYYVDTAVR	22	GADCCVLVFDVTAPNTFK	18	ISAFGYLECSAK	12	VAVVAGYGDVGK	12	SKYEDEINKR	10	KGYEVIYLTEPVDEYCIQALPEFDGKR	27	FWEVISDEHGIDPTGTYHGDSDLQLER	27	GLCAIAQAESLR	12
	HLEINPDHPIVETLR	15	FLHKHDLDLICR	12	GVNCIDYYSGGDKPYLISGADDR	23	HYAHTDCPGHADYVK	15	FVVDVDKNIDINDVTPNCR	19	LGYILTCPSNLGTGLR	16	IGAFGYMECSAK	12	GCALQCAILSPAFK	14	GCALQCAILSPAFK	14	GIVMDSGDGVTHTVPIYEGYALPHAILR	28	GCILTLVER	9	FVKQDQVCIAR	11	GANDFMCDEMER	12	ISLGLPVGAVINCADNTGAK	20	FFVGGNWK	8	INYQDDAELATR	12	KIEDLGAAMEEALILDNK	18	GADCCVLVFDVTAPNTFK	18	GLELIASENFCSR	13
	HLREYQDLLNVK	12	FLNRHDLDLICR	12	GVTHTVPIYEGYALPHAILR	20	HYFQNTQGLIFVVDSNDRER	20	FWEVISDEHGID	12	LHFFMPGFAPLTAR	14	IGEEQSAEDAEDGPPELLFIHGGHTAK	27	GCEVVVSGK	9	GCEVVVSGK	9	GIYAYGFEKPSAIQQR	16	GCLLYGPPGTGK	12	FVPFAAVAAANCINIPLMR	19	GCALQCAILSPAFK	14	ISVYYNEATGGK	12	GVVDSDDLPLNVSR	14	NTFSVVPSPK	10	KISEIEDAAFLAR	13	GAGAYICGEETALIESIEGK	20	GLEVNKCEIAR	11
	HLTYENVER	9	FMADCPHTIGVEFGTR	16	GVVDSEDIPLNLSR	14	HYGGLTGLNK	10	FWEVISDEHGIDPTGTYHGDSDLQLDR	27	LHFFMPGFAPLTSR	14	IGLFGGAGVGK	11	GCHLLVATPGR	11	GCHLLVATPGR	11	GKDLIGVQNLLK	12	GCTATLGNFAK	11	FVVDVDKNIDINDVTPNCR	19	GCEVVVSGK	9	IVLTNPVCTEVGEK	14	VLAAVYK	7	GVLMVGPPGTGK	12	KLENCNYAVELGK	13	GANDFMCDEMER	12	GLFEDTNLCAIHAK	14
	HLWDYTFGPEK	11	FPSIVGRPR	9	GWDQGLLGMCEGEK	14	HYGGLTGLNKAETAAK	16	FWEVISDEHGIDPTGTYHGDSDLQLER	27	LIIVEGCQR	9	IHFPLATYAPVISAEK	16	GCILTLVER	9	GCILTLVER	9	GKDLIGVQNLLKK	13	GCWDSIHVVEVQEK	14	FWEVISDEHGIDPTGTYHGDSDLQLDR	27	GCHLLVATPGR	11	IVPIVEPEILPDGDHDLKR	19	FASFIDK	7	GQPGVMGFPGPK	12	KLLMMAGIDDCYTSAR	16	GCALQCAILSPAFK	14	GLLDVTCK	8
	HQAFEAELSANQSR	14	FQSAAIGALQEASEAYLVGLFEDTNLCAIHAK	32	GYEVIYLTEPVDEYCIQALPEFDGKR	26	IACLDFSLQK	10	GADCCVLVFDVTAPNTFK	18	LNIISNLDCVNEVIGIR	17	IIAPPERK	8	GCLLYGPPGTGK	12	GCITIIGGGDTATCCAK	17	GLAPDLPEDLYHLIK	15	GDGPICLVLAPTR	13	GADCCVLVFDVTAPNTFK	18	GCILTLVER	9	IWHHTFYNELR	11	KPLVIIAEDVDGEALSTLVLNR	22	VITVSSGGMLVQK	13	KLYCIYVAIGQK	12	GCEVVVSGK	9	GLYDGPVCEVSVTPK	15
	HQGVMVGMGQK	11	FQSLGVAFYR	10	GYSFTTTAER	10	IAILTCPFEPPKPK	14	GAGAYICGEETALIESIEGK	20	LPACVVDCGTGYTK	14	IKNVDCVLLAR	11	GCTATLGNFAK	11	GCLLYGPPGTGK	12	GLCAIAQAESLR	12	GEFGVYLVSDGSSRPYR	17	GAGAYICGEETALIESIEGK	20	GCITIIGGGDTATCCAK	17	IYGFYDECK	9	VHLVGIDIFTGK	12	DAGTISGLNVLR	12	KPLPDHVSIVEPK	13	GCHLLVATPGR	11	GMESCGIHETTFNSIMK	17
	HQGVMVGMGQKDSYVGDEAQSKR	23	FQSSAVMALQEASEAYLVGLFEDTNLCAIHAK	32	HALIIYDDLSK	11	ICDGVQFGAGIR	12	GANDFMCDEMER	12	LPRPPPPEMPESLK	14	ILTDYGFEGHPFRK	14	GCWDSIHVVEVQEK	14	GCTATLGNFAK	11	GLEVNKCEIAR	11	GFCFITFK	8	GANDFMCDEMER	12	GCLLYGPPGTGK	12	IYHPNINSNGSICLDILR	18	AIIIFVPVPQLK	12	AQIHDIVLVGGSTR	14	KSDIDEIVLVGGSTR	15	GCILTLVER	9	GMSLNLEPDNVGVVVFGNDK	20
	HQLLEADISAHEDR	14	FRCPEALFQPSFLGMESCGIHETTFNSIMK	30	HALLEADVAAHQDR	14	IDVPANRYDLLCLEGLVR	18	GCALQCAILSPAFK	14	LPVVIGGLLDVDCSEDVIK	19	IMDPNIVGSEHYDVAR	16	GDGPICLVLAPTR	13	GCWDSIHVVEVQEK	14	GLFEDTNLCAIHAK	14	GFCFITFKEEEPVKK	15	GCALQCAILSPAFK	14	GCTATLGNFAK	11	IYQNIQDGSLDLNAAESGVQHKPSAPQGGR	30	AINQGGLTSVAVR	13	AYQDAFEISK	10	KTFTAWCNSHLR	12	GCLLYGPPGTGK	12	GPAVGIDLGTTYSCVGVFQHGK	22
	HSMLFIEASAK	11	FRGPFTDVVTTNLK	14	HCNMVLENVK	10	IECDDKGDGSCDVR	14	GCEVVVSGK	9	LQAQQDAVNIVCHSK	15	IMNVIGEPIDER	12	GEFGVYLVSDGSSRPYR	17	GDGPICLVLAPTR	13	GLLDVTCK	8	GFCFLEYEDHK	11	GCEVVVSGK	9	GCWDSIHVVEVQEK	14	KACGDSTLTQITAGLDPVGR	20	ALLFVPR	7	ASQSQGIQQLLQAEKR	16	KVEDLFLTFAK	11	GCTATLGNFAK	11	GQDMETEAHQNKLEEMINELAVAMTAVK	28
	HSQFIGYPITLFVEK	15	FRISLGLPVGAVINCADNTGAK	22	HEQEYMEVR	9	IFTSIGEDYDER	12	GCHLLVATPGR	11	LQEVPHEGPMCDLLWSDPDDR	21	INFDKYHPGYFGK	13	GFCFITFKEEEPVKK	15	GESEDDFWWCIDR	13	GLYDGPVCEVSVTPK	15	GFCLPPHCSR	10	GCHLLVATPGR	11	GDGPICLVLAPTR	13	KAEIGIAMGSGTAVAK	16	ALRETLPAEQDLTTK	15	LDNDIMLIK	9	KVVVCDNGTGFVK	13	GCWDSIHVVEVQEK	14	GQVCLPVISAENWKPATK	18
	HSSLAGCQIINYR	13	FSNQETCVEIGESVR	15	HFCPNVPIILVGNK	14	IGAEVYHNLK	10	GCILTLVER	9	LQVAGEITTGPR	12	IPIFSAAGLPHNEIAAQICR	20	GFCFLEYEDHK	11	GFCFITFK	8	GMESCGIHETTFNSIMK	17	GFGFVCFSSPEEATK	15	GCILTLVER	9	GEHGFIGCR	9	KAPDFVFYAPR	11	AQLGVQAFADALLIIPK	17	LVLQIDNAR	9	KYDAFLASESLIK	13	GDLNHLVSATMSGVTTCLR	19	GSDCGIVNVNIPTSGAEIGGAFGGEK	26
	HVFGESDELIGQK	13	FSPNSSNPIIVSCGWDK	17	HFCPNVPIILVGNKK	15	IGAFGYMECSAK	12	GCITIIGGGDTATCCAK	17	LRECLPLIIFLR	12	IPSAVGYQPTLATDMGTMQER	21	GFCFLEYEDHKTAAQAR	17	GFCFITFKEEEPVKK	15	GMSLNLEPDNVGVVVFGNDK	20	GFHCESSAHWPIFK	14	GCITIIGGGDTATCCAK	17	GFCFITFK	8	KDLYANTVLSGGTTMYPGIADR	22	ATDVMIAGK	9	NMMTACDPR	9	KYEDICPSTHNMDVPNIK	18	GEFGVYLVSDGSSRPYR	17	GSITSVQAIYVPADDLTDPAPATTFAHLDATTVLSR	36
	HVFGQAVKNDQCYDDIR	17	FTLDCTHPVEDGIMDAANFEQFLQER	26	HGINCFINR	9	IGEEQSAEDAEDGPPELLFIHGGHTAK	27	GCLLYGPPGTGK	12	LSELDDRADALQAGASQFETSAAK	24	IQFVGACNPPTDPGR	15	GFCLPPHCSR	10	GFCFLEYEDHK	11	GNEFFCEVDEDYIQDKFNLTGLNEQVPHYR	30	GGFCNFMHLKPISR	14	GCLLYGPPGTGK	12	GFCFITFKEEEPVK	14	KEEELQAALAR	11	AVAVVVDPIQSVK	13	TNEKEQLQGLNDR	13	KYNPTWHCIVGR	12	GEHGFIGCR	9	GTLTLCPYHSDR	12
	HWGGNVLGPK	10	FTQAGSEVSALLGR	14	HGVPISVTGIAQVK	14	IGLFGGAGVGK	11	GCTATLGNFAK	11	LSLCGEESFGTGSDHIR	17	IRYESLTDPSK	11	GFGFVCFSSPEEATK	15	GFCLPPHCSR	10	GPAVGIDLGTTYSCVGVFQHGK	22	GHNGWVTQIATTPQFPDMILSASR	24	GCTATLGNFAK	11	GFCFITFKEEEPVKK	15	KFDVNTSAVQVLIEHIGNLDR	21	AVENSSTAIGIR	12	CAAEENCLASTAYR	14	KYSQFINFPIYVWSSK	16	GFCFITFKEEEPVKK	15	GVCTEAGMYALR	12
	HWMLDKLTGVFAPRPSTGPHK	21	FVDGLMIHSGDPVNYYVDTAVR	22	HHCPNTPIILVGTK	14	IHCLENVDK	9	GCWDSIHVVEVQEK	14	LTFDSSFSPNTGK	13	ISAFGYLECSAK	12	GFHCESSAHWPIFK	14	GFGFVCFSSPEEATK	15	GQVCLPVISAENWKPATK	18	GHYTEGAELVDSVLDVVR	18	GCWDSIHVVEVQEK	14	GFCFLEYEDHK	11	KGHAVGDIPGVR	12	DAGVIAGLNVLR	12	NQGTSDFLPSRPR	13	KYVATLGVEVHPLVFHTNR	19	GFCFLEYEDHK	11	GVGIISEGNETVEDIAAR	18
	HYFQNTQGLIFVVDSNDRER	20	FVIEENLHCIIK	12	HIYYITGETK	10	IHEGCEEPATHNALAK	16	GDGPICLVLAPTR	13	LTFDSSFSPNTGKK	14	ISLGLPVGAVINCADNTGAK	20	GGFCNFMHLKPISR	14	GHNGWVTQIATTPQFPDMILSASR	24	GSDCGIVNVNIPTSGAEIGGAFGGEK	26	GHYTEGAELVDSVLDVVRK	19	GDGPICLVLAPTR	13	GFCLPPHCSR	10	KGSITSVQAIYVPADDLTDPAPATTFAHLDATTVLSR	37	DAVLLVFANK	10	AATEEFIKR	9	LADDVDLEQVANETHGHVGADLAALCSEAALQAIR	35	GFCLPPHCSR	10	GVLFYGPPGCGK	12
	HYGGLTGLNK	10	FVKQDQVCIAR	11	HIYYITGETKDQVANSAFVER	21	IHFPLATYAPVISAEK	16	GEFGVYLVSDGSSRPYR	17	LTFDTTFSPNTGK	13	ISPFEHQTYCQR	12	GHNGWVTQIATTPQFPDMILSASR	24	GHQFSCVCLHGDR	13	GSITSVQAIYVPADDLTDPAPATTFAHLDATTVLSR	36	GIFGFTDSDCIGK	13	GEFGVYLVSDGSSRPYR	17	GFGFVCFSSPEEATK	15	KGYEVIYLTEPVDEYCIQALPEFDGK	26	DIASGLIGPLIICKK	15	GPPGPMGPPGL	11	LAEQAERYDDMAACMK	16	GFGFVCFSSPEEATK	15	GVNCIDYYSGGDKPYLISGADDR	23
	HYGGLTGLNKAETAAK	16	FVPFAAVAAANCINIPLMR	19	HKNMSVHLSPCFR	13	IIAPPERK	8	GFCFITFK	8	LTFDTTFSPNTGKK	14	ISVYYNEATGGK	12	GHYTEGAELVDSVLDVVR	18	GHYTEGAELVDSVLDVVR	18	GTLTLCPYHSDR	12	GIIDCVVR	8	GFCFITFK	8	GGFCNFMHLKPISR	14	KGYEVIYLTEPVDEYCIQALPEFDGKR	27	EQAEAEVASLNR	12	DAGTIAGLNVIR	12	LAGCTVFITGASR	13	GFHCESSAHWPIFK	14	GVTHTVPIYEGYALPHAILR	20
	IACLDFSLQK	10	FVVDVDKNIDINDVTPNCR	19	HLEINPDHPIVETLR	15	IIQHCSNYSTQELLR	15	GFCFITFKEEEPVKK	15	LTLSALIDGK	10	IVKPNGEKPDEFESGISQALLELEMNSDLK	30	GHYTEGAELVDSVLDVVRK	19	GHYTEGAELVDSVLDVVRK	19	GVCTEAGMYALR	12	GIRPAINVGLSVSR	14	GFCFITFKEEEPVKK	15	GHDDLGDHYLDCGDLSNALK	20	KIEDLGAAMEEALILDNK	18	FAAYFQQGDMESNGK	15	APDLDIEGPEGK	12	LAQANGWGVMVSHR	14	GHDDLGDHYLDCGDLSNALK	20	GVTIIGPATVGGIKPGCFK	19
	IAILTCPFEPPKPK	14	FWEVISDEHGID	12	HLREYQDLLNVK	12	IIQLLDDYPKCFIVGADNVGSK	22	GFCFLEYEDHK	11	LTLSALVDGK	10	IVLTNPVCTEVGEK	14	GIFGFTDSDCIGK	13	GIIDCVVR	8	GVGIISEGNETVEDIAAR	18	GITNLCVIGGDGSLTGANLFR	21	GFCFLEYEDHK	11	GHNGWVTQIATTPQFPDMILSASR	24	KKLVIVGDGACGK	13	GGDDLDPNYVLSSR	14	NMDNIKATYAPLSVMHSEK	19	LAQSNGWGVMVSHR	14	GHNGWVTQIATTPQFPDMILSASR	24	GVVDSEDIPLNLSR	14
	IAVHCTVR	8	FWEVISDEHGIDPTGTYHGDSDLQLDR	27	HLSPDGQYVPR	11	IKAPGFAHLAGLDK	14	GFCLPPHCSR	10	LTTPTYGDLNHLVSATMSGVTTCLR	25	IWHHTFYNELR	11	GIIDCVVR	8	GIRPAINVGLSVSR	14	GVLFYGPPGCGK	12	GIYAYGFEKPSAIQQR	16	GFGFVCFSSPEEATK	15	GHQFSCVCLHGDR	13	KLVIVGDGACGK	12	IIAPPER	7	GEPGSAGPQGPPGPSGEEGKR	21	LASTLVHLGEYQAAVDGAR	19	GHYTEGAELVDSVLDVVR	18	GWPLELICEK	10
	ICDECNYGSYQGR	13	FWEVISDEHGIDPTGTYHGDSDLQLER	27	HLTYENVER	9	IKNVDCVLLAR	11	GFGFVCFSSPEEATK	15	LVEALCAEHQINLIK	15	IYGFYDECK	9	GIRPAINVGLSVSR	14	GITNLCVIGGDGSLTGANLFR	21	GVLMYGPPGCGK	12	GKDLIGVQNLLK	12	GFHCESSAHWPIFK	14	GHYTEGAELVDSVLDVVR	18	KPLPDHVSIVEPK	13	ILELAGNAAR	10	GEPGSAGPQGPPGPSGEEGK	20	LAVNMVPFPR	10	GHYTEGAELVDSVLDVVRK	19	GYHYATCLEGALK	13
	ICGDIHGQYTDLLR	14	GADCCVLVFDVTAPNTFK	18	HNEETGDNVGPLIIK	15	ILTDYGFEGHPFRK	14	GFHCESSAHWPIFK	14	LVILANNCPALR	12	IYHPNINSNGSICLDILR	18	GIVMDSGDGVTHTVPIYEGYALPHAILR	28	GIVMDSGDGVTHTVPIYEGYALPHAILR	28	GVNCIDYYSGGDKPYLISGADDR	23	GKDLIGVQNLLKK	13	GHNGWVTQIATTPQFPDMILSASR	24	GHYTEGAELVDSVLDVVRK	19	KSDIDEIVLVGGSTR	15	KAQQELEEQTR	11	LVTELNEPLSNEDR	14	LCDFNPK	7	GIFGFTDSDCIGK	13	GYSFTTTAER	10
	ICGDIHGQYYDLLR	14	GAGAYICGEETALIESIEGK	20	HPVSCKDTPGFIVNR	15	ILTERGYSFTTTAER	15	GGFCNFMHLKPISR	14	LVQDVANNTNEEAGDGTTTATVLAR	25	IYQNIQDGSLDLNAAESGVQHKPSAPQGGR	30	GIYAYGFEKPSAIQQR	16	GIYAYGFEKPSAIQQR	16	GVSSQETAGIGASAHLVNFK	20	GLAPDLPEDLYHLIK	15	GHYTEGAELVDSVLDVVR	18	GIIDCVVR	8	KTFTAWCNSHLR	12	KLLEGEECR	9	ADLEMQIESL	10	LCEAICPAQAITIEAEPR	18	GIRPAINVGLSVSR	14	HALIIYDDLSK	11
	IECDDKGDGSCDVR	14	GANDFMCDEMER	12	HQAFEAELHANADR	14	IMDPNIVGSEHYDVAR	16	GHNGWVTQIATTPQFPDMILSASR	24	LVSSPCCIVTSTYGWTANMER	21	KACGDSTLTQITAGLDPVGR	20	GKDLIGVQNLLK	12	GKDLIGVQNLLK	12	GVTHTVPIYEGYALPHAILR	20	GLCAIAQAESLR	12	GHYTEGAELVDSVLDVVRK	19	GIRPAINVGLSVSR	14	KVEDLFLTFAK	11	KLVILEGELER	11	VDAFCATWK	9	LCVQNSPQEAR	11	GITNLCVIGGDGSLTGANLFR	21	HDLDLICR	8
	IFTSIGEDYDER	12	GCALQCAILSPAFK	14	HQAFEAELSANQSR	14	IMNVIGEPIDER	12	GHQFSCVCLHGDR	13	LWDFQGFECIR	11	KADIGVAMGIAGSDVSK	17	GKDLIGVQNLLKK	13	GLAPDLPEDLYHLIK	15	GVVDSEDIPLNLSR	14	GLELIASENFCSR	13	GIFGFTDSDCIGK	13	GITNLCVIGGDGSLTGANLFR	21	KYDAFLASESLIK	13	LIALLEVLSQK	11	EYQDLMNVK	9	LCYVALDFENEMATAASSSSLEK	23	GIYAYGFEKPSAIQQR	16	HEMPPHIYAITDTAYR	16
	IGAEVYHNLK	10	GCEVVVSGK	9	HQGVMVGMGQK	11	INISEGNCPER	11	GHYTEGAELVDSVLDVVR	18	LWNTLGVCK	9	KAPDFVFYAPR	11	GLAPDLPEDLYHLIK	15	GLCAIAQAESLR	12	GWPLELICEK	10	GLEVNKCEIAR	11	GIIDCVVR	8	GIYAYGFEKPSAIQQR	16	KYEDICPSTHNMDVPNIK	18	LSAEKVEIATLTR	13	GVIDTGNALIQR	12	LCYVGYNIEQEQK	13	GKDLIGVQNLLK	12	HEQEYMEVR	9
	IGAFGYMECSAK	12	GCHLLVATPGR	11	HQGVMVGMGQKDSYVGDEAQSKR	23	INVNEIFYDLVR	12	GHYTEGAELVDSVLDVVRK	19	LYCIYVAIGQK	11	KCEPIIMTVPR	11	GLCAIAQAESLR	12	GLEVNKCEIAR	11	GYEVIYLTEPVDEYCIQALPEFDGKR	26	GLLDVTCK	8	GIRPAINVGLSVSR	14	GKDLIGVQNLLK	12	KYEDICPSTHNMDVPNIKR	19	LSAKPAPPKPEPK	13	VPVADVSVVDLTCR	14	LDHKFDLMYAK	11	GKDLIGVQNLLKK	13	HFCPNVPIILVGNK	14
	IGEEQSAEDAEDGPPELLFIHGGHTAK	27	GCILTLVER	9	HSQFIGYPITLFVEK	15	IPIFSAAGLPHNEIAAQICR	20	GIIDCVVR	8	LYVYNTDTDNCR	12	KDLYANTVLSGGTTMYPGIADR	22	GLEVNKCEIAR	11	GLFEDTNLCAIHAK	14	GYSFTTTAER	10	GLYDGPVCEVSVTPK	15	GIYAYGFEKPSAIQQR	16	GKDLIGVQNLLKK	13	KYSQFINFPIYVWSSK	16	LSAKPAPPKPEPKPK	15	IDDLVGGLAALSELHAFK	18	LDLAGRDLTDYLMK	14	GLAPDLPEDLYHLIK	15	HFCPNVPIILVGNKK	15
	IGKPHTVPCK	10	GCLLYGPPGTGK	12	HSSLAGCQIINYR	13	IPSAVGYQPTLATDMGTMQER	21	GIRPAINVGLSVSR	14	MCLFAGFQR	9	KDYEEIGPSICR	12	GLLDVTCK	8	GLYDGPVCEVSVTPK	15	HALIIYDDLSK	11	GMESCGIHETTFNSIMK	17	GKDLIGVQNLLK	12	GLAPDLPEDLYHLIK	15	LAAQSCALSLVR	12	LSPEELLLR	9	EIQWDYAPSGK	11	LECVEPNCR	9	GLCAIAQAESLR	12	HGVPISVTGIAQVK	14
	IGLFGGAGVGK	11	GCTATLGNFAK	11	HTGPGILSMANAGPN	15	IREEYPDR	8	GIYAYGFEKPSAIQQR	16	MCLVEIEK	8	KEAESCDCLQGFQLTHSLGGGTGSGMGTLLISK	33	GLYDGPVCEVSVTPK	15	GMESCGIHETTFNSIMK	17	HALLEADVAAHQDR	14	GMSLNLEPDNVGVVVFGNDK	20	GKDLIGVQNLLKK	13	GLCAIAQAESLR	12	LADDVDLEQVANETHGHVGADLAALCSEAALQAIR	35	LVLEQVVTSIASVADTAEEK	20	EDQTEYIEER	10	LFCVGFTK	8	GLEVNKCEIAR	11	HGYIGEFEIIDDHR	14
	IHEGCEEPATHNALAK	16	GCWDSIHVVEVQEK	14	HVFGESDELIGQK	13	ISAFGYLECSAK	12	GKDLIGVQNLLK	12	MREIVHIQAGQCGNQIGAK	19	KFLDGNELTLADCNLLPK	18	GMSLNLEPDNVGVVVFGNDK	20	GMSLNLEPDNVGVVVFGNDK	20	HEQEYMEVR	9	GNEFFCEVDEDYIQDKFNLTGLNEQVPHYR	30	GLAPDLPEDLYHLIK	15	GLEVNKCEIAR	11	LAELEEFINGPNNAHIQQVGDR	22	LVQAFQFTDK	10	SAADVIAQAR	10	LFVSGACDASAK	12	GLLDVTCK	8	HHCPNTPIILVGTK	14
	IHFPLATYAPVISAEK	16	GDGPICLVLAPTR	13	HVFGQAVKNDQCYDDIR	17	ISLGLPVGAVINCADNTGAK	20	GKDLIGVQNLLKK	13	MTNGFSGADLTEICQR	16	KGHAVGDIPGVR	12	GNLYSFGCPEYGQLGHNSDGK	21	GPAVGIDLGTTYSCVGVFQHGK	22	HFCPNVPIILVGNK	14	GPAVGIDLGTTYSCVGVFQHGK	22	GLCAIAQAESLR	12	GLFEDTNLCAIHAK	14	LAGCTVFITGASR	13	LYQVEYAFK	9	ITPSYVAFTTEGER	14	LGANSLLDLVVFGR	14	GLLLFVDEADAFLR	14	HHCPSTPIILVGTK	14
	IIAPPERK	8	GDLNHLVSATMSGVTTCLR	19	HWGGNVLGPK	10	ISPFEHQTYCQR	12	GLAPDLPEDLYHLIK	15	NCFASVFEK	9	KGHYTEGAELVDSVLDVVR	19	GPAVGIDLGTTYSCVGVFQHGK	22	GQDMETEAHQNKLEEMINELAVAMTAVK	28	HFCPNVPIILVGNKK	15	GQKCEFQDAYVLLSEK	16	GLELIASENFCSR	13	GLLDVTCK	8	LAQANGWGVMVSHR	14	MINLSVPDTIDER	13	VSEQTYQLSR	10	LGDVISIQPCPDVK	14	GLYDGPVCEVSVTPK	15	HIVLSGGSTMYPGLPSR	17
	ILTERGYSFTTTAER	15	GEFGVYLVSDGSSRPYR	17	HWMLDKLTGVFAPRPSTGPHK	21	ISVYYNEATGGK	12	GLCAIAQAESLR	12	NCLTNFHGMDLTR	13	KGSITSVQAIYVPADDLTDPAPATTFAHLDATTVLSR	37	GPDAASKLPLVTPHTQCR	18	GQVCLPVISAENWKPATK	18	HFSVEGQLEFR	11	GQKCEFQDAYVLLSEKK	17	GLLLFVDEADAFLR	14	GLYDGPVCEVSVTPK	15	LAQSNGWGVMVSHR	14	NEALIALLR	9	LAELYQQEIR	10	LGEWVGLCK	9	GMESCGIHETTFNSIMK	17	HIYYITGETK	10
	IMDPNIVGSEHYDVAR	16	GEHGFIGCR	9	HYAHTDCPGHADYVK	15	IVLTNPVCTEVGEK	14	GLLDVTCK	8	NFLYAWCGK	9	KIEDLGAAMEEALILDNK	18	GQKCEFQDAYVLLSEK	16	GSDCGIVNVNIPTSGAEIGGAFGGEK	26	HFVLDECDKMLEQLDMR	17	GQVCLPVISAENWKPATK	18	GMESCGIHETTFNSIMK	17	GMESCGIHETTFNSIMK	17	LASTLVHLGEYQAAVDGAR	19	NLLSVAYK	8	DTSVVVEMDNSR	12	LGMESCGIHETTFNSIMK	18	GMSLNLEPDNVGVVVFGNDK	20	HKLDVTSVEDYK	12
	IMNVIGEPIDER	12	GESEDDFWWCIDR	13	HYFQNTQGLIFVVDSNDRER	20	IVPIVEPEILPDGDHDLKR	19	GLLLFVDEADAFLR	14	NIAFFSTNCVEGTAR	15	KISEIEDAAFLAR	13	GQVCLPVISAENWKPATK	18	GSITSVQAIYVPADDLTDPAPATTFAHLDATTVLSR	36	HGINCFINR	9	GSDCGIVNVNIPTSGAEIGGAFGGEK	26	GMSLNLEPDNVGVVVFGNDK	20	GMSLNLEPDNVGVVVFGNDK	20	LAVNMVPFPR	10	NWMNSLGVNPR	11	YNSADDDNVTQVR	13	LGYAGNTEPQFIIPSCIAIK	20	GNEFFCEVDEDYIQDKFNLTGLNEQVPHYR	30	HKNMSVHLSPCFR	13
	INFDKYHPGYFGK	13	GFCFITFK	8	HYGGLTGLNKAETAAK	16	IWHHTFYNELR	11	GLYDGPVCEVSVTPK	15	NIDDGTSDRPYSHALVAGIDR	21	KLAPITYPQGLALAK	15	GSDCGIVNVNIPTSGAEIGGAFGGEK	26	GTLTLCPYHSDR	12	HGVPISVTGIAQVK	14	GSITSVQAIYVPADDLTDPAPATTFAHLDATTVLSR	36	GNEFFCEVDEDYIQDKFNLTGLNEQVPHYR	30	GNEFFCEVDEDYIQDK	16	LCEAICPAQAITIEAEPR	18	QVHPDTGISSK	11	QDVDEAALNR	10	LGYILTCPSNLGTGLR	16	GPAVGIDLGTTYSCVGVFQHGK	22	HLEINPDHPIVETLR	15
	INISEGNCPER	11	GFCFITFKEEEPVKK	15	IAILTCPFEPPKPK	14	IYAMHWGTDSR	11	GMESCGIHETTFNSIMK	17	NILGGTVFREPIICK	15	KLENCNYAVELGK	13	GSITSVQAIYVPADDLTDPAPATTFAHLDATTVLSR	36	GVGIISEGNETVEDIAAR	18	HGYIGEFEIIDDHR	14	GVCTEAGMYALR	12	GNLANVIRYFPTQALNFAFK	20	GNEFFCEVDEDYIQDKFNLTGLNEQVPHYR	30	LCYVALDFENEMATAASSSSLEK	23	RDNYVPEVSALDQEIIEVDPDTK	23	EITSLAPSTMK	11	LHFFMPGFAPLTSR	14	GPDAASKLPLVTPHTQCR	18	HLTYENVER	9
	INPYMSSPCHIEMILTEK	18	GFCFLEYEDHK	11	IAQLICER	8	IYHPNINSNGSICLDILR	18	GMSLNLEPDNVGVVVFGNDK	20	NLEAVETLGSTSTICSDK	18	KLLMMAGIDDCYTSAR	16	GTLTLCPYHSDR	12	GVLFYGPPGCGK	12	HHCPNTPIILVGTK	14	GVGIISEGNETVEDIAAR	18	GPAVGIDLGTTYSCVGVFQHGK	22	GNLYSFGCPEYGQLGHNSDGK	21	LDHKFDLMYAK	11	RKPDTIEVQQMK	12	ISVYYNEASGGK	12	LIKEGDIVKR	10	GPSSEAMHVGHLIPFIFTK	19	HLWDYTFGPEK	11
	INVNEIFYDLVR	12	GFCLPPHCSR	10	IAVHCTVR	8	IYQNIQDGSLDLNAAESGVQHKPSAPQGGR	30	GNEFFCEVDEDYIQDK	16	NMSVHLSPCFR	11	KPASFMTSICDER	13	GVCTEAGMYALR	12	GVNCIDYYSGGDKPYLISGADDR	23	HHCPSTPIILVGTK	14	GVLFYGPPGCGK	12	GQKCEFQDAYVLLSEK	16	GPAVGIDLGTTYSCVGVFQHGK	22	LDITTLTGVPEEHIK	15	SEAVVEYVFSGSR	13	FADLTDAANR	10	LLLQVQHASK	10	GQKCEFQDAYVLLSEK	16	HNEETGDNVGPLIIK	15
	IPIFSAAGLPHNEIAAQICR	20	GFGFVCFSSPEEATK	15	ICDECNYGSYQGR	13	KADIGVAMGIAGSDVSK	17	GNEFFCEVDEDYIQDKFNLTGLNEQVPHYR	30	NNTQVLINCR	10	KPLPDHVSIVEPK	13	GVGIISEGNETVEDIAAR	18	GVTHTVPIYEGYALPHAILR	20	HIVLSGGSTMYPGLPSR	17	GVLMYGPPGCGK	12	GQKCEFQDAYVLLSEKK	17	GPDAASKLPLVTPHTQCR	18	LDLAGRDLTDYLMK	14	SFFSEIISSISDVK	14	FADLSEAAAR	10	LLMMAGIDDCYTSAR	15	GQKCEFQDAYVLLSEKK	17	HQAFEAELHANADR	14
	IPSAVGYQPTLATDMGTMQER	21	GFHCESSAHWPIFK	14	ICDPGLTSFEPEALGNLVEGMDFHK	25	KAEIGIAMGSGTAVAK	16	GNLYSFGCPEYGQLGHNSDGK	21	NPPGFAFVEFEDPRDAEDAVR	21	KSDIDEIVLVGGSTR	15	GVLFYGPPGCGK	12	GVTIIGPATVGGIKPGCFK	19	HIYYITGETK	10	GVNCIDYYSGGDKPYLISGADDR	23	GQVCLPVISAENWKPATK	18	GQKCEFQDAYVLLSEK	16	LECVEPNCR	9	SIATLAITTLLK	12	VMTVTQTLVDGK	12	LLVGNKCDLTTK	12	GQVCLPVISAENWKPATK	18	HQAFEAELSANQSR	14
	IQHILCTGNLCTK	13	GHDDLGDHYLDCGDLSNALK	20	ICGDIHGQYTDLLR	14	KCEPIIMTVPR	11	GPAVGIDLGTTYSCVGVFQHGK	22	NQALNTDNYGHDLASVQALQR	21	KTFDLYANVRPCVSIEGYK	19	GVNCIDYYSGGDKPYLISGADDR	23	GVVDSEDIPLNLSR	14	HIYYITGETKDQVANSAFVER	21	GVTHTVPIYEGYALPHAILR	20	GSDCGIVNVNIPTSGAEIGGAFGGEK	26	GQKCEFQDAYVLLSEKK	17	LFCVGFTK	8	SQIFSTASDNQPTVTIK	17	DVNSAIATIK	10	LLVSASQDGK	10	GSDCGIVNVNIPTSGAEIGGAFGGEK	26	HQGVMVGMGQK	11
	IREEYPDR	8	GHNGWVTQIATTPQFPDMILSASR	24	ICGDIHGQYYDLLR	14	KCEPIVMTVPR	11	GPDAASKLPLVTPHTQCR	18	NSLESYAFNMK	11	KVEDLFLTFAK	11	GVSSQETAGIGASAHLVNFK	20	GWPLELICEK	10	HKLDVTSVEDYK	12	GVVDSEDIPLNLSR	14	GSITSVQAIYVPADDLTDPAPATTFAHLDATTVLSR	36	GQVCLPVISAENWKPATK	18	LFDSICNNK	9	TEIIILATR	9	NQISQSGVQVDVDAPK	16	LNIISNLDCVNEVIGIR	17	GSITSVQAIYVPADDLTDPAPATTFAHLDATTVLSR	36	HQGVMVGMGQKDSYVGDEAQSKR	23
	ISAFGYLECSAK	12	GHYTEGAELVDSVLDVVR	18	IECDDKGDGSCDVR	14	KDLYANTVLSGGTTMYPGIADR	22	GQKCEFQDAYVLLSEK	16	NSSYFVEWIPNNVK	14	KVTHAVVTVPAYFNDAQR	18	GVTHTVPIYEGYALPHAILR	20	GYEVIYLTEPVDEYCIQALPEFDGKR	26	HKNMSVHLSPCFR	13	GWDQGLLGMCEGEK	14	GTLTLCPYHSDR	12	GSDCGIVNVNIPTSGAEIGGAFGGEK	26	LFVSGACDASAK	12	TFTTQETITNAETAK	15	ANLENQIAEAEER	13	LPACVVDCGTGYTK	14	GSLLDFLKDGEGR	13	HQLLEADISAHEDR	14
	ISLGLPVGAVINCADNTGAK	20	GHYTEGAELVDSVLDVVRK	19	IFTSIGEDYDER	12	KDYEEIGPSICR	12	GQKCEFQDAYVLLSEKK	17	NTNDANSCQIIIPQNQVNR	19	KVVVCDNGTGFVK	13	GVTIIGPATVGGIKPGCFK	19	GYSFTTTAER	10	HLEINPDHPIVETLR	15	GWPLELICEK	10	GVCTEAGMYALR	12	GSITSVQAIYVPADDLTDPAPATTFAHLDATTVLSR	36	LGANSLLDLVVFGR	14	TQLEELEDELQATEDAK	17	LGDIYQEELR	10	LPRPPPPEMPESLK	14	GTLTLCPYHSDR	12	HSQFIGYPITLFVEK	15
	ISPFEHQTYCQR	12	GIFGFTDSDCIGK	13	IGAEVYHNLK	10	KEAESCDCLQGFQLTHSLGGGTGSGMGTLLISK	33	GQVCLPVISAENWKPATK	18	NVDCVLLAR	9	KYDAFLASESLIK	13	GVVDSEDIPLNLSR	14	HALIIYDDLSK	11	HLREYQDLLNVK	12	GYAFVTFCTK	10	GVGIISEGNETVEDIAAR	18	GTLTLCPYHSDR	12	LGDVISIQPCPDVK	14	TTETQVLVASAQK	13	TGTAEVSSILEEK	13	LPRPPPPEMPESLKK	15	GVCTEAGMYALR	12	HSSLAGCQIINYR	13
	ISVYYNEATGGK	12	GIIDCVVR	8	IGAFGYMECSAK	12	KEEELQAALAR	11	GSDCGIVNVNIPTSGAEIGGAFGGEK	26	NVQAEEMVEFSSGLK	15	LAAQSCALSLVR	12	GWDQGLLGMCEGEK	14	HALLEADVAAHQDR	14	HLTYENVER	9	GYEVIYLTEPVDEYCIQALPEFDGKR	26	GVLFYGPPGCGK	12	GVCTEAGMYALR	12	LGEWVGLCK	9	TTIFSPEGR	9	QIQTLEIELESQK	13	LQAQQDAVNIVCHSK	15	GVGIISEGNETVEDIAAR	18	HVFGESDELIGQK	13
	ITAFVPNDGCLNFIEENDEVLVAGFGR	27	GIRPAINVGLSVSR	14	IGKPHTVPCK	10	KFDLGQDVIDFTGHALALYR	20	GSITSVQAIYVPADDLTDPAPATTFAHLDATTVLSR	36	NVVTIFSAPNYCYR	14	LADDVDLEQVANETHGHVGADLAALCSEAALQAIR	35	GWPLELICEK	10	HCNMVLENVK	10	HLWDYTFGPEK	11	GYHYATCLEGALK	13	GVLLYGPPGCGK	12	GVGIISEGNETVEDIAAR	18	LGYILTCPSNLGTGLR	16	VDKGVVPLAGTNGETTTQGLDGLSER	26	AAPAAAAAAASGR	13	LQVAGEITTGPR	12	GVLFYGPPGCGK	12	HVSPLIGR	8
	IVKPNGEKPDEFESGISQALLELEMNSDLK	30	GITNLCVIGGDGSLTGANLFR	21	IGLFGGAGVGK	11	KGHYTEGAELVDSVLDVVR	19	GTLTLCPYHSDR	12	PDGQVITIGNER	12	LAELEEFINGPNNAHIQQVGDR	22	GYEVIYLTEPVDEYCIQALPEFDGKR	26	HDLDLICR	8	HNEETGDNVGPLIIK	15	GYSFTTTAER	10	GVLMYGPPGCGK	12	GVLFYGPPGCGK	12	LHFFMPGFAPLTAR	14	VGWEQLLTTIAR	12	VVDALGNPIDGKGPLGSK	18	LRECLPLIIFLR	12	GVLLYGPPGCGK	12	HWGGNVLGPK	10
	IVLTNPVCTEVGEK	14	GIYAYGFEKPSAIQQR	16	IHEGCEEPATHNALAK	16	KGSITSVQAIYVPADDLTDPAPATTFAHLDATTVLSR	37	GVCTEAGMYALR	12	PGHLQEGFGCVVTNR	15	LAGCTVFITGASR	13	GYHYATCLEGALK	13	HEMPPHIYAITDTAYR	16	HPVSCKDTPGFIVNR	15	HALIIYDDLSK	11	GVNCIDYYSGGDKPYLISGADDR	23	GVLMYGPPGCGK	12	LHFFMPGFAPLTSR	14	VLIAAHGNSLR	11	GTGGVDTAAVGGVFDISNADR	21	LSLCGEESFGTGSDHIR	17	GVLMYGPPGCGK	12	HYAHTDCPGHADYVK	15
	IWHHTFYNELR	11	GKDLIGVQNLLK	12	IHFPLATYAPVISAEK	16	KIEDLGAAMEEALILDNK	18	GVGIISEGNETVEDIAAR	18	PIYEGYALPHAILR	14	LAQSNGWGVMVSHR	14	GYSFTTTAER	10	HEQEYMEVR	9	HQAFEAELHANADR	14	HALLEADVAAHQDR	14	GVTHTVPIYEGYALPHAILR	20	GVNCIDYYSGGDKPYLISGADDR	23	LHYCVSCAIHSK	12	VYEGERPLTK	10	DEEIAALVVDNGSGMCK	17	LTFDSSFSPNTGK	13	GVTHTVPIYEGYALPHAILR	20	HYFQNTQGLIFVVDSNDRER	20
	IYAMHWGTDSR	11	GKDLIGVQNLLKK	13	IIAPPERK	8	KLENCNYAVELGK	13	GVLFYGPPGCGK	12	PNIVGSEHYDVAR	13	LASTLVHLGEYQAAVDGAR	19	HALIIYDDLSK	11	HFCPNVPIILVGNK	14	HQAFEAELSANQSR	14	HCNMVLENVK	10	GVTIIGPATVGGIKPGCFK	19	GVTIIGPATVGGIKPGCFK	19	LIEFYKHESCGQCTPCR	17	NKYEDEINKR	10	GILAADESTGSMAK	14	LTFDSSFSPNTGKK	14	GVTIIGPATVGGIKPGCFK	19	HYGFQLYQSDPSGNYGGWK	19
	IYGFYDECK	9	GKHCILDVSGNAIK	14	IKNVDCVLLAR	11	KLLMMAGIDDCYTSAR	16	GVLMYGPPGCGK	12	QEYDESGPSIVHR	13	LAVNMVPFPR	10	HALLEADVAAHQDR	14	HFCPNVPIILVGNKK	15	HQGVMVGMGQK	11	HDLDLICR	8	GVVDSEDIPLNLSR	14	GVVDSEDIPLNLSR	14	LLLAGYDDFNCNVWDALK	18	QVELALWDTAGQEDYDR	17	THQYPALTAEQKK	13	LTFDTTFSPNTGK	13	GVVDSEDIPLNLSR	14	HYGGLTGLNK	10
	IYHPNINSNGSICLDILR	18	GLAPDLPEDLYHLIK	15	ILTDYGFEGHPFRK	14	KNAPCILFIDEIDAVGR	17	GVNCIDYYSGGDKPYLISGADDR	23	QEYDESGPSIVHRK	14	LCLISTFLEDGIR	13	HCILDVSGNAIKR	13	HFSVEGQLEFR	11	HQGVMVGMGQKDSYVGDEAQSKR	23	HEMPPHIYAITDTAYR	16	GWDQGLLGMCEGEK	14	GWDQGLLGMCEGEK	14	LLLQVQHASK	10	VSVVDLTVR	9	LNPIGVENTEENRR	14	LTFDTTFSPNTGKK	14	GWDQGLLGMCEGEK	14	HYGGLTGLNKAETAAK	16
	IYQNIQDGSLDLNAAESGVQHKPSAPQGGR	30	GLCAIAQAESLR	12	ILTERGYSFTTTAER	15	KPITDDDVDRISLCLK	16	GVSSQETAGIGASAHLVNFK	20	QGQYSPMAIEEQVAVIYAGVR	21	LCYVALDFENEMATAASSSSLEK	23	HCNMVLENVK	10	HGINCFINR	9	HQLLEADISAHEDR	14	HEQEYMEVR	9	GWPLELICEK	10	GWPLELICEK	10	LLQTDDEEEAGLLELLK	17	ALLTPVAIAAGR	12	THQYPALTAEQK	12	LTLSALIDGK	10	GYEVIYLTEPVDEYCIQALPEFDGKR	26	HYLFYDGESVSGK	13
	KADIGVAMGIAGSDVSK	17	GLELIASENFCSR	13	IMDPNIVGSEHYDVAR	16	KPLPDHVSIVEPK	13	GVTHTVPIYEGYALPHAILR	20	QITQVYGFYDECLR	14	LCYVGYNIEQEQK	13	HDLDLICR	8	HGVPISVTGIAQVK	14	HQLLEADISAHEDRLK	16	HFCPNVPIILVGNK	14	GYEVIYLTEPVDEYCIQALPEFDGKR	26	GYAFVTFCTK	10	LLVGNKCDLTTK	12	AQYEEIANR	9	GILAADESTGSVAK	14	LTLSALVDGK	10	GYHYATCLEGALK	13	IACLDFSLQK	10
	KAEIGIAMGSGTAVAK	16	GLEPEKIIGATDSCGDLMFLMK	22	IMNVIGEPIDER	12	KSDIDEIVLVGGSTR	15	GVVDSEDIPLNLSR	14	QLFHPEQLITGK	12	LDHKFDLMYAK	11	HEMPPHIYAITDTAYR	16	HGYIGEFEIIDDHR	14	HSQFIGYPITLFVEK	15	HFCPNVPIILVGNKK	15	GYHYATCLEGALK	13	GYEVIYLTEPVDEYCIQALPEFDGKR	26	LLVSASQDGK	10	ELVLAGNR	8	QQVVMTEQFAK	11	LTPEEEEILNKKR	13	GYSFTTTAER	10	IAILTCPFEPPKPK	14
	KAQCPIVER	9	GLEVNKCEIAR	11	INFDKYHPGYFGK	13	KTFTAWCNSHLR	12	GWDQGLLGMCEGEK	14	QLFHPEQLITGKEDAANNYAR	21	LDLAGRDLTDYLMK	14	HEQEYMEVR	9	HHCPNTPIILVGTK	14	HSSLAGCQIINYR	13	HFSVEGQLEFR	11	GYSFTTTAER	10	GYGFCEYQDQETALSAMR	18	LMEPIYLVEIQCPEQVVGGIYGVLNR	26	GYSFVTTAER	10	SFMITGANSGIGK	13	LTTPTYGDLNHLVSATMSGVTTCLR	25	HALIIYDDLSK	11	ICDECNYGSYQGR	13
	KAQLVVIAHDVDPIELVVFLPALCR	25	GLLDVTCK	8	INISEGNCPER	11	KVEDLFLTFAK	11	GYEVIYLTEPVDEYCIQALPEFDGKR	26	QVCEIIESPLFLK	13	LDVGNFSWGSECCTR	15	HFCPNVPIILVGNK	14	HHCPSTPIILVGTK	14	HTDTDVLEACSK	12	HFVLDECDKMLEQLDMR	17	HALIIYDDLSK	11	GYHYATCLEGALK	13	LNEDMACSVAGITSDANVLTNELR	24	KYEDEINKR	9	LITPLASGPAEPPR	14	LVEALCAEHQINLIK	15	HALLEADVAAHQDR	14	ICDGVQFGAGIR	12
	KCEPIIMTVPR	11	GLLLFVDEADAFLR	14	INPYMSSPCHIEMILTEK	18	KVEDLFLTFAKK	12	GYGFCEYQDQETALSAMR	18	RAPFDLFENK	10	LFCVGFTK	8	HFCPNVPIILVGNKK	15	HIGVCISVANNR	12	HTNPIVENGQTHPCQK	16	HGINCFINR	9	HCNMVLENVK	10	GYSFTTTAER	10	LNGGLGTSMGCK	12	LASYLDK	7	VLVVGNPANTNCLIASK	17	LVILANNCPALR	12	HCNMVLENVK	10	ICGDIHGQYTDLLR	14
	KCEPIVMTVPR	11	GLLLFVDEADAFLRK	15	IPIFSAAGLPHNEIAAQICR	20	KVTHAVVTVPAYFNDAQR	18	GYSFTTTAER	10	REEEEFNTGPLSVLTQSVK	19	LFDSICNNK	9	HFSVEGQLEFR	11	HIVLSGGSTMYPGLPSR	17	HVFGESDELIGQK	13	HGVPISVTGIAQVK	14	HEEFEEGCK	9	HALIIYDDLSK	11	LNIISNLDCVNEVIGIR	17	LASYLDKVR	9	IVADKDYSVTANSR	14	LVIVGDGACGK	11	HDLDLICR	8	ICGDIHGQYYDLLR	14
	KDLYANTVLSGGTTMYPGIADR	22	GLYDGPVCEVSVTPK	15	IPSAVGYQPTLATDMGTMQER	21	KVVVCDNGTGFVK	13	HALIIYDDLSK	11	RFDEILEASDGIMVAR	16	LFVSGACDASAK	12	HFVLDECDKMLEQLDMR	17	HIYYITGETK	10	HWGGNVLGPK	10	HGYIGEFEIIDDHR	14	HEMPPHIYAITDTAYR	16	HCDLQVR	7	LNVCVSK	7	QFVTATDVVR	10	VIGSGTNLDSAR	12	LVQDVANNTNEEAGDGTTTATVLAR	25	HEMPPHIYAITDTAYR	16	IECDDKGDGSCDVR	14
	KDYEEIGPSICR	12	GMESCGIHETTFNSIMK	17	IQFVGACNPPTDPGR	15	KYDAFLASESLIK	13	HCNMVLENVK	10	RGDQLLSVNGVSVEGEHHEK	20	LGDVISIQPCPDVK	14	HGINCFINR	9	HIYYITGETKDQVANSAFVER	21	HWMLDKLTGVFAPRPSTGPHK	21	HHCPNTPIILVGTK	14	HEQEYMEVR	9	HCNMVLENVK	10	LPACVVDCGTGYTK	14	SDIDEIVLVGGSTR	14	GASQNIIPASTGAAK	15	LVVVGGGGVGK	11	HEQEYMEVR	9	IFHVNWFR	8
	KEAESCDCLQGFQLTHSLGGGTGSGMGTLLISK	33	GMSLNLEPDNVGVVVFGNDK	20	IREEYPDR	8	KYSQFINFPIYVWSSK	16	HEMPPHIYAITDTAYR	16	RHVFGESDELIGQK	14	LGEWVGLCK	9	HGVPISVTGIAQVK	14	HKLDVTSVEDYK	12	HYAHTDCPGHADYVK	15	HHCPSTPIILVGTK	14	HFCPNVPIILVGNK	14	HCNMVLENVKEMWTEVPK	18	LPLVTPHTQCR	11	TDMELEVLR	9	SAETLWGVQK	10	LWDFQGFECIR	11	HFCPNVPIILVGNK	14	IFTSIGEDYDER	12
	KEEELQAALAR	11	GNEFFCEVDEDYIQDKFNLTGLNEQVPHYR	30	ISAFGYLECSAK	12	KYVATLGVEVHPLVFHTNR	19	HEQEYMEVR	9	RQDLEDSLQAQQYFADANEAESWMR	25	LGYAGNTEPQFIIPSCIAIK	20	HGYIGEFEIIDDHR	14	HLEINPDHPIVETLR	15	HYFQNTQGLIFVVDSNDRER	20	HIVLSGGSTMYPGLPSR	17	HFCPNVPIILVGNKK	15	HCPYLDTINR	10	LPRPPPPEMPESLK	14	YEDEINKR	8	GCEVVVIPAGVPR	13	LWNTLGVCK	9	HFCPNVPIILVGNKK	15	IGAEVYHNLK	10
	KFDLGQDVIDFTGHALALYR	20	GNLANVIRYFPTQALNFAFK	20	ISLGLPVGAVINCADNTGAK	20	LADDVDLEQVANETHGHVGADLAALCSEAALQAIR	35	HFCPNVPIILVGNKK	15	RSIQFVDWCPTGFK	14	LGYILTCPSNLGTGLR	16	HHCPNTPIILVGTK	14	HLREYQDLLNVK	12	HYGFQLYQSDPSGNYGGWK	19	HIYYITGETK	10	HFSVEGQLEFR	11	HEEFEEGCK	9	LPVVIGGLLDVDCSEDVIK	19	LLEGEECR	8	SVTEAGSELSNEER	14	LYCIYVAIGQK	11	HFSVEGQLEFR	11	IGAFGYMECSAK	12
	KFDVNTSAVQVLIEHIGNLDR	21	GPAVGIDLGTTYSCVGVFQHGK	22	ISPFEHQTYCQR	12	LAELEEFINGPNNAHIQQVGDR	22	HFSVEGQLEFR	11	RTGAIVDVPVGEELLGR	17	LHFFMPGFAPLTAR	14	HHCPSTPIILVGTK	14	HLSPDGQYVPR	11	HYGGLTGLNK	10	HKLDVTSVEDYK	12	HFYWYLTNEGIQYLR	15	HEQEYMEVR	9	LQVAGEITTGPR	12	AVLEYLTAEILELAGNAAR	19	AASDIAMTDLQPTHPIR	17	LYVYNTDTDNCR	12	HGINCFINR	9	IGEEQSAEDAEDGPPELLFIHGGHTAK	27
	KGHAVGDIPGVR	12	GPSSEAMHVGHLIPFIFTK	19	ISVYYNEATGGK	12	LAEQAERYDDMAACMK	16	HGENIIDTLGAEVDRLEK	18	RTIQFVDWCPTGFK	14	LHFFMPGFAPLTSR	14	HIVLSGGSTMYPGLPSR	17	HLTYENVER	9	HYGGLTGLNKAETAAK	16	HKNMSVHLSPCFR	13	HGINCFINR	9	HFAGAVCYETTQFVEK	16	LRECLPLIIFLR	12	DVDAAYMNK	9	SVTELNEALSNEER	14	MCLFAGFQR	9	HGVPISVTGIAQVK	14	IGLFGGAGVGK	11
	KGSITSVQAIYVPADDLTDPAPATTFAHLDATTVLSR	37	GQKCEFQDAYVLLSEK	16	IVKPNGEKPDEFESGISQALLELEMNSDLK	30	LAGCTVFITGASR	13	HGFRQEYLDTLYR	13	RVIISAPSADAPMFVMGVNHEK	22	LHYGDLTDSTCLVK	14	HIYYITGETK	10	HLWDYTFGPEK	11	HYLFYDGESVSGK	13	HLEINPDHPIVETLR	15	HGVPISVTGIAQVK	14	HFCPNVPIILVGNK	14	LSELDDRADALQAGASQFETSAAK	24	GVTIAQGGVLPNIQAVLLPK	20	ASAVESSEGAYK	12	MCLVEIEK	8	HHCPNTPIILVGTK	14	IHCLENVDK	9
	KIEDLGAAMEEALILDNK	18	GQKCEFQDAYVLLSEKK	17	IVLRLECVEPNCR	13	LAQANGWGVMVSHR	14	HGINCFINR	9	SACDTVDTWLDDTAK	15	LIIVEGCQR	9	HKLDVTSVEDYK	12	HMNLILCDCDEFRK	14	IACLDFSLQK	10	HLREYQDLLNVK	12	HGYIGEFEIIDDHR	14	HFCPNVPIILVGNKK	15	LSLCGEESFGTGSDHIR	17	QMQLENVSVALEFLDR	16	YLSEVASGESK	11	MLSCAGADR	9	HHCPSTPIILVGTK	14	IHEGCEEPATHNALAK	16
	KKLVIVGDGACGK	13	GQVCLPVISAENWKPATK	18	IVLTNPVCTEVGEK	14	LAQSNGWGVMVSHR	14	HGYIGEFEIIDDHR	14	SAFLCGVMK	9	LIKEGDIVKR	10	HKNMSVHLSPCFR	13	HNEETGDNVGPLIIK	15	IAILTCPFEPPKPK	14	HLTYENVER	9	HHCPNTPIILVGTK	14	HFSVEGQLEFR	11	LSLDGQNIYNACCTLR	16	ALVFVDNHDNQR	12	YLIANASQAESK	12	MREIVHIQAGQCGNQIGAK	19	HIVLSGGSTMYPGLPSR	17	IHFPLATYAPVISAEK	16
	KLAPITYPQGLALAK	15	GSDCGIVNVNIPTSGAEIGGAFGGEK	26	IWHHTFYNELR	11	LASTLVHLGEYQAAVDGAR	19	HHCPNTPIILVGTK	14	SAPSIPKENFSCLTR	15	LLLQVQHASK	10	HLEEAFTSEHWLVR	14	HPVSCKDTPGFIVNR	15	ICDECNYGSYQGR	13	HLWDYTFGPEK	11	HIGVCISVANNR	12	HGINCFINR	9	LTDCVVMR	8	HIAEEADRKYEEVAR	15	AYQDAFEISKK	11	MTQIMFETFNVPAMYVAIQAVLSLYASGR	29	HIYYITGETK	10	IIAPPERK	8
	KLENCNYAVELGK	13	GSITSVQAIYVPADDLTDPAPATTFAHLDATTVLSR	36	IYAMHWGTDSR	11	LAVNMVPFPR	10	HIVLSGGSTMYPGLPSR	17	SGPFGQIFRPDNFVFGQSGAGNNWAK	26	LLMMAGIDDCYTSAR	15	HLEINPDHPIVETLR	15	HQAFEAELHANADR	14	ICDGVQFGAGIR	12	HMNLILCDCDEFRK	14	HIVLSGGSTMYPGLPSR	17	HGVPISVTGIAQVK	14	LTFDSSFSPNTGK	13	VFDENESWYLDDNIK	15	YLAEVAVGEEK	11	NAPAIIFIDELDAIAPK	17	HIYYITGETKDQVANSAFVER	21	ILTERGYSFTTTAER	15
	KLLMMAGIDDCYTSAR	16	GSLLDFLKDGEGR	13	IYGFYDECK	9	LCDFGISGQLVDSIAK	16	HIYYITGETK	10	SINPDEAVAYGAAVQAAILSGDK	23	LLVSASQDGK	10	HLREYQDLLNVK	12	HQAFEAELSANQSR	14	ICGDIHGQYTDLLR	14	HNEETGDNVGPLIIK	15	HIYFINCGDSR	11	HGYIGEFEIIDDHR	14	LTFDSSFSPNTGKK	14	AVAEPGIQLK	10	DNLTLWTSDQQDDEGGEGNN	20	NCAAYLK	7	HKLDVTSVEDYK	12	IMDPNIVGSEHYDVAR	16
	KLVIVGDGACGK	12	GTLTLCPYHSDR	12	IYHPNINSNGSICLDILR	18	LCDFGVSGQLIDSMANSFVGTR	22	HIYYITGETKDQVANSAFVER	21	SIQFVDWCPTGFK	13	LNIISNLDCVNEVIGIR	17	HLSPDGQYVPR	11	HQAFMAELASNK	12	ICGDIHGQYYDLLR	14	HPVSCKDTPGFIVNR	15	HIYYITGETK	10	HHCPNTPIILVGTK	14	LTFDTTFSPNTGK	13	ALQASALK	8	VEWTDAER	8	NCFASVFEK	9	HLEINPDHPIVETLR	15	IMNVIGEPIDER	12
	KPLPDHVSIVEPK	13	GVCTEAGMYALR	12	IYQNIQDGSLDLNAAESGVQHKPSAPQGGR	30	LCDFNPK	7	HKLDVTSVEDYK	12	SKVDEAVAVLQAHQAK	16	LNQENEHIYNLWCSGR	16	HLTYENVER	9	HQGVMVGMGQK	11	IDCNLLEFK	9	HQAFEAELHANADR	14	HIYYITGETKDQVANSAFVER	21	HIAVFPCK	8	LTFDTTFSPNTGKK	14	NKYEDEINK	9	CLIVYPWTQR	10	NCLTNFHGMDLTR	13	HLREYQDLLNVK	12	INFDKYHPGYFGK	13
	KSDIDEIVLVGGSTR	15	GVGIISEGNETVEDIAAR	18	KAEIGIAMGSGTAVAK	16	LCVQNSPQEAR	11	HKNMSVHLSPCFR	13	SLDLFNCEVTNLNDYR	16	LPACVVDCGTGYTK	14	HLWDYTFGPEK	11	HQGVMVGMGQKDSYVGDEAQSKR	23	IDVPANRYDLLCLEGLVR	18	HQAFEAELSANQSR	14	HKLDVTSVEDYK	12	HIGVCISVANNR	12	LTLSALIDGK	10	VEQIAAIAQELNELDYYDSPSVNAR	25	ATAVVDGQFK	10	NCPHIVVGTPGR	12	HLTYENVER	9	INISEGNCPER	11
	KTFTAWCNSHLR	12	GVLFYGPPGCGK	12	KAPDFVFYAPR	11	LCYVALDFENEMATAASSSSLEK	23	HLEINPDHPIVETLR	15	SLLINAVEASCIR	13	LPRPPPPEMPESLK	14	HMNLILCDCDEFRK	14	HQLLEADISAHEDR	14	IECDDKGDGSCDVR	14	HQGVMVGMGQK	11	HKNMSVHLSPCFR	13	HIVLSGGSTMYPGLPSR	17	LTLSALVDGK	10	NSFVNDIFER	10	IIYGGSVTGGTCK	13	NCTIVSPDAGGAK	13	HLWDYTFGPEK	11	INPYMSSPCHIEMILTEK	18
	KVEDLFLTFAK	11	GVLLYGPPGCGK	12	KAQCPIVER	9	LCYVGYNIEQEQK	13	HLREYQDLLNVK	12	SLPSVETLGCTSVICSDK	18	LPVVIGGLLDVDCSEDVIK	19	HNEETGDNVGPLIIK	15	HSFFSTIDWNK	11	IFTSIGEDYDER	12	HQGVMVGMGQKDSYVGDEAQSKR	23	HLEEAFTSEHWLVR	14	HIYYITGETK	10	LTPEEEEILNKKR	13	LDIEIATYR	9	IPPNWEETK	9	NCTIVSPDAGGAKR	14	HMMAFIEQEANEK	13	INVNEIFYDLVR	12
	KVEDLFLTFAKK	12	GVLMYGPPGCGK	12	KCEPIIMTVPR	11	LDHKFDLMYAK	11	HLTYENVER	9	SLTNDWEDHLAVK	13	LQAQQDAVNIVCHSK	15	HQAFEAELHANADR	14	HSQFIGYPITLFVEK	15	IGAEVYHNLK	10	HQLLEADISAHEDR	14	HLEINPDHPIVETLR	15	HIYYITGETKDQVANSAFVER	21	LTTPTYGDLNHLVSATMSGVTTCLR	25	SVEQEILVTGIK	12	GGVSLVALKK	10	NELHNLLDKPQLQGIPVLVLGNKR	24	HNEETGDNVGPLIIK	15	IPIFSAAGLPHNEIAAQICR	20
	KVTHAVVTVPAYFNDAQR	18	GVNCIDYYSGGDKPYLISGADDR	23	KCPFTGNVSIR	11	LDLAGRDLTDYLMK	14	HLWDYTFGPEK	11	SNYNFEKPFLWLAR	14	LQEVPHEGPMCDLLWSDPDDR	21	HQAFEAELSANQSR	14	HSSLAGCQIINYR	13	IGAFGYMECSAK	12	HSMLFIEASAK	11	HLQTHSNTIVVSLQSK	16	HKLDVTSVEDYK	12	LVEALCAEHQINLIK	15	HIADLAGNPEVILPVPAFNVINGGSHAGNK	30	EAGTTEDVVFEQTK	14	NIAFFSTNCVEGTAR	15	HPVSCKDTPGFIVNR	15	IPSAVGYQPTLATDMGTMQER	21
	KVVVCDNGTGFVK	13	GVSSQETAGIGASAHLVNFK	20	KDLYANTVLSGGTTMYPGIADR	22	LENCNYAVELGK	12	HMNLILCDCDEFRK	14	SPYLYPLYGLGELPQGFAR	19	LQVAGEITTGPR	12	HQGVMVGMGQK	11	HVFGESDELIGQK	13	IGEEQSAEDAEDGPPELLFIHGGHTAK	27	HSQFIGYPITLFVEK	15	HLREYQDLLNVK	12	HLEINPDHPIVETLR	15	LVEALCAEHQINLIKVDDNKK	21	QITINDLPVGR	11	LNPNIDVAAQNCYK	14	NIDDGTSDRPYSHALVAGIDR	21	HQAFEAELHANADR	14	IQFVGACNPPTDPGR	15
	KYDAFLASESLIK	13	GVTHTVPIYEGYALPHAILR	20	KDYEEIGPSICR	12	LFCVGFTK	8	HMQLYCDR	8	SQIHDIVLVGGSTR	14	LRECLPLIIFLR	12	HQGVMVGMGQKDSYVGDEAQSKR	23	HVFGQAVKNDQCYDDIR	17	IGLFGGAGVGK	11	HSSLAGCQIINYR	13	HLTYENVER	9	HLREYQDLLNVK	12	LVILANNCPALR	12	AYEPVWAIGTGK	12	YATALFSAASK	11	NIDEHANEDVER	12	HQAFEAELSANQSR	14	IQHILCTGNLCTK	13
	KYEDICPSTH	10	GVTIIGPATVGGIKPGCFK	19	KEAESCDCLQGFQLTHSLGGGTGSGMGTLLISK	33	LFVSGACDASAK	12	HNEETGDNVGPLIIK	15	STAGDTHLGGEDFDNR	16	LSELDDRADALQAGASQFETSAAK	24	HQLLEADISAHEDR	14	HVGSNLCLDSR	11	IHCLENVDK	9	HVFGESDELIGQK	13	HLWDYTFGPEK	11	HLTYENVER	9	LVIVGDGACGK	11	MVVDSAYEVIK	11	GLFVIDDK	8	NILGGTVFREPIICK	15	HQGVMVGMGQK	11	IQVHYYEDGNVQLVSHK	17
	KYEDICPSTHNMDVPNIK	18	GVVDSEDIPLNLSR	14	KEEELQAALAR	11	LGANSLLDLVVFGR	14	HPVSCKDTPGFIVNR	15	STLTDSLVCK	10	LSLCGEESFGTGSDHIR	17	HQLLEADISAHEDRLK	16	HVSPLIGR	8	IHEGCEEPATHNALAK	16	HVFGQAVKNDQCYDDIR	17	HNEETGDNVGPLIIK	15	HLWDYTFGPEK	11	LVQDVANNTNEEAGDGTTTATVLAR	25	TTGIVMDSGDGVTH	14	IGQPAPQFK	9	NLVCTDLFTR	10	HQGVMVGMGQKDSYVGDEAQSKR	23	ISAFGYLECSAK	12
	KYEDICPSTHNMDVPNIKR	19	GWDQGLLGMCEGEK	14	KGHAVGDIPGVR	12	LGDVISIQPCPDVK	14	HQAFEAELHANADR	14	STYNHLSSWLTDAR	14	LTDQLPLIIVCDR	13	HSFFSTIDWNK	11	HWGGNVLGPK	10	IHFPLATYAPVISAEK	16	HVSPLIGR	8	HPVSCKDTPGFIVNR	15	HMNLILCDCDEFRK	14	LVQNCLWTLR	10	ATMQNLNDR	9	KESYAIYVYK	10	NMMAACDPR	9	HQLLEADISAHEDR	14	ISGETIFVTAPHEATAGIIGVNRK	24
	KYNPTWHCIVGR	12	GWPLELICEK	10	KGSITSVQAIYVPADDLTDPAPATTFAHLDATTVLSR	37	LGEWVGLCK	9	HQAFEAELSANQSR	14	SVCTEAGMFAIR	12	LTFDSSFSPNTGK	13	HSQFIGYPITLFVEK	15	HWILPQDYDHAQAEAR	16	IIAPPERK	8	HWGGNVLGPK	10	HQAFEAELHANADR	14	HNEETGDNVGPLIIK	15	LVSSPCCIVTSTYGWTANMER	21	GETTTQGLDGLSER	14	ESYAIYVYK	9	NMSVHLSPCFR	11	HQLLEADISAHEDRLK	16	ISLGLPVGAVINCADNTGAK	20
	KYSQFINFPIYVWSSK	16	GYAFVTFCTK	10	KIEDLGAAMEEALILDNK	18	LGLALNYSVFYYEIQNAPEQACHLAK	26	HQGVMVGMGQK	11	SYELPDGQVITIGNER	16	LTFDSSFSPNTGKK	14	HSSLAGCQIINYR	13	HYAHTDCPGHADYVK	15	IKAPGFAHLAGLDK	14	HWMLDKLTGVFAPRPSTGPHK	21	HQAFEAELSANQSR	14	HPVSCKDTPGFIVNR	15	LVVVGGGGVGK	11	HIADLAGNPEVILPVPAF	18	DYGVLKEDEGIAYR	14	NNTQVLINCR	10	HSMLFIEASAK	11	ISPFEHQTYCQR	12
	KYVATLGVEVHPLVFHTNR	19	GYEVIYLTEPVDEYCIQALPEFDGKR	26	KITAFVPNDGCLNFIEENDEVLVAGFGR	28	LGMESCGIHETTFNSIMK	18	HQGVMVGMGQKDSYVGDEAQSKR	23	TAFDDAIAELDTLNEDSYK	19	LTFDTTFSPNTGK	13	HTLDGAACLLNSNKYFPSR	19	HYFQNTQGLIFVVDSNDRER	20	IKNVDCVLLAR	11	HYAHTDCPGHADYVK	15	HQGVMVGMGQK	11	HQAFEAELHANADR	14	LWNTLGVCK	9	VWFVSNIDGTHIAK	14	TTENFLQLATGEK	13	NQALNTDNYGHDLASVQALQR	21	HSQFIGYPITLFVEK	15	ISVYYNEATGGK	12
	LADDVDLEQVANETHGHVGADLAALCSEAALQAIR	35	GYHYATCLEGALK	13	KIVLRLECVEPNCR	14	LGYAGNTEPQFIIPSCIAIK	20	HSQFIGYPITLFVEK	15	TCAYTNHTVLPEALER	16	LTFDTTFSPNTGKK	14	HVFGESDELIGQK	13	HYGFQLYQSDPSGNYGGWK	19	ILSTIDRELLKPNASVALHK	20	HYFQNTQGLIFVVDSNDRER	20	HQGVMVGMGQKDSYVGDEAQSKR	23	HQAFEAELSANQSR	14	LYCIYVAIGQK	11	YEFGIFNQK	9	WAECDTTTGTR	11	NQIGSVTESLQACK	14	HSSLAGCQIINYR	13	IVCDLIENK	9
	LAELEEFINGPNNAHIQQVGDR	22	GYSFTTTAER	10	KKLVIVGDGACGK	13	LGYILTCPSNLGTGLR	16	HSSLAGCQIINYR	13	TCLLIVFSK	9	LTLSALIDGK	10	HVFGQAVKNDQCYDDIR	17	HYGGLTGLNK	10	ILTDYGFEGHPFRK	14	HYGGLTGLNK	10	HQLLEADISAHEDR	14	HQGVMVGMGQK	11	LYVYNTDTDNCR	12	GIHETTFNSIMK	12	AATEEFIK	8	NSSYFVEWIPNNVK	14	HTLDGAACLLNSNKYFPSR	19	IVKPNGEKPDEFESGISQALLELEMNSDLK	30
	LAEQAERYDDMAACMK	16	HALIIYDDLSK	11	KLENCNYAVELGK	13	LHFFMPGFAPLTAR	14	HVFGESDELIGQK	13	TFEHVTSEIGAEEAEEVGVEHLLR	24	LTLSALVDGK	10	HWGGNVLGPK	10	HYGGLTGLNKAETAAK	16	ILTERGYSFTTTAER	15	HYGGLTGLNKAETAAK	16	HSMLFIEASAK	11	HQGVMVGMGQKDSYVGDEAQSKR	23	MCLFAGFQR	9	TIEDGIFEVK	10	FLAVVVSALCR	11	NVCTEAGMFAIR	12	HVFGESDELIGQK	13	IVLTNPVCTEVGEK	14
	LAQSNGWGVMVSHR	14	HALLEADVAAHQDR	14	KLLMMAGIDDCYTSAR	16	LHFFMPGFAPLTSR	14	HVFGQAVKNDQCYDDIR	17	TFTAWCNSHLR	11	LTTPTYGDLNHLVSATMSGVTTCLR	25	HWMLDKLTGVFAPRPSTGPHK	21	HYLFYDGESVSGK	13	IMDPNIVGSEHYDVAR	16	HYLGHTDCVK	10	HSQFIGYPITLFVEK	15	HSQFIGYPITLFVEK	15	MCLVEIEK	8	GIYPAVDPLDSTSR	14	FQSSAVMALQESSEAYLVGLFEDTNLCAIHAK	32	NVDCVLLAR	9	HVFGQAVKNDQCYDDIR	17	IWHHTFYNELR	11
	LASTLVHLGEYQAAVDGAR	19	HCILDVSGNAIKR	13	KPLPDHVSIVEPK	13	LIEFYKHESCGQCTPCR	17	HVSPLIGR	8	THINIVVIGHVDSGK	15	LVEALCAEHQINLIK	15	HYAHTDCPGHADYVK	15	IACLDFSLQK	10	IMNVIGEPIDER	12	IACLDFSLQK	10	HSSLAGCQIINYR	13	HSSLAGCQIINYR	13	MLSCAGADR	9	TIDDLEDELYAQK	13	LGEEFDETTADDRHVK	16	NVQAEEMVEFSSGLK	15	HVSPLIGR	8	IYAMHWGTDSR	11
	LAVNMVPFPR	10	HCNMVLENVK	10	KSDIDEIVLVGGSTR	15	LIIVEGCQR	9	HWGGNVLGPK	10	TIAECLADELINAAK	15	LVILANNCPALR	12	HYFQNTQGLIFVVDSNDRER	20	IAILTCPFEPPKPK	14	INFDKYHPGYFGK	13	ICDECNYGSYQGR	13	HTLDGAACLLNSNKYFPSR	19	HTNPIVENGQTHPCQK	16	MREIVHIQAGQCGNQIGAK	19	ACNCLLLK	8	MLTVYPQTK	9	NVVTIFSAPNYCYR	14	HWGGNVLGPK	10	IYGFYDECK	9
	LCDFGISGQLVDSIAK	16	HDLDLICR	8	KTFTAWCNSHLR	12	LIKDDFLQQNGYTPYDRFCPFYK	23	HWILPQDYDHAQAEAR	16	TIAMDGTEGLVR	12	LVILANNCPALRK	13	HYGGLTGLNK	10	IAVHCTVR	8	INISEGNCPER	11	ICDGVQFGAGIR	12	HVFGESDELIGQK	13	HVFGESDELIGQK	13	NAPAIIFIDELDAIAPK	17	VYALPEDLVEVKPK	14	LHVDPDNFR	9	PAPATTFAHLDATTVLSR	18	HWMLDKLTGVFAPRPSTGPHK	21	IYHPNINSNGSICLDILR	18
	LCDFGVSGQLIDSMANSFVGTR	22	HEQEYMEVR	9	KVACIGAWHPAR	12	LIKEGDIVKR	10	HWMLDKLTGVFAPRPSTGPHK	21	TIGGGDDSFNTFFSETGAGK	20	LVIVGDGACGK	11	HYGGLTGLNKAETAAK	16	ICDECNYGSYQGR	13	INPYMSSPCHIEMILTEK	18	ICDPGLTSFEPEALGNLVEGMDFHK	25	HVFGQAVKNDQCYDDIR	17	HVFGQAVKNDQCYDDIR	17	NCLTNFHGMDLTR	13	DYYFALAHTVR	11	LRVDPANFK	9	PDGQVITIGNER	12	HYAHTDCPGHADYVK	15	IYQNIQDGSLDLNAAESGVQHKPSAPQGGR	30
	LCDFNPK	7	HFCPNVPIILVGNK	14	KVEDLFLTFAK	11	LLLAGYDDFNCNVWDALK	18	HYAHTDCPGHADYVK	15	TIIPLISQCTPK	12	LVQDVANNTNEEAGDGTTTATVLAR	25	IACLDFSLQK	10	ICDGVQFGAGIR	12	INVNEIFYDLVR	12	ICGDIHGQYTDLLR	14	HVSPLIGR	8	HWGGNVLGPK	10	NCPHIVVGTPGR	12	DVDEIEAWISEK	12	LGEEFDETTADDR	13	PGHLQEGFGCVVTNR	15	HYFQNTQGLIFVVDSNDRER	20	KAEIGIAMGSGTAVAK	16
	LCEAICPAQAITIEAEPR	18	HFCPNVPIILVGNKK	15	KVTHAVVTVPAYFNDAQR	18	LLLQVQHASK	10	HYFQNTQGLIFVVDSNDRER	20	TIQFVDWCPTGFK	13	LVQNCLWTLR	10	IAILTCPFEPPKPK	14	ICDPGLTSFEPEALGNLVEGMDFHK	25	IPIFSAAGLPHNEIAAQICR	20	IDVPANRYDLLCLEGLVR	18	HWGGNVLGPK	10	HYAHTDCPGHADYVK	15	NCTIVSPDAGGAK	13	FCVGLQK	7	GWDEGVAQMSVGQR	14	PSIVGRPR	8	HYGGLTGLNK	10	KCEPIIMTVPR	11
	LCYVALDFENEMATAASSSSLEK	23	HFSVEGQLEFR	11	KVVVCDNGTGFVK	13	LLQTDDEEEAGLLELLK	17	HYGGLTGLNK	10	TITLEVEPSDTIENVK	16	LWDFQGFECIR	11	IAVHCTVR	8	ICGDIHGQYTDLLR	14	IPSAVGYQPTLATDMGTMQER	21	IECDDKGDGSCDVR	14	HWILPQDYDHAQAEAR	16	HYFQNTQGLIFVVDSNDRER	20	NCTIVSPDAGGAKR	14	SLVANLAAANCYK	13	LVDSQNFDEYMK	12	QAAPCVLFFDELDSIAK	17	HYGGLTGLNKAETAAK	16	KCPFGALSIVNLPSNLEK	18
	LCYVGYNIEQEQK	13	HFVLDECDKMLEQLDMR	17	KYDAFLASESLIK	13	LLVGNKCDLTTK	12	HYGGLTGLNKAETAAK	16	TLDSWRDEFLIQASPR	16	LWNTLGVCK	9	ICDECNYGSYQGR	13	ICGDIHGQYYDLLR	14	IQFVGACNPPTDPGR	15	IFTSIGEDYDER	12	HWMLDKLTGVFAPRPSTGPHK	21	HYGGLTGLNK	10	NGRVEIIANDQGNR	14	IEELEEELEAER	12	LLADCITVCAAMK	13	QEYDESGPSIVHR	13	HYLFYDGESVSGK	13	KCPFTGNVSIR	11
	LDHKFDLMYAK	11	HGENIIDTLGAEVDRLEK	18	KYEDICPSTHNMDVPNIK	18	LLVSASQDGK	10	HYLFYDGESVSGK	13	TLTGTVIDSGDGVTHVIPVAEGYVIGSCIK	30	LYVYNTDTDNCR	12	ICGDIHGQYTDLLR	14	IECDDKGDGSCDVR	14	IQHILCTGNLCTK	13	IGAEVYHNLK	10	HYAHTDCPGHADYVK	15	HYGGLTGLNKAETAAK	16	NIAFFSTNCVEGTAR	15	EYQDLLNVK	9	TVMGGLER	8	QEYDESGPSIVHRK	14	IACLDFSLQK	10	KDLYANTVLSGGTTMYPGIADR	22
	LDITTLTGVPEEHIK	15	HGINCFINR	9	KYNPTWHCIVGR	12	LMEPIYLVEIQCPEQVVGGIYGVLNR	26	HYYSITINYR	10	TNHIGHTGYLNTVTVSPDGSLCASGGK	27	MCLVEIEK	8	ICGDIHGQYYDLLR	14	IFTSIGEDYDER	12	IREEYPDR	8	IGAFGYMECSAK	12	HYFQNTQGLIFVVDSNDRER	20	IACLDFSLQK	10	NIDDGTSDRPYSHALVAGIDR	21	LLEGEESR	8	KTGQAEGFSYTDANK	15	QGQYSPMAIEEQVAVIYAGVR	21	IAILTCPFEPPKPK	14	KEAESCDCLQGFQLTHSLGGGTGSGMGTLLISK	33
	LDLAGRDLTDYLMK	14	HGVPISVTGIAQVK	14	KYSQFINFPIYVWSSK	16	LNIISNLDCVNEVIGIR	17	IACLDFSLQK	10	TNLLQVCER	9	MKVELCSFSGYK	12	IDVPANRYDLLCLEGLVR	18	IGAEVYHNLK	10	IRYESLTDPSK	11	IGEEQSAEDAEDGPPELLFIHGGHTAK	27	HYGFQLYQSDPSGNYGGWK	19	IAILTCPFEPPKPK	14	NIDEHANEDVER	12	GNVGFVFTK	9	VDPANFK	7	QLFHPEQLITGK	12	ICDECNYGSYQGR	13	KEEELQAALAR	11
	LDVGNFSWGSECCTR	15	HGYIGEFEIIDDHR	14	LADDVDLEQVANETHGHVGADLAALCSEAALQAIR	35	LPACVVDCGTGYTK	14	IAILTCPFEPPKPK	14	TPADCPVIAIDSFR	14	MREIVHIQAGQCGNQIGAK	19	IECDDKGDGSCDVR	14	IGAFGYMECSAK	12	ISAFGYLECSAK	12	IGLFGGAGVGK	11	HYGGLTGLNK	10	IAQLICER	8	NILGGTVFREPIICK	15	FSLVGIAGQDLNEGNR	16	TGQAEGFSYTDANK	14	QLFHPEQLITGKEDAANNYAR	21	ICDGVQFGAGIR	12	KFDVNTSAVQVLIEHIGNLDR	21
	LEAMCFDGVKR	11	HHCPNTPIILVGTK	14	LAELEEFINGPNNAHIQQVGDR	22	LPLVTPHTQCR	11	IAQLICER	8	TPFLLVGTQIDLR	13	MTNGFSGADLTEICQR	16	IFTSIGEDYDER	12	IGEEQSAEDAEDGPPELLFIHGGHTAK	27	ISGETIFVTAPHEATAGIIGVNRK	24	IHCLENVDK	9	HYGGLTGLNKAETAAK	16	IAVHCTVR	8	NLEAVETLGSTSTICSDK	18	VESLQEEIAFLK	12	ALGQNPVNAEVLK	13	QTFTGHESDINAICFFPNGNAFATGSDDATCR	32	ICDPGLTSFEPEALGNLVEGMDFHK	25	KGDILTLLNSTNK	13
	LECVEPNCR	9	HIVLSGGSTMYPGLPSR	17	LAEQAERYDDMAACMK	16	LPRPPPPEMPESLK	14	IAVHCTVR	8	TREGNDLYHEMIESGVINLK	20	NAAIANHCFTCAINR	15	IGAEVYHNLK	10	IGLFGGAGVGK	11	ISLGLPVGAVINCADNTGAK	20	IHEGCEEPATHNALAK	16	IACLDFSLQK	10	ICDECNYGSYQGR	13	NLEAVETLGSTSTICSDKTGTLTQNR	26	YAISMAR	7	YFATFGNLSSPAAIMGN	17	RAGELTEDEVER	12	ICGDIHGQYTDLLR	14	KGHAVGDIPGVR	12
	LENCNYAVELGK	12	HIYFINCGDSR	11	LAGCTVFITGASR	13	LQAQQDAVNIVCHSK	15	ICDECNYGSYQGR	13	TSACGLFSVCYPR	13	NAPAIIFIDELDAIAPK	17	IGAFGYMECSAK	12	IGNCPFSQR	9	ISPFEHQTYCQR	12	IHFPLATYAPVISAEK	16	IAILTCPFEPPKPK	14	ICDPGLTSFEPEALGNLVEGMDFHK	25	NLVCTDLFTR	10	AQYEDIANR	9	AGPWTPEAAAEHPEAVR	17	REEEEFNTGPLSVLTQSVK	19	ICGDIHGQYYDLLR	14	KGHYTEGAELVDSVLDVVR	19
	LFCVGFTK	8	HIYYITGETK	10	LAQANGWGVMVSHR	14	LQEACKDILLFK	12	ICDGVQFGAGIR	12	TSCGSPNYAAPEVISGR	17	NCFASVFEK	9	IGEEQSAEDAEDGPPELLFIHGGHTAK	27	IHCLENVDK	9	ISVYYNEATGGK	12	IIAPPERK	8	IAVHCTVR	8	ICGDIHGQYTDLLR	14	NMMAACDPR	9	EYQELMNVK	9	SLVTGVFYQTVSR	13	RFDEILEASDGIMVAR	16	IDCNLLEFK	9	KGSITSVQAIYVPADDLTDPAPATTFAHLDATTVLSR	37
	LFDSICNNK	9	HIYYITGETKDQVANSAFVER	21	LAQSNGWGVMVSHR	14	LQVAGEITTGPR	12	ICGDIHGQYTDLLR	14	TTGIVETHFTFK	12	NCLTNFHGMDLTR	13	IGLFGGAGVGK	11	IHEGCEEPATHNALAK	16	IVKPNGEKPDEFESGISQALLELEMNSDLK	30	IKAPGFAHLAGLDK	14	ICDECNYGSYQGR	13	IDVPANRYDLLCLEGLVR	18	NMSVHLSPCFR	11	GPLNWYR	7	AEMQPTHPIR	10	RHVFGESDELIGQK	14	IDVPANRYDLLCLEGLVR	18	KGYEVIYLTEPVDEYCIQALPEFDGKR	27
	LFVSGACDASAK	12	HKLDVTSVEDYK	12	LASTLVHLGEYQAAVDGAR	19	LRECLPLIIFLR	12	IDCNLLEFK	9	TTGIVMDSGDGVTHTVPIYEGYALPH	26	NDTKEDVFVHQTAIKK	16	IHCLENVDK	9	IHFPLATYAPVISAEK	16	IVLTNPVCTEVGEK	14	IKNVDCVLLAR	11	ICDGVQFGAGIR	12	IECDDKGDGSCDVR	14	NNTQVLINCR	10	LMLLLEVISGER	12	YIDMIER	7	RISGLIYEETR	11	IECDDKGDGSCDVR	14	KLAPITYPQGLALAK	15
	LGANSLLDLVVFGR	14	HKNMSVHLSPCFR	13	LAVNMVPFPR	10	LSELDDRADALQAGASQFETSAAK	24	IDVPANRYDLLCLEGLVR	18	TTGIVMDSGDGVTHTVPIYEGYALPHAILR	30	NELHNLLDKPQLQGIPVLVLGNKR	24	IHEGCEEPATHNALAK	16	IIAPPERK	8	IVPIVEPEILPDGDHDLKR	19	ILSTIDRELLKPNASVALHK	20	ICGDIHGQYTDLLR	14	IFTSIGEDYDER	12	NPPGFAFVEFEDPRDAEDAVR	21	QEYDEAGPSIVHRK	14	IGGVGTVPVGK	11	RLTDADAMK	9	IFTSIGEDYDER	12	KLENCNYAVELGK	13
	LGDVISIQPCPDVK	14	HLEINPDHPIVETLR	15	LCDFNPK	7	LSLCGEESFGTGSDHIR	17	IECDDKGDGSCDVR	14	TVLIMELINNVAK	13	NIAFFSTNCVEGTAR	15	IHFPLATYAPVISAEK	16	IIQHCSNYSTQELLR	15	IWHHTFYNELR	11	ILTDYGFEGHPFRK	14	IDVPANRYDLLCLEGLVR	18	IGAEVYHNLK	10	NQALNTDNYGHDLASVQALQR	21	VLEYLTAEILELAGNAAR	18	VQIGLAQYSGDPK	13	RSIQFVDWCPTGFK	14	IGAEVYHNLK	10	KLLMMAGIDDCYTSAR	16
	LGEWVGLCK	9	HLREYQDLLNVK	12	LCEAICPAQAITIEAEPR	18	LTDFGFCAQITPEQSKR	17	IFTSIGEDYDER	12	TVTAMDVVYALK	12	NIDDGTSDRPYSHALVAGIDR	21	IHTGDRPYVCPFDGCNKK	18	ILNHPGQISAGYAPVLDCHTAHIACK	26	IYAMHWGTDSR	11	ILTERGYSFTTTAER	15	IECDDKGDGSCDVR	14	IGAFGYMECSAK	12	NQIGSVTESLQACK	14	DENESWYLDDNIK	13	VFAVAISPDQEDTR	14	RTGAIVDVPVGEELLGR	17	IGAFGYMECSAK	12	KLTPFTIQENLNLALNSASAIGCHVVNIGAEDLK	34
	LGLALNYSVFYYEIQNAPEQACHLAK	26	HLTYENVER	9	LCYVALDFENEMATAASSSSLEK	23	LTFDSSFSPNTGK	13	IGAEVYHNLK	10	TYAICGAIR	9	NIDDGTSDRPYSHALVAGIDRYPR	24	IIAPPERK	8	ILTDYGFEGHPFRK	14	IYGFYDECK	9	IMDPNIVGSEHYDVAR	16	IFHVNWFR	8	IGEEQSAEDAEDGPPELLFIHGGHTAK	27	NSLESYAFNMK	11	VGINGFGR	8	FAYDNLIR	8	RTIQFVDWCPTGFK	14	IGEEQSAEDAEDGPPELLFIHGGHTAK	27	KLVIVGDGACGK	12
	LGMESCGIHETTFNSIMK	18	HLWDYTFGPEK	11	LCYVGYNIEQEQK	13	LTFDSSFSPNTGKK	14	IGEEQSAEDAEDGPPELLFIHGGHTAK	27	VALTGLTVAEYFR	13	NIDEHANEDVER	12	IIQHCSNYSTQELLR	15	ILTERGYSFTTTAER	15	IYHPNINSNGSICLDILR	18	IMNVIGEPIDER	12	IFTSIGEDYDER	12	IGLFGGAGVGK	11	NSSYFVEWIPNNVK	14	LEYLTAEILELAGNAAR	17	NFVINTINR	9	RVAPEEHPVLLTEAPLNPK	19	IGLFGGAGVGK	11	KNAPCILFIDEIDAVGR	17
	LGYAGNTEPQFIIPSCIAIK	20	HMMAFIEQEANEK	13	LDHKFDLMYAK	11	LTFDTTFSPNTGK	13	IGKPHTVPCK	10	VAPEEHPVLLTEAPLNPK	18	NILGGTVFREPIICK	15	IIQLLDDYPKCFIVGADNVGSK	22	IMDPNIVGSEHYDVAR	16	IYKLNEDMACSVAGITSDANVLTNELR	27	INFDKYHPGYFGK	13	IGAEVYHNLK	10	IHCLENVDK	9	NTNDANSCQIIIPQNQVNR	19	KQEYDESGPSIVHR	14	IIHGNQVATNGVVHVIDR	18	RVIISAPSADAPMFVMGVNHEK	22	IHCLENVDK	9	KPITDDDVDRISLCLK	16
	LGYILTCPSNLGTGLR	16	HNEETGDNVGPLIIK	15	LDITTLTGVPEEHIK	15	LTFDTTFSPNTGKK	14	IGLFGGAGVGK	11	VCEEIAIIPSK	11	NLEAVETLGSTSTICSDK	18	IKAPGFAHLAGLDK	14	IMNVIGEPIDER	12	IYQNIQDGSLDLNAAESGVQHKPSAPQGGR	30	INISEGNCPER	11	IGAFGYMECSAK	12	IHEGCEEPATHNALAK	16	NVQAEEMVEFSSGLK	15	VVGDDLTVTNPK	12	NLDMDAIVAEVR	12	RVNAIEHVIIPR	12	IHEGCEEPATHNALAK	16	KPLPDHVSIVEPK	13
	LHFFMPGFAPLTAR	14	HQAFEAELHANADR	14	LDLAGRDLTDYLMK	14	LTLSALIDGK	10	IHCLENVDK	9	VCEEIAIIPSKK	12	NLEAVETLGSTSTICSDKTGTLTQNR	26	IKNVDCVLLAR	11	INFDKYHPGYFGK	13	KACGDSTLTQITAGLDPVGR	20	INPYMSSPCHIEMILTEK	18	IGEEQSAEDAEDGPPELLFIHGGHTAK	27	IHFPLATYAPVISAEK	16	NVVTIFSAPNYCYR	14	AVTFIGNSTAIQELFK	16	LQSEIDAVK	9	RVNQAIWLLCTGAR	14	IHFPLATYAPVISAEK	16	KSDIDEIVLVGGSTR	15
	LHFFMPGFAPLTSR	14	HQAFEAELSANQSR	14	LDVGNFSWGSECCTR	15	LTLSALVDGK	10	IHEGCEEPATHNALAK	16	VCENIPIVLCGNK	13	NLSGQPNFPCR	11	ILSTIDRELLKPNASVALHK	20	INISEGNCPER	11	KADIGVAMGIAGSDVSK	17	INVNEIFYDLVR	12	IGKPHTVPCK	10	IIAPPERK	8	PAPATTFAHLDATTVLSR	18	AVFPSIVGRP	10	IKDLEDALQR	10	RVVAEPVELAQEFR	14	IIAPPERK	8	KTFDLYANVRPCVSIEGYK	19
	LHYCVSCAIHSK	12	HQGVMVGMGQK	11	LECVEPNCR	9	LTTPTYGDLNHLVSATMSGVTTCLR	25	IHFPLATYAPVISAEK	16	VCENIPIVLCGNKVDIK	17	NLVCTDLFTR	10	ILTDYGFEGHPFRK	14	INVNEIFYDLVR	12	KAEIGIAMGSGTAVAK	16	IPIFSAAGLPHNEIAAQICR	20	IGLFGGAGVGK	11	IIQHCSNYSTQELLR	15	PDGQVITIGNER	12	SGGIPALVR	9	NMQNLVEDFK	10	SAPSIPKENFSCLTR	15	IIQHCSNYSTQELLR	15	KTFTAWCNSHLR	12
	LHYGDLTDSTCLVK	14	HQGVMVGMGQKDSYVGDEAQSKR	23	LFCVGFTK	8	LVEALCAEHQINLIK	15	IIAPPERK	8	VCENIPIVLCGNKVDIKDR	19	NMSVHLSPCFR	11	ILTERGYSFTTTAER	15	IPIFSAAGLPHNEIAAQICR	20	KAPDFVFYAPR	11	IPNFWVTTFVNHPQVSALLGEEDEEALHYLTR	32	IHCLENVDK	9	IKNVDCVLLAR	11	PGHLQEGFGCVVTNR	15	KLFIGGLSFETTDESLR	17	TECENEFVLIKK	12	SCGSSTPDEFPTDIPGTK	18	IIQLLDDYPKCFIVGADNVGSK	22	KVACIGAWHPAR	12
	LIIVEGCQR	9	HQLLEADISAHEDR	14	LFVSGACDASAK	12	LVILANNCPALR	12	IIQHCSNYSTQELLR	15	VCEVCSAYLGLHDNDRR	17	NNLKDCGLF	9	IMDPNIVGSEHYDVAR	16	IPNFWVTTFVNHPQVSALLGEEDEEALHYLTR	32	KCEPIIMTVPR	11	IPSAVGYQPTLATDMGTMQER	21	IHEGCEEPATHNALAK	16	ILTERGYSFTTTAER	15	PIVEPEILPDGDHDLKR	17	IYQEVIDLGGEPIK	14	ANLEAQIAEAEER	13	SCLLHQFTEK	10	IKAPGFAHLAGLDK	14	KVEDLFLTFAK	11
	LLLAGYDDFNCNVWDALK	18	HQLLEADISAHEDRLK	16	LGANSLLDLVVFGR	14	LVIVGDGACGK	11	IIQLLDDYPKCFIVGADNVGSK	22	VCTLAIIDPGDSDIIR	16	NQALNTDNYGHDLASVQALQR	21	IMNVIGEPIDER	12	IPSAVGYQPTLATDMGTMQER	21	KCEPIVMTVPR	11	IQFVGACNPPTDPGR	15	IHFPLATYAPVISAEK	16	IMDPNIVGSEHYDVAR	16	QAAPCVLFFDELDSIAK	17	TSIVHLFEWR	10	AAVENEFVLLKK	12	SCTTNCLAPLAK	12	IKNVDCVLLAR	11	KVTHAVVTVPAYFNDAQR	18
	LLLQVQHASK	10	HSIPSEMEFDPNSNPPCYK	19	LGDVISIQPCPDVK	14	LVQDVANNTNEEAGDGTTTATVLAR	25	IKAPGFAHLAGLDK	14	VEDMAELTCLNEASVLHNLK	20	NSSYFVEWIPNNVK	14	INFDKYHPGYFGK	13	IQFVGACNPPTDPGR	15	KCPFTGNVSIR	11	IQVHYYEDGNVQLVSHK	17	IIAPPERK	8	IMNVIGEPIDER	12	QELSHALYQHDAACR	15	YVGNMHGNEVLGR	13	ASLEGTLADTQAR	13	SGETEDTFIADLVVGLCTGQIK	22	ILQLCMGNHELYMR	14	KVVVCDNGTGFVK	13
	LLMMAGIDDCYTSAR	15	HSMLFIEASAK	11	LGEWVGLCK	9	LVQNCLWTLR	10	IKNVDCVLLAR	11	VELCSFSGYK	10	NVCTEAGMFAIR	12	INISEGNCPER	11	IQHILCTGNLCTK	13	KDLYANTVLSGGTTMYPGIADR	22	IREEYPDR	8	IIQLLDDYPKCFIVGADNVGSK	22	INFDKYHPGYFGK	13	QEYDESGPSIVHR	13	VTGWGNLR	8	QSVEADIAGLKR	12	SGPFGQIFRPDNFVFGQSGAGNNWAK	26	ILSTIDRELLKPNASVALHK	20	KYDAFLASESLIK	13
	LLVGNKCDLTTK	12	HSQFIGYPITLFVEK	15	LGMESCGIHETTFNSIMK	18	LVSSPCCIVTSTYGWTANMER	21	ILSTIDRELLKPNASVALHK	20	VGEATETALTCLVEK	15	NVDCVLLAR	9	INPYMSSPCHIEMILTEK	18	IREEYPDR	8	KDYEEIGPSICR	12	ISAFGYLECSAK	12	IKNVDCVLLAR	11	INISEGNCPER	11	QEYDESGPSIVHRK	14	WMQLGAFYPFSR	12	QSVEADIAGLRK	12	SGQGAFGNMCR	11	ILTDYGFEGHPFRK	14	KYNPTWHCIVGR	12
	LLVSASQDGK	10	HSSLAGCQIINYR	13	LGYAGNTEPQFIIPSCIAIK	20	LWNTLGVCK	9	ILTDYGFEGHPFRK	14	VGHSELVGEIIR	12	NVQAEEMVEFSSGLK	15	INVNEIFYDLVR	12	IRYESLTDPSK	11	KEAESCDCLQGFQLTHSLGGGTGSGMGTLLISK	33	ISLGLPVGAVINCADNTGAK	20	ILSTIDRELLKPNASVALHK	20	INPYMSSPCHIEMILTEK	18	QGQYSPMAIEEQVAVIYAGVR	21	VTFELTYEELLKR	13	DYSAYYATISDLQNK	15	SINPLGGFVHYGEVTNDFVMLK	22	ILTERGYSFTTTAER	15	KYSQFINFPIYVWSSK	16
	LMEPIYLVEIQCPEQVVGGIYGVLNR	26	HTLDGAACLLNSNKYFPSR	19	LGYILTCPSNLGTGLR	16	LYCIYVAIGQK	11	ILTERGYSFTTTAER	15	VGINYQPPTVVPGGDLAK	18	NVVTIFSAPNYCYR	14	IPIFSAAGLPHNEIAAQICR	20	ISAFGYLECSAK	12	KEEELQAALAR	11	ISPFEHQTYCQR	12	ILTDYGFEGHPFRK	14	INVNEIFYDLVR	12	QLFHPEQLITGK	12	CLGIPAR	7	DEYEEAGPSIVHR	13	SIQFVDWCPTGFK	13	IMDPNIVGSEHYDVAR	16	KYVATLGVEVHPLVFHTNR	19
	LNEDMACSVAGITSDANVLTNELR	24	HTNPIVENGQTHPCQK	16	LHFFMPGFAPLTSR	14	LYCIYVAIGQKR	12	IMDPNIVGSEHYDVAR	16	VGLIGSCTNSSYEDMGR	17	PDGQVITIGNER	12	IPNFWVTTFVNHPQVSALLGEEDEEALHYLTR	32	ISLGLPVGAVINCADNTGAK	20	KFDLGQDVIDFTGHALALYR	20	ISVYYNEATGGK	12	ILTERGYSFTTTAER	15	IPIFSAAGLPHNEIAAQICR	20	QLFHPEQLITGKEDAANNYAR	21	LEESLEYQQFVANVEEEEAWINEK	24	AIFEEELR	8	SKFDNLYGCR	10	IMNVIGEPIDER	12	LADDVDLEQVANETHGHVGADLAALCSEAALQAIR	35
	LNIISNLDCVNEVIGIR	17	HVFGESDELIGQK	13	LHYCVSCAIHSK	12	LYVYNTDTDNCR	12	IMNVIGEPIDER	12	VIISAPSADAPMFVMGVNHEK	21	PEEHPVLLTEAPLNPK	16	IPSAVGYQPTLATDMGTMQER	21	ISPFEHQTYCQR	12	KFDVNTSAVQVLIEHIGNLDR	21	ITAFVPNDGCLNFIEENDEVLVAGFGR	27	IMDPNIVGSEHYDVAR	16	IPSAVGYQPTLATDMGTMQER	21	QTFTGHESDINAICFFPNGNAFATGSDDATCR	32	HTFYNELR	8	LLEGEEDRLATGIK	14	SKFGANAILGVSLAVCK	17	INFDKYHPGYFGK	13	LAELEEFINGPNNAHIQQVGDR	22
	LPACVVDCGTGYTK	14	HVFGQAVKNDQCYDDIR	17	LIIVEGCQR	9	MAKPEEVLVVENDQGEVVR	19	INFDKYHPGYFGK	13	VLGPCSDILKR	11	PGDVFYLHSR	10	IQFVGACNPPTDPGR	15	ISVYYNEATGGK	12	KGDILTLLNSTNK	13	IVKPNGEKPDEFESGISQALLELEMNSDLK	30	IMNVIGEPIDER	12	IQFVGACNPPTDPGR	15	RAGELTEDEVER	12	VFADYEDYIK	10	VELEGPEIEGPEGGFK	16	SKVDEAVAVLQAHQAK	16	INISEGNCPER	11	LAGCTVFITGASR	13
	LPLVTPHTQCR	11	HVSPLIGR	8	LIKEGDIVKR	10	MREIVHIQAGQCGNQIGAK	19	INISEGNCPER	11	VLHEAEGHIVTCETNTGEVYR	21	PIYEGYALPHAILR	14	IQHILCTGNLCTK	13	IVKPNGEKPDEFESGISQALLELEMNSDLK	30	KGHAVGDIPGVR	12	IVLRLECVEPNCR	13	INFDKYHPGYFGK	13	IREEYPDR	8	RAPFDLFENK	10	VLSGGTTMYPGIADR	15	QSVEGDIAGLKK	12	SLLINAVEASCIR	13	INVNEIFYDLVR	12	LAQSNGWGVMVSHR	14
	LPVVIGGLLDVDCSEDVIK	19	HWGGNVLGPK	10	LKSTCIYGGAPK	12	MTNGFSGADLTEICQR	16	INPYMSSPCHIEMILTEK	18	VNQAIWLLCTGAR	13	PNIVGSEHYDVAR	13	IQVHYYEDGNVQLVSHK	17	IVLTNPVCTEVGEK	14	KGHYTEGAELVDSVLDVVR	19	IVLTNPVCTEVGEK	14	INISEGNCPER	11	IRYESLTDPSK	11	RDPHLACVAYER	12	GAHQNIIPASTGAAK	15	KDVVFLLDGSDGTR	14	SLPSVETLGCTSVICSDK	18	IPIFSAAGLPHNEIAAQICR	20	LASTLVHLGEYQAAVDGAR	19
	LQEACKDILLFK	12	HWMLDKLTGVFAPRPSTGPHK	21	LLGGVTIAQGGVLPNIQAVLLPKK	24	MVQVHELGCEGISK	14	IPIFSAAGLPHNEIAAQICR	20	VNQIGSVTEAIQACK	15	PTGTYHGDSDLQLDR	15	IREEYPDR	8	IVPIVEPEILPDGDHDLKR	19	KGSITSVQAIYVPADDLTDPAPATTFAHLDATTVLSR	37	IWHHTFYNELR	11	INPYMSSPCHIEMILTEK	18	ISAFGYLECSAK	12	REEEEFNTGPLSVLTQSVK	19	KAQQELEEQTRR	12	VVDQLDVRPDQVR	13	SLTNDWEDHLAVK	13	IPSAVGYQPTLATDMGTMQER	21	LAVNMVPFPR	10
	LQEVPHEGPMCDLLWSDPDDR	21	HYAHTDCPGHADYVK	15	LLLQVQHASK	10	NAPAIIFIDELDAIAPK	17	IPNFWVTTFVNHPQVSALLGEEDEEALHYLTR	32	VNQIGSVTESIQACK	15	QEYDESGPSIVHR	13	ISAFGYLECSAK	12	IWHHTFYNELR	11	KGYEVIYLTEPVDEYCIQALPEFDGKR	27	IYAMHWGTDSR	11	INVNEIFYDLVR	12	ISLGLPVGAVINCADNTGAK	20	RFDDAVVQSDMK	12	VIPELNGK	8	SFDNVDTPASSLK	13	SNASCTTNCLAPLAK	15	IQFVGACNPPTDPGR	15	LCDFGISGQLVDSIAK	16
	LRECLPLIIFLR	12	HYCYPHFTCAVDTENIRR	18	LLMMAGIDDCYTSAR	15	NCFASVFEK	9	IPSAVGYQPTLATDMGTMQER	21	VQASLAANTFTITGHAETK	19	QEYDESGPSIVHRK	14	ISLGLPVGAVINCADNTGAK	20	IYAMHWGTDSR	11	KHQLLEADISAHEDR	15	IYGFYDECK	9	IPIFSAAGLPHNEIAAQICR	20	ISPFEHQTYCQR	12	RFDEILEASDGIMVAR	16	DSYVGDEAQSKRG	13	GGRPLNTGAALQYVR	15	SNYNFEKPFLWLAR	14	IQHILCTGNLCTK	13	LCDFGVSGQLIDSMANSFVGTR	22
	LRNWQWWR	8	HYFQNTQGLIFVVDSNDRER	20	LLVGNKCDLTTK	12	NCLTNFHGMDLTR	13	IQFVGACNPPTDPGR	15	VRPCVVYGGADIGQQIR	17	QGQYSPMAIEEQVAVIYAGVR	21	ISPFEHQTYCQR	12	IYGFYDECK	9	KIEDLGAAMEEALILDNK	18	IYHPNINSNGSICLDILR	18	IPNFWVTTFVNHPQVSALLGEEDEEALHYLTR	32	ISVYYNEATGGK	12	RHVFGESDELIGQK	14	QYTGINAISKK	11	DPEAHFYLNTYSR	13	SPYLYPLYGLGELPQGFAR	19	IQVHYYEDGNVQLVSHK	17	LCEAICPAQAITIEAEPR	18
	LSELDDRADALQAGASQFETSAAK	24	HYGFQLYQSDPSGNYGGWK	19	LLVSASQDGK	10	NCPHIVVGTPGR	12	IQHILCTGNLCTK	13	VSHVSTGGGASLELLEGK	18	QITQVYGFYDECLR	14	ISVYYNEATGGK	12	IYHPNINSNGSICLDILR	18	KISEIEDAAFLAR	13	IYQNIQDGSLDLNAAESGVQHKPSAPQGGR	30	IPSAVGYQPTLATDMGTMQER	21	ITAFVPNDGCLNFIEENDEVLVAGFGR	27	RISGLIYEETR	11	YNYIEGTK	8	FEDAVLLEYGR	11	SREIFLSQPILLELEAPLK	19	IREEYPDR	8	LCLISTFLEDGIR	13
	LTFDSSFSPNTGK	13	HYGGLTGLNK	10	LMDLDVEQLGIPEQEYSCVVK	21	NDQCYDDIR	9	IREEYPDR	8	VTAVIPCFPYAR	12	QLFHPEQLITGK	12	IVCDLIENK	9	IYQNIQDGSLDLNAAESGVQHKPSAPQGGR	30	KKLVIVGDGACGK	13	KACGDSTLTQITAGLDPVGR	20	IQFVGACNPPTDPGR	15	IVKPNGEKPDEFESGISQALLELEMNSDLK	30	RLEDLSESIVNDFAYMK	17	LTEAPLNPK	9	VALALYNNEVTTEIR	15	SSILLDVKPWDDETDMAKLEECVR	24	ISAFGYLECSAK	12	LCVPAMNVNDSVTK	14
	LTFDSSFSPNTGKK	14	HYGGLTGLNKAETAAK	16	LMEPIYLVEIQCPEQVVGGIYGVLNR	26	NDTKEDVFVHQTAIKK	16	ISAFGYLECSAK	12	VTIAQGGVLPNIQAVLLPK	19	QLFHPEQLITGKEDAANNYAR	21	IVKPNGEKPDEFESGISQALLELEMNSDLK	30	KACGDSTLTQITAGLDPVGR	20	KKLYCIYVAIGQK	13	KADIGVAMGIAGSDVSK	17	IREEYPDR	8	IVLTNPVCTEVGEK	14	RLTDADAMK	9	MDKSELVQK	9	DVVFLLDGSDGTR	13	STAGDTHLGGEDFDNR	16	ISGETIFVTAPHEATAGIIGVNRK	24	LCYVALDFENEMATAASSSSLEK	23
	LTFDTTFSPNTGK	13	HYLFYDGESVSGK	13	LNEDMACSVAGITSDANVLTNELR	24	NEALYDICFR	10	ISLGLPVGAVINCADNTGAK	20	VTQSNFAVGYK	11	QVCEIIESPLFLK	13	IVLRLECVEPNCR	13	KADIGVAMGIAGSDVSK	17	KLAPITYPQGLALAK	15	KAEIGIAMGSGTAVAK	16	ISAFGYLECSAK	12	IVPIVEPEILPDGDHDLKR	19	RPFDPNDRCYECGEK	15	YEDEINK	7	ELGVLTFGIGSR	12	STESLQANVQR	11	ISLGLPVGAVINCADNTGAK	20	LCYVGYNIEQEQK	13
	LTFDTTFSPNTGKK	14	IACLDFSLQK	10	LNIISNLDCVNEVIGIR	17	NIAFFSTNCVEGTAR	15	ISPFEHQTYCQR	12	VVDLLAPYAK	10	RAPFDLFENK	10	IVLTNPVCTEVGEK	14	KAEIGIAMGSGTAVAK	16	KLENCNYAVELGK	13	KAQLVVIAHDVDPIELVVFLPALCR	25	ISLGLPVGAVINCADNTGAK	20	IWHHTFYNELR	11	RPLIDQVVQTALSETQDPEEVSVTVK	26	WDTAGQEDYDR	11	EPCGGIQEAANEAR	14	STLTDSLVCK	10	ISPFEHQTYCQR	12	LDHKFDLMYAK	11
	LTLSALIDGK	10	IADFLNSFDMSCR	13	LPACVVDCGTGYTK	14	NICQQVNIK	9	ISVYYNEATGGK	12	VVGKDYLLCDYNR	13	RDTFNHLTTWLEDAR	15	IWHHTFYNELR	11	KAPDFVFYAPR	11	KLLMMAGIDDCYTSAR	16	KCEPIIMTVPR	11	ISPFEHQTYCQR	12	IYAMHWGTDSR	11	RQDLEDSLQAQQYFADANEAESWMR	25	EEGEFSEAR	9	LDVGLDNVR	9	STTTGHLIYK	10	ISVYYNEATGGK	12	LDITTLTGVPEEHIK	15
	LTLSALVDGK	10	IAILTCPFEPPKPK	14	LPLVTPHTQCR	11	NIDEHANEDVER	12	ITAFVPNDGCLNFIEENDEVLVAGFGR	27	VVVCDNGTGFVK	12	RDVAGDASESALLK	14	IYAMHWGTDSR	11	KAQCPIVER	9	KLVIVGDGACGK	12	KCEPIVMTVPR	11	ISVYYNEATGGK	12	IYGFYDECK	9	RSIQFVDWCPTGFK	14	FVGFPDKK	8	IAAVGTEDFCPPGYNTK	17	SWMEGLTLQDYSEHCK	16	IVKPNGEKPDEFESGISQALLELEMNSDLK	30	LDLAGRDLTDYLMK	14
	LTPEEEEILNKKR	13	IAVHCTVR	8	LPRPPPPEMPESLK	14	NILGGTVFREPIICK	15	IVKPNGEKPDEFESGISQALLELEMNSDLK	30	VYCGHEYTINNLK	13	REEEEFNTGPLSVLTQSVK	19	IYGFYDECK	9	KAQLVVIAHDVDPIELVVFLPALCR	25	KLYCIYVAIGQK	12	KCPFTGNVSIR	11	ITAFVPNDGCLNFIEENDEVLVAGFGR	27	IYHPNINSNGSICLDILR	18	RTGAIVDVPVGEELLGR	17	LASYLEK	7	SFVLSAPDVR	10	SYELPDGQVITIGNER	16	IVLRLECVEPNCR	13	LDVGNFSWGSECCTR	15
	LTTPTYGDLNHLVSATMSGVTTCLR	25	ICDECNYGSYQGR	13	LPRPPPPEMPESLKK	15	NLAMEATYINHNFSQQCLR	19	IVLRLECVEPNCR	13	YDLLCLEGLVR	11	RFDEILEASDGIMVAR	16	IYHPNINSNGSICLDILR	18	KCEPIIMTVPR	11	KNAPCILFIDEIDAVGR	17	KDLYANTVLSGGTTMYPGIADR	22	IVKPNGEKPDEFESGISQALLELEMNSDLK	30	IYKLNEDMACSVAGITSDANVLTNELR	27	RVIISAPSADAPMFVMGVNHEK	22	KACNCLLLK	9	TEGVVPFGVGVK	12	TAVCDIPPR	9	IVLTNPVCTEVGEK	14	LECVEPNCR	9
	LVEALCAEHQINLIK	15	ICDGVQFGAGIR	12	LPVVIGGLLDVDCSEDVIK	19	NLEAVETLGSTSTICSDK	18	IVLTNPVCTEVGEK	14	YEDICPSTHNMDVPNIK	17	RHVFGESDELIGQK	14	IYKLNEDMACSVAGITSDANVLTNELR	27	KCEPIVMTVPR	11	KPASFMTSICDER	13	KDYEEIGPSICR	12	IVLRLECVEPNCR	13	KACGDSTLTQITAGLDPVGR	20	RVNQAIWLLCTGAR	14	VPTPNVSVVDLTVR	14	PLNTGAALQYVR	12	TAVCDIPPRGLK	12	IVPIVEPEILPDGDHDLKR	19	LENCNYAVELGK	12
	LVILANNCPALR	12	ICDPGLTSFEPEALGNLVEGMDFHK	25	LQAQQDAVNIVCHSK	15	NLEAVETLGSTSTICSDKTGTLTQNR	26	IWHHTFYNELR	11	YEGYALPHAILR	12	RISGLIYEETR	11	IYQNIQDGSLDLNAAESGVQHKPSAPQGGR	30	KDLYANTVLSGGTTMYPGIADR	22	KPLPDHVSIVEPK	13	KEAESCDCLQGFQLTHSLGGGTGSGMGTLLISK	33	IVLTNPVCTEVGEK	14	KADIGVAMGIAGSDVSK	17	SAPSIPKENFSCLTR	15	TVEINNTDAEGR	12	YAVYDNFK	8	TCAYTNHTVLPEALER	16	IWHHTFYNELR	11	LFCVGFTK	8
	LVILANNCPALRK	13	ICGDIHGQYTDLLR	14	LQEVPHEGPMCDLLWSDPDDR	21	NLQDAMQVCR	10	IYGFYDECK	9	YFLVGAGAIGCELLK	15	RLEDLSESIVNDFAYMK	17	KADIGVAMGIAGSDVSK	17	KDYEEIGPSICR	12	KSDIDEIVLVGGSTR	15	KEEELQAALAR	11	IWHHTFYNELR	11	KAEIGIAMGSGTAVAK	16	SCTTNCLAPLAK	12	AAVPSGASTGIYEALELRDNDK	22	LGPEVDAYR	9	TCLLIVFSK	9	IYAMHWGTDSR	11	LFDSICNNK	9
	LVIVGDGACGK	11	ICGDIHGQYYDLLR	14	LQVAGEITTGPR	12	NLVCTDLFTR	10	IYHPNINSNGSICLDILR	18	YFPTQALNFAFK	12	RLLELGPKPEVAQQTR	16	KAEIGIAMGSGTAVAK	16	KEAESCDCLQGFQLTHSLGGGTGSGMGTLLISK	33	KTFDLYANVRPCVSIEGYK	19	KFDLGQDVIDFTGHALALYR	20	IYAMHWGTDSR	11	KAPDFVFYAPR	11	SFDVNKPGCEVDDLKGGVAGGSILK	25	IMELQDILAK	10	FSSPVNYSR	9	TFTAWCNSHLR	11	IYGFYDECK	9	LFVSGACDASAK	12
	LVQDVANNTNEEAGDGTTTATVLAR	25	IDCNLLEFK	9	LRECLPLIIFLR	12	NMMAACDPR	9	IYKLNEDMACSVAGITSDANVLTNELR	27	YGYEIPVDMLCK	12	RPLIDQVVQTALSETQDPEEVSVTVK	26	KAPDFVFYAPR	11	KEEELQAALAR	11	KTFTAWCNSHLR	12	KFDVNTSAVQVLIEHIGNLDR	21	IYGFYDECK	9	KAQCPIVER	9	SGDGVTHTVPIYEGYALPHAILR	23	GLIGPLIICK	10	VSVVQYSR	8	TFTAWCNSHLRK	12	IYHPNINSNGSICLDILR	18	LGANSLLDLVVFGR	14
	LVQNCLWTLR	10	IDPTVTMMQVEEKPDVTYSDVGGCK	25	LSELDDRADALQAGASQFETSAAK	24	NQALNTDNYGHDLASVQALQR	21	IYQNIQDGSLDLNAAESGVQHKPSAPQGGR	30	YISPDQLADLYK	12	RPSENLGQVLFGER	14	KAQCPIVER	9	KFDLGQDVIDFTGHALALYR	20	KVACIGAWHPAR	12	KFLDGNELTLADCNLLPK	18	IYHPNINSNGSICLDILR	18	KCEPIIMTVPR	11	SGETEDTFIADLVVGLCTGQIK	22	ASFIDKVR	8	YADYATFK	8	TFTDCFNCLPIAAIVDEK	18	IYKLNEDMACSVAGITSDANVLTNELR	27	LGDVISIQPCPDVK	14
	LVVVGGGGVGK	11	IDVPANRYDLLCLEGLVR	18	LSLDGQNIYNACCTLR	16	NRGFCFLEYEDHK	13	KACGDSTLTQITAGLDPVGR	20	YIYDSAFHPDTGEK	14	RQDLLNVLAR	10	KCEPIIMTVPR	11	KFDVNTSAVQVLIEHIGNLDR	21	KVEDLFLTFAK	11	KGDILTLLNSTNK	13	IYKLNEDMACSVAGITSDANVLTNELR	27	KCEPIVMTVPR	11	SGPFGQIFRPDNFVFGQSGAGNNWAK	26	YEPVWAIGTGK	11	QSVEADIAGLR	11	THINIVVIGHVDSGK	15	IYQNIQDGSLDLNAAESGVQHKPSAPQGGR	30	LGEWVGLCK	9
	LWDFQGFECIR	11	IECDDKGDGSCDVR	14	LTDCVVMR	8	NSSYFVEWIPNNVK	14	KAEIGIAMGSGTAVAK	16	YLECSALTQR	10	RSIQFVDWCPTGFK	14	KCEPIVMTVPR	11	KFLDGNELTLADCNLLPK	18	KVEDLFLTFAKK	12	KGHAVGDIPGVR	12	IYQNIQDGSLDLNAAESGVQHKPSAPQGGR	30	KDLYANTVLSGGTTMYPGIADR	22	SGQGAFGNMCR	11	LVVGLCTGQIK	11	LLDELTLAR	9	TIAECLADELINAAK	15	KACGDSTLTQITAGLDPVGR	20	LGMLSPEGTCK	11
	LWNTLGVCK	9	IFTSIGEDYDER	12	LTFDSSFSPNTGKK	14	NTNDANSCQIIIPQNQVNR	19	KAQCPIVER	9	YLVLDCVPEER	11	RTGAIVDVPVGEELLGR	17	KDLYANTVLSGGTTMYPGIADR	22	KGDILTLLNSTNK	13	KVTHAVVTVPAYFNDAQR	18	KGHYTEGAELVDSVLDVVR	19	KADIGVAMGIAGSDVSK	17	KEAESCDCLQGFQLTHSLGGGTGSGMGTLLISK	33	SIEIPRPVDGVEVPGCGK	18	DLDPNYVLSSR	11	DVDEAYMNKVELEAK	15	TIAMDGTEGLVR	12	KADIGVAMGIAGSDVSK	17	LGYAGNTEPQFIIPSCIAIK	20
	LYVYNTDTDNCR	12	IGAEVYHNLK	10	LTFDTTFSPNTGK	13	NVCTEAGMFAIR	12	KAQLVVIAHDVDPIELVVFLPALCR	25	YLVVNADEGEPGTCK	15	RTIQFVDWCPTGFK	14	KDYEEIGPSICR	12	KGHAVGDIPGVR	12	KVVVCDNGTGFVK	13	KGSITSVQAIYVPADDLTDPAPATTFAHLDATTVLSR	37	KAEIGIAMGSGTAVAK	16	KEEELQAALAR	11	SINPDEAVAYGAAVQAAILSGDK	23	ILIENPK	7	TASPQQAQEVHDKLR	15	TIGGGDDSFNTFFSETGAGK	20	KAEIGIAMGSGTAVAK	16	LHFFMPGFAPLTAR	14
	MKVELCSFSGYK	12	IGAFGYMECSAK	12	LTFDTTFSPNTGKK	14	NVLGHMQQGGAPSPFDR	17	KCEPIIMTVPR	11	YLVVNADEGEPGTCKDR	17	RVAPEEHPVLLTEAPLNPK	19	KEAESCDCLQGFQLTHSLGGGTGSGMGTLLISK	33	KGHYTEGAELVDSVLDVVR	19	KYDAFLASESLIK	13	KGYEVIYLTEPVDEYCIQALPEFDGKR	27	KAQCPIVER	9	KFDLGQDVIDFTGHALALYR	20	SIQFVDWCPTGFK	13	FQSAAIGALQEASEAYLV	18	CAACTTPISGLGGSK	15	TIIPLISQCTPK	12	KAPDFVFYAPR	11	LHFFMPGFAPLTSR	14
	MLSCAGADR	9	IGEEQSAEDAEDGPPELLFIHGGHTAK	27	LTLSALIDGK	10	NVQAEEMVEFSSGLK	15	KCEPIVMTVPR	11	YMACCLLYR	9	RVCEEIAIIPSKK	13	KEEELQAALAR	11	KGSITSVQAIYVPADDLTDPAPATTFAHLDATTVLSR	37	KYSQFINFPIYVWSSK	16	KIEDLGAAMEEALILDNK	18	KAQLVVIAHDVDPIELVVFLPALCR	25	KFDVNTSAVQVLIEHIGNLDR	21	SIYVGNVDYGATAEELEAHFHGCGSVNR	28	EDTNLCAIHAK	11	NLQVTDPTVSTLNVR	15	TIQFVDWCPTGFK	13	KCEPIIMTVPR	11	LHYCVSCAIHSK	12
	MPECYIR	7	IGLFGGAGVGK	11	LTLSALVDGK	10	PAPATTFAHLDATTVLSR	18	KCPFIVALNKIDR	13	YNPTWHCIVGR	11	RVHVTQEDFEMAVAK	15	KFDVNTSAVQVLIEHIGNLDR	21	KGYEVIYLTEPVDEYCIQALPEFDGK	26	KYVATLGVEVHPLVFHTNR	19	KISEIEDAAFLAR	13	KCEPIIMTVPR	11	KGHAVGDIPGVR	12	SKFDNLYGCR	10	GFAGDDAPR	9	GDFPYIR	7	TITLEVEPSDTIENVK	16	KCEPIVMTVPR	11	LHYGDLTDSTCLVK	14
	MREIVHIQAGQCGNQIGAK	19	IHCLENVDK	9	LTPEEEEILNKKR	13	PDGQVITIGNER	12	KCPFTGNVSIR	11	YPIEHGIITNWDDMEK	16	RVIISAPSADAPMFVMGVNHEK	22	KGHAVGDIPGVR	12	KGYEVIYLTEPVDEYCIQALPEFDGKR	27	LADDVDLEQVANETHGHVGADLAALCSEAALQAIR	35	KKLVIVGDGACGK	13	KCEPIVMTVPR	11	KGHYTEGAELVDSVLDVVR	19	SKFGANAILGVSLAVCK	17	DVMPDVNR	8	DNVFTASSGSR	11	TLDSWRDEFLIQASPR	16	KDLYANTVLSGGTTMYPGIADR	22	LIIVEGCQR	9
	MTQIMFETFNTPAMYVAIQAVLSLYASGR	29	IHCLENVDKALQFLK	15	LTTPTYGDLNHLVSATMSGVTTCLR	25	PGHLQEGFGCVVTNR	15	KDLYANTVLSGGTTMYPGIADR	22	YQQGDFGYCPR	11	RVNQAIWLLCTGAR	14	KGHYTEGAELVDSVLDVVR	19	KIEDLGAAMEEALILDNK	18	LAELEEFINGPNNAHIQQVGDR	22	KLAPITYPQGLALAK	15	KCPFTGNVSIR	11	KGSITSVQAIYVPADDLTDPAPATTFAHLDATTVLSR	37	SKGPAVGIDLGTTYSCVGVFQHGK	24	STLTDSLVSK	10	LVEQFNIEANR	11	TLKLTTPTYGDLNHLVSATMSGVTTCLR	28	KDYEEIGPSICR	12	LLLAGYDDFNCNVWDALK	18
	MTQIMFETFNVPAMYVAIQAVLSLYASGR	29	IHEGCEEPATHNALAK	16	LVEALCAEHQINLIK	15	PNIVGSEHYDVAR	13	KDYEEIGPSICR	12	YSNSDVIIYVGCGER	15	RYNEDLELEDAIHTAILTLK	20	KGSITSVQAIYVPADDLTDPAPATTFAHLDATTVLSR	37	KIQDHQVVINCAIPK	15	LAGCTVFITGASR	13	KLENCNYAVELGK	13	KDLYANTVLSGGTTMYPGIADR	22	KGYEVIYLTEPVDEYCIQALPEFDGK	26	SLDLFNCEVTNLNDYR	16	GAFTGEISPAMIK	13	LVPVTEDHDR	10	TLTGTVIDSGDGVTHVIPVAEGYVIGSCIK	30	KEAESCDCLQGFQLTHSLGGGTGSGMGTLLISK	33	LLLQVQHASK	10
	MVQVHELGCEGISK	14	IHFPLATYAPVISAEK	16	LVEALCAEHQINLIKVDDNK	20	PSIVGRPR	8	KEAESCDCLQGFQLTHSLGGGTGSGMGTLLISK	33	YTEHSTVGLAQQWDQLDQLGMR	22	SAFLCGVMK	9	KGYEVIYLTEPVDEYCIQALPEFDGKR	27	KISEIEDAAFLAR	13	LAQANGWGVMVSHR	14	KLGEWVGLCK	10	KDYEEIGPSICR	12	KGYEVIYLTEPVDEYCIQALPEFDGKR	27	SLDLFNCEVTNLNDYRENVFK	21	AAVPSGASTGVHEALELR	18	VVVSALCR	8	TNHIGHTGYLNTVTVSPDGSLCASGGK	27	KFDLGQDVIDFTGHALALYR	20	LLMMAGIDDCYTSAR	15
	NAPAIIFIDELDAIAPK	17	IIAPPERK	8	LVEALCAEHQINLIKVDDNKK	21	PTGTYHGDSDLQLDR	15	KEEELQAALAR	11	YVATLGVEVHPLVFHTNR	18	SAPSIPKENFSCLTR	15	KIEDLGAAMEEALILDNK	18	KKLVIVGDGACGK	13	LAQSNGWGVMVSHR	14	KLLMMAGIDDCYTSAR	16	KEAESCDCLQGFQLTHSLGGGTGSGMGTLLISK	33	KISEIEDAAFLAR	13	SLLINAVEASCIR	13	ILENNEALELLK	12	TDEGDILLDYSK	12	TPADCPVIAIDSFR	14	KFDVNTSAVQVLIEHIGNLDR	21	LLPVYLNCVLK	11
	NCAAYLK	7	IIQHCSNYSTQELLR	15	LVILANNCPALR	12	QAAPCVLFFDELDSIAK	17	KFDVNTSAVQVLIEHIGNLDR	21	YWLCAATGPSIK	12	SCLLHQFTEK	10	KISEIEDAAFLAR	13	KLAPITYPQGLALAK	15	LASTLVHLGEYQAAVDGAR	19	KLVIVGDGACGK	12	KEEELQAALAR	11	KITVPGNFQGHSGAQCITCSYK	22	SLPSVETLGCTSVICSDK	18	INKESLLPVAK	11	QSVEADIANLR	11	TPEQCPSVVSLLSESYNPHVR	21	KGDILTLLNSTNK	13	LLQTDDEEEAGLLELLK	17
	NCAVEFNFGQR	11	IKAPGFAHLAGLDK	14	LVILANNCPALRK	13	QELSHALYQHDAACR	15	KGHAVGDIPGVR	12	AAQLCGAGMAAVVDK	15	SEGGFIWACK	10	KKLVIVGDGACGK	13	KLENCNYAVELGK	13	LAVNMVPFPR	10	KPLPDHVSIVEPK	13	KFDVNTSAVQVLIEHIGNLDR	21	KKLVIVGDGACGK	13	SLTNDWEDHLAVK	13	QQVAPTDDETGKELVLALYDYQEK	24	TLEGQDAVIIILGTR	15	TREGNDLYHEMIESGVINLK	20	KGHAVGDIPGVR	12	LLVGNKCDLTTK	12
	NCFASVFEK	9	IKNVDCVLLAR	11	LVIVGDGACGK	11	QEYDESGPSIVHR	13	KGHYTEGAELVDSVLDVVR	19	ACNQLGQFLQHR	12	SGPFGQIFRPDNFVFGQSGAGNNWAK	26	KLAPITYPQGLALAK	15	KLGEWVGLCK	10	LCDFGISGQLVDSIAK	16	KSDIDEIVLVGGSTR	15	KFLDGNELTLADCNLLPK	18	KLAPITYPQGLALAK	15	SNASCTTNCLAPLAK	15	VLIDWINDVLVGER	14	LHVDPDNF	8	TTANAIYCPPK	11	KGHYTEGAELVDSVLDVVR	19	LLVSASQDGK	10
	NCLTNFHGMDLTR	13	ILQLCMGNHELYMR	14	LVQDVANNTNEEAGDGTTTATVLAR	25	QEYDESGPSIVHRK	14	KGSITSVQAIYVPADDLTDPAPATTFAHLDATTVLSR	37	AVGDGIVLCK	10	SINPDEAVAYGAAVQAAILSGDK	23	KLENCNYAVELGK	13	KLLMMAGIDDCYTSAR	16	LCDFGVSGQLIDSMANSFVGTR	22	KTFDLYANVRPCVSIEGYK	19	KGHAVGDIPGVR	12	KLENCNYAVELGK	13	SNYNFEKPFLWLAR	14	YSAPANLYVR	10	CLIVYPWT	8	TTGIVETHFTFK	12	KGSITSVQAIYVPADDLTDPAPATTFAHLDATTVLSR	37	LMDLDVEQLGIPEQEYSCVVK	21
	NCTIVSPDAGGAK	13	ILSTIDRELLKPNASVALHK	20	LVQNCLWTLR	10	QGQYSPMAIEEQVAVIYAGVR	21	KGYEVIYLTEPVDEYCIQALPEFDGKR	27	CDSVCVNPYHYER	13	SIQFVDWCPTGFK	13	KLGEWVGLCK	10	KLVIVGDGACGK	12	LCEAICPAQAITIEAEPR	18	KTFTAWCNSHLR	12	KGSITSVQAIYVPADDLTDPAPATTFAHLDATTVLSR	37	KLLMMAGIDDCYTSAR	16	SPYLYPLYGLGELPQGFAR	19	ASAPESGLLSK	11	DVAFLIDGSDDVR	13	TTGIVMDSGDGVTHTVPIYEGYALPH	26	KGYEVIYLTEPVDEYCIQALPEFDGKR	27	LNEDMACSVAGITSDANVLTNELR	24
	NCTIVSPDAGGAKR	14	ILTDYGFEGHPFRK	14	LVSSPCCIVTSTYGWTANMER	21	QITQVYGFYDECLR	14	KISEIEDAAFLAR	13	CVSSPHFQVAER	12	SKGFGFVCFSSPEEATK	17	KLLMMAGIDDCYTSAR	16	KPASFMTSICDER	13	LCVPAMNVNDSVTK	14	KVACIGAWHPAR	12	KGYEVIYLTEPVDEYCIQALPEFDGK	26	KLVIVGDGACGK	12	SQIHDIVLVGGSTR	14	AAVPSGASTGIYEALELRDNDKTR	24	MVEWTDAER	9	TTGIVMDSGDGVTHTVPIYEGYALPHAILR	30	KHQLLEADISAHEDR	15	LNGGLGTSMGCK	12
	NDQCYDDIR	9	ILTERGYSFTTTAER	15	LWDFQGFECIR	11	QLFHPEQLITGK	12	KLCLNICVGESGDR	14	DVCTFLR	7	SKVDEAVAVLQAHQAK	16	KLVIVGDGACGK	12	KPLPDHVSIVEPK	13	LCVQNSPQEAR	11	KVEDLFLTFAK	11	KGYEVIYLTEPVDEYCIQALPEFDGKR	27	KPASFMTSICDER	13	SREIFLSQPILLELEAPLK	19	ESLLPVAK	8	NADVQEAWQK	10	TTNCLAPLAK	10	KIEDLGAAMEEALILDNK	18	LNIISNLDCVNEVIGIR	17
	NIDDGTSDRPYSHALVAGIDR	21	IMDPNIVGSEHYDVAR	16	LWNTLGVCK	9	QLFHPEQLITGKEDAANNYAR	21	KLENCNYAVELGK	13	ECADLWPR	8	SLLINAVEASCIR	13	KPITDDDVDRISLCLK	16	KSDIDEIVLVGGSTR	15	LCYVALDFENEMATAASSSSLEK	23	KVEDLFLTFAKK	12	KIEDLGAAMEEALILDNK	18	KPITDDDVDRISLCLK	16	STAGDTHLGGEDFDNR	16	LASADIETYLLEK	13	HVDPDNFR	8	TVLIMELINNVAK	13	KKLVIVGDGACGK	13	LNVCVSK	7
	NIDDGTSDRPYSHALVAGIDRYPR	24	IMNVIGEPIDER	12	LYVYNTDTDNCR	12	QTFTGHESDINAICFFPNGNAFATGSDDATCR	32	KLGEWVGLCK	10	EVCGFAPYER	10	SLTNDWEDHLAVK	13	KPLPDHVSIVEPK	13	KTFDLYANVRPCVSIEGYK	19	LCYVGYNIEQEQK	13	KVTHAVVTVPAYFNDAQR	18	KISEIEDAAFLAR	13	KPLFHGDSEIDQLFR	15	STCIYGGAPK	10	DVDAAYMNKVELEAK	15	ACESGMDYVYK	11	TVTAMDVVYALK	12	KLAPITYPQGLALAK	15	LPACVVDCGTGYTK	14
	NIDEHANEDVER	12	INFDKYHPGYFGK	13	MAKPEEVLVVENDQGEVVR	19	QVVIDGETCLLDILDTAGQEEYSAMRDQYMR	31	KLLMMAGIDDCYTSAR	16	FSFQCPGR	8	SNYNFEKPFLWLAR	14	KSDIDEIVLVGGSTR	15	KTFTAWCNSHLR	12	LDHKFDLMYAK	11	KVVVCDNGTGFVK	13	KITAFVPNDGCLNFIEENDEVLVAGFGR	28	KPLPDHVSIVEPK	13	STESLQANVQR	11	YENELALR	8	VELEGPDIEGPEGGFK	16	TYAICGAIR	9	KLENCNYAVELGK	13	LPLVTPHTQCR	11
	NIEEHASADVEK	12	INISEGNCPER	11	MCLFAGFQR	9	RAPFDLFENK	10	KLYCIYVAIGQK	12	GVEICIATPGR	11	SPYLYPLYGLGELPQGFAR	19	KTFDLYANVRPCVSIEGYK	19	KVACIGAWHPAR	12	LDITTLTGVPEEHIK	15	KWQTMIEAHVDVK	13	KIVLRLECVEPNCR	14	KPLRLPLQDVYK	12	STLTDSLVCK	10	INYQDDAELATR	12	VDPGNFK	7	TYGGCEGPDAMYVK	14	KLLMMAGIDDCYTSAR	16	LPRPPPPEMPESLK	14
	NILGGTVFREPIICK	15	INPYMSSPCHIEMILTEK	18	MKDTDSEEEIREAFR	15	RFDEILEASDGIMVAR	16	KLYCIYVAIGQKR	13	ICYIFHETFGR	11	SREIFLSQPILLELEAPLK	19	KTFTAWCNSHLR	12	KVEDLFLTFAK	11	LDLAGRDLTDYLMK	14	KYDAFLASESLIK	13	KKLVIVGDGACGK	13	KSDIDEIVLVGGSTR	15	STTTGHLIYK	10	FASFIDKV	8	SEKLHVDPDNFR	12	VACIGAWHPAR	11	KLVIVGDGACGK	12	LPVVIGGLLDVDCSEDVIK	19
	NLQDAMQVCR	10	INVNEIFYDLVR	12	MKVELCSFSGYK	12	RGLDVNKCEIAR	12	KNAPCILFIDEIDAVGR	17	ILALCMGNHELYMR	14	SSILLDVKPWDDETDMAKLEECVR	24	KVACIGAWHPAR	12	KVVVCDNGTGFVK	13	LDVGNFSWGSECCTR	15	KYEDICPSTHNMDVPNIK	18	KLENCNYAVELGK	13	KTFTAWCNSHLR	12	SVYAHFPINVVIQENGSLVEIR	22	TSDQVHFFFAK	11	YGDQDVPNFPAR	12	VALTGLTVAEYFR	13	KPASFMTSICDER	13	LQEACKDILLFK	12
	NMMAACDPR	9	IPIFSAAGLPHNEIAAQICR	20	MLSCAGADR	9	RGLEVNKCEIAR	12	KPASFMTSICDER	13	LHLDYIGPCK	10	STAGDTHLGGEDFDNR	16	KVEDLFLTFAK	11	KYDAFLASESLIK	13	LECVEPNCR	9	KYSQFINFPIYVWSSK	16	KLGEWVGLCK	10	KVACIGAWHPAR	12	SYELPDGQVITIGNER	16	STFQQMWISK	10	SEVDMLDIR	9	VAPEEHPVLLTEAPLNPK	18	KPITDDDVDRISLCLK	16	LQEVPHEGPMCDLLWSDPDDR	21
	NMSVHLSPCFR	11	IPNFWVTTFVNHPQVSALLGEEDEEALHYLTR	32	MREIVHIQAGQCGNQIGAK	19	RHVFGESDELIGQK	14	KPITDDDVDRISLCLK	16	MDQAIIFCR	9	STESLQANVQR	11	KVEDLFLTFAKK	12	KYEDICPSTHNMDVPNIK	18	LENCNYAVELGK	12	KYVATLGVEVHPLVFHTNR	19	KLLMMAGIDDCYTSAR	16	KVEDLFLTFAK	11	TAFDDAIAELDTLNEDSYK	19	LQDLVDKLQLK	11	GLTSDPNFQNLEK	13	VCEEIAIIPSK	11	KPLPDHVSIVEPK	13	LQVAGEITTGPR	12
	NNLKDCGLF	9	IPSAVGYQPTLATDMGTMQER	21	MTNGFSGADLTEICQR	16	RLEDLSESIVNDFAYMK	17	KPLFHGDSEIDQLFR	15	NACDHLSGFNVCNR	14	STLTDSLVCK	10	KVTHAVVTVPAYFNDAQR	18	KYNPTWHCIVGR	12	LEVQATDREENK	12	LADDVDLEQVANETHGHVGADLAALCSEAALQAIR	35	KLVIVGDGACGK	12	KVEDLFLTFAKK	12	TAVCDIPPR	9	GQKDSYVGDEAQSKR	15	DVNAAIANIK	10	VCEEIAIIPSKK	12	KSDIDEIVLVGGSTR	15	LRECLPLIIFLR	12
	NNTQVLINCR	10	IQFVGACNPPTDPGR	15	NAPAIIFIDELDAIAPK	17	RLPAFTLSHLESHR	14	KPLPDHVSIVEPK	13	NLFNVVDCK	9	STTTGHLIYK	10	KVVVCDNGTGFVK	13	KYSQFINFPIYVWSSK	16	LFCVGFTK	8	LAELEEFINGPNNAHIQQVGDR	22	KPASFMTSICDER	13	KVTHAVVTVPAYFNDAQR	18	TCAYTNHTVLPEALER	16	GQKDSYVGDEAQSK	14	EVDEQMLAIQQK	12	VCENIPIVLCGNK	13	KTFDLYANVRPCVSIEGYK	19	LRPLSYPQTDVFLVCFSVVSPSSFENVK	28
	NQALNTDNYGHDLASVQALQR	21	IQHILCTGNLCTK	13	NCFASVFEK	9	RPLIDQVVQTALSETQDPEEVSVTVK	26	KQCVDHYNEVK	11	SNIWVAGDAACFYDIK	16	STYNHLSSWLTDAR	14	KWQTMIEAHVDVK	13	LAAQSCALSLVR	12	LFDSICNNK	9	LAEQAERYDDMAACMK	16	KPITDDDVDRISLCLK	16	KVVVCDNGTGFVK	13	TDACFIR	7	NVVLSGGSTMFR	12	LRVDPGNFK	9	VCENIPIVLCGNKVDIK	17	KTFTAWCNSHLR	12	LSELDDRADALQAGASQFETSAAK	24
	NSSYFVEWIPNNVK	14	IREEYPDR	8	NCLTNFHGMDLTR	13	RQDLEDSLQAQQYFADANEAESWMR	25	KSDIDEIVLVGGSTR	15	VFSWGFGGYGR	11	SYELPDGQVITIGNER	16	KYDAFLASESLIK	13	LACDVDQVTR	10	LFEDELTLDNLTRPQLVALCK	21	LAGCTVFITGASR	13	KPLPDHVSIVEPK	13	KYDAFLASESLIK	13	TFTAWCNSHLR	11	FPEGSPEER	9	GAAGPQGAR	9	VCNPIITK	8	KVACIGAWHPAR	12	LSLCGEESFGTGSDHIR	17
	NTNDANSCQIIIPQNQVNR	19	ISAFGYLECSAK	12	NCPHIVVGTPGR	12	RQDLLNVLAR	10	KTFDLYANVRPCVSIEGYK	19	ICDFGLAR	8	TAGTICLETFKDFPQMGR	18	KYEDICPSTHNMDVPNIK	18	LADDVDLEQVANETHGHVGADLAALCSEAALQAIR	35	LFVSGACDASAK	12	LAQANGWGVMVSHR	14	KQCVDHYNEVK	11	KYEDICPSTHNMDVPNIKR	19	TFTAWCNSHLRK	12	GGGASLELLEGK	12	MDKSDLVQK	9	VCTLAIIDPGDSDIIR	16	KVEDLFLTFAK	11	LSLDGQNIYNACCTLR	16
	NVCTEAGMFAIR	12	ISGETIFVTAPHEATAGIIGVNRK	24	NCTIVSPDAGGAK	13	RSIQFVDWCPTGFK	14	KTFTAWCNSHLR	12	IVSNASCTTNCLAPLAK	17	TAVCDIPPR	9	KYEDICPSTHNMDVPNIKR	19	LAELEEFINGPNNAHIQQVGDR	22	LGANSLLDLVVFGR	14	LAQSNGWGVMVSHR	14	KSDIDEIVLVGGSTR	15	KYNPTWHCIVGR	12	TFTDCFNCLPIAAIVDEK	18	GEIFELK	7	QSVEGDIAGLK	11	VDCDQHSDIAQR	12	KVEDLFLTFAKK	12	LTDQLPLIIVCDR	13
	NVDCVLLAR	9	ISLGLPVGAVINCADNTGAK	20	NCTIVSPDAGGAKR	14	RTGAIVDVPVGEELLGR	17	KVACIGAWHPAR	12	DLEEDHACIPLKK	13	TCAYTNHTVLPEALER	16	KYNPTWHCIVGR	12	LAEQAERYDDMAACMK	16	LGDVISIQPCPDVK	14	LASTLVHLGEYQAAVDGAR	19	KTFDLYANVRPCVSIEGYK	19	KYSQFINFPIYVWSSK	16	TGDFQLHTNVNDGTEFGGSIYQK	23	DAGTISGLNVLR	12	GFSGLDGAKGD	11	VEIIANDQGNR	11	KVTHAVVTVPAYFNDAQR	18	LTFDSSFSPNTGK	13
	NVLGHMQQGGAPSPFDR	17	ISPFEHQTYCQR	12	NDQCYDDIR	9	RTIQFVDWCPTGFK	14	KVEDLFLTFAK	11	EHALLAFTLGVK	12	TCLLIVFSK	9	KYSQFINFPIYVWSSK	16	LAGCTVFITGASR	13	LGEWVGLCK	9	LAVNMVPFPR	10	KTFTAWCNSHLR	12	KYVATLGVEVHPLVFHTNR	19	TGVHHYSGNNIELGTACGK	19	AQIHDIVLVGGSTR	14	SSVPASELLEAK	12	VELCSFSGYK	10	KVVVCDNGTGFVK	13	LTFDSSFSPNTGKK	14
	NVQAEEMVEFSSGLK	15	ISVYYNEATGGK	12	NDTKEDVFVHQTAIKK	16	RVAPEEHPVLLTEAPLNPK	19	KVEDLFLTFAKK	12	EVAAFAQFGSDLDAATQQLLNR	22	TCNVLVALEQQSPDIAQGVHLDR	23	KYVATLGVEVHPLVFHTNR	19	LAQANGWGVMVSHR	14	LGMLSPEGTCK	11	LCDFGVSGQLIDSMANSFVGTR	22	KVACIGAWHPAR	12	LAAQSCALSLVR	12	THINIVVIGHVDSGK	15	AYQDAFEISK	10	AVLLQGSNDVELR	13	VFEVSLADLQNDEVAFRK	18	KYDAFLASESLIK	13	LTFDTTFSPNTGK	13
	NVVTIFSAPNYCYR	14	ITAFVPNDGCLNFIEENDEVLVAGFGR	27	NIAFFSTNCVEGTAR	15	RVHVTQEDFEMAVAK	15	KVTHAVVTVPAYFNDAQR	18	IVLLDCSLEYK	11	TFEHVTSEIGAEEAEEVGVEHLLR	24	LAAQSCALSLVR	12	LAQSNGWGVMVSHR	14	LGYAGNTEPQFIIPSCIAIK	20	LCEAICPAQAITIEAEPR	18	KVEDLFLTFAK	11	LADDVDLEQVANETHGHVGADLAALCSEAALQAIR	35	TIAECLADELINAAK	15	LLEIAQVPK	9	GNNGDPGLQGPK	12	VGEATETALTCLVEK	15	KYEDICPSTHNMDVPNIK	18	LTFDTTFSPNTGKK	14
	PAPATTFAHLDATTVLSR	18	IVKPNGEKPDEFESGISQALLELEMNSDLK	30	NIDDGTSDRPYSHALVAGIDR	21	RVIISAPSADAPMFVMGVNHEK	22	KVVVCDNGTGFVK	13	LECSEELGDLVK	12	TFTAWCNSHLR	11	LADDVDLEQVANETHGHVGADLAALCSEAALQAIR	35	LASTLVHLGEYQAAVDGAR	19	LGYILTCPSNLGTGLR	16	LCVPAMNVNDSVTK	14	KVEDLFLTFAKK	12	LAELEEFINGPNNAHIQQVGDR	22	TIAMDGTEGLVR	12	TVSNAVITVPAYFNDSQR	18	MQKEITSLAPSTMK	14	VGHSELVGEIIR	12	KYNPTWHCIVGR	12	LTLSALIDGK	10
	PDGQVITIGNER	12	IVLRLECVEPNCR	13	NIDDGTSDRPYSHALVAGIDRYPR	24	RVNAIEHVIIPR	12	KWQTMIEAHVDVK	13	LIGQIVSSITASLR	14	TGDFQLHTNVNDGTEFGGSIYQK	23	LADDVDLEQVANETHGHVGADLAALCSEAALQAIRK	36	LAVNMVPFPR	10	LHFFMPGFAPLTAR	14	LCVQNSPQEAR	11	KVTHAVVTVPAYFNDAQR	18	LAEQAERYDDMAACMK	16	TIGGGDDSFNTFFSETGAGK	20	LASYLDKV	8	GEPGAPGENGTPGAMGPR	18	VGINYQPPTVVPGGDLAK	18	KYSQFINFPIYVWSSK	16	LTLSALVDGK	10
	PIYEGYALPHAILR	14	IVLTNPVCTEVGEK	14	NIDEHANEDVER	12	SAFLCGVMK	9	KYDAFLASESLIK	13	MGVPYCIVK	9	TGVHHYSGNNIELGTACGK	19	LAELEEFINGPNNAHIQQVGDR	22	LCDFGISGQLVDSIAK	16	LHFFMPGFAPLTSR	14	LCYVALDFENEMATAASSSSLEK	23	KVVVCDNGTGFVK	13	LAGCTVFITGASR	13	TIIPLISQCTPK	12	SLQDIIAILGMDELSEEDKLTVAR	24	NSIAYMDQASGNLK	14	VGLIGSCTNSSYEDMGR	17	KYVATLGVEVHPLVFHTNR	19	LTPFTIQENLNLALNSASAIGCHVVNIGAEDLK	33
	PSIVGRPR	8	IVPIVEPEILPDGDHDLKR	19	NIEEHASADVEK	12	SAPSIPKENFSCLTR	15	KYEDICPSTHNMDVPNIK	18	AFPCWDEPAIK	11	THINIVVIGHVDSGK	15	LAEQAERYDDMAACMK	16	LCDFGVSGQLIDSMANSFVGTR	22	LHSFESHKDEIFQVQWSPHNETILASSGTDR	31	LCYVGYNIEQEQK	13	KYDAFLASESLIK	13	LAQANGWGVMVSHR	14	TIQFVDWCPTGFK	13	ALTFSYGR	8	DGMSGLPGPIGPPGPR	16	VIAAEGEMNASR	12	LADDVDLEQVANETHGHVGADLAALCSEAALQAIR	35	LTTPTYGDLNHLVSATMSGVTTCLR	25
	PTGTYHGDSDLQLDR	15	IWHHTFYNELR	11	NILGGTVFREPIICK	15	SCGSSTPDEFPTDIPGTK	18	KYEDICPSTHNMDVPNIKR	19	ALNGFTPLHIACK	13	TIAECLADELINAAK	15	LAGCTVFITGASR	13	LCEAICPAQAITIEAEPR	18	LHYCVSCAIHSK	12	LDHKFDLMYAK	11	KYEDICPSTHNMDVPNIK	18	LAQSNGWGVMVSHR	14	TITLEVEPSDTIENVK	16	GISQEQLNEFR	11	EADLESALAR	10	VIACFDSLKGR	11	LADDVDLEQVANETHGHVGADLAALCSEAALQAIRK	36	LVEALCAEHQINLIK	15
	QAAPCVLFFDELDSIAK	17	IYAMHWGTDSR	11	NLALCPANHAPLR	13	SCTTNCLAPLAK	12	KYNPTWHCIVGR	12	AWNAYPYCR	9	TIAMDGTEGLVR	12	LAQSNGWGVMVSHR	14	LCLISTFLEDGIR	13	LHYGDLTDSTCLVK	14	LDITTLTGVPEEHIK	15	KYEDICPSTHNMDVPNIKR	19	LASTLVHLGEYQAAVDGAR	19	TLDSWRDEFLIQASPR	16	AVLHTALR	8	VISSIEQKTEGNEKK	15	VIGIECSSISDYAVK	15	LAELEEFINGPNNAHIQQVGDR	22	LVILANNCPALR	12
	QEYDESGPSIVHR	13	IYGFYDECK	9	NLAMEATYINHNFSQQCLR	19	SEGGFIWACK	10	KYSQFINFPIYVWSSK	16	CEPGFWNFR	9	TICSHVQNMIK	11	LASTLVHLGEYQAAVDGAR	19	LCVPAMNVNDSVTK	14	LIEFYKHESCGQCTPCR	17	LDLAGRDLTDYLMK	14	KYNPTWHCIVGR	12	LAVNMVPFPR	10	TLYGFGG	7	LVIIAEDVDGEALSTLVLNR	20	ATGFPGAAGR	10	VIISAPSADAPMFVMGVNHEK	21	LAEQAERYDDMAACMK	16	LVILANNCPALRK	13
	QEYDESGPSIVHRK	14	IYHPNINSNGSICLDILR	18	NLEAVETLGSTSTICSDK	18	SFDVNKPGCEVDDLKGGVAGGSILK	25	KYVATLGVEVHPLVFHTNR	19	DCEQAENWMAAR	12	TIGGGDDSFNTFFSETGAGK	20	LAVNMVPFPR	10	LCVQNSPQEAR	11	LIIVEGCQR	9	LDVGNFSWGSECCTR	15	KYSQFINFPIYVWSSK	16	LCDFGVSGQLIDSMANSFVGTR	22	TNHIGHTGYLNTVTVSPDGSLCASGGK	27	ALDIEIATYR	10	GPQGPPGPSGEEGKR	15	VKDTDDVPMILVGNKCDLEDER	22	LAGCTVFITGASR	13	LVIVGDGACGK	11
	QGQYSPMAIEEQVAVIYAGVR	21	IYKLNEDMACSVAGITSDANVLTNELR	27	NLEAVETLGSTSTICSDKTGTLTQNR	26	SGALLACGIVNSGVR	15	LADDVDLEQVANETHGHVGADLAALCSEAALQAIR	35	DIASGLIGPLIICK	14	TIIPLISQCTPK	12	LCDFGISGQLVDSIAK	16	LCYVALDFENEMATAASSSSLEK	23	LIKEGDIVKR	10	LECVEPNCR	9	LAAQSCALSLVR	12	LCDFNPK	7	TPADCPVIAIDSFR	14	ATVFNYLPK	9	FADENFTLK	9	VKLLLQVQHASK	12	LAQANGWGVMVSHR	14	LVNWSCTLNSAISDIEVDKK	20
	QLFHPEQLITGK	12	IYQNIQDGSLDLNAAESGVQHKPSAPQGGR	30	NLQDAMQVCR	10	SGDGVTHTVPIYEGYALPHAILR	23	LADDVDLEQVANETHGHVGADLAALCSEAALQAIRK	36	DNFWEMGDTGPCGPCSEIHYDR	22	TIQFVDWCPTGFK	13	LCDFNPK	7	LCYVGYNIEQEQK	13	LLLAGYDDFNCNVWDALK	18	LENCNYAVELGK	12	LADDVDLEQVANETHGHVGADLAALCSEAALQAIR	35	LCEAICPAQAITIEAEPR	18	TPFLLVGTQIDLRDDPSTIEK	21	INNFSSDIKDSK	12	GAAGPPGATGFPGAAGR	17	VLCIINPGNPTGQVQSR	17	LAQSNGWGVMVSHR	14	LVQDVANNTNEEAGDGTTTATVLAR	25
	QLFHPEQLITGKEDAANNYAR	21	KACGDSTLTQITAGLDPVGR	20	NMMAACDPR	9	SGETEDTFIADLVVGLCTGQIK	22	LAELEEFINGPNNAHIQQVGDR	22	ENQSILITGESGAGK	15	TITLEVEPSDTIENVK	16	LCEAICPAQAITIEAEPR	18	LDHKFDLMYAK	11	LLLQVQHASK	10	LFCVGFTK	8	LADDVDLEQVANETHGHVGADLAALCSEAALQAIRK	36	LCLISTFLEDGIR	13	TQDECILHFLR	11	VQHELEEAEER	11	AQGPPGATGFPGAAGR	16	VLGPCSDILKR	11	LASTLVHLGEYQAAVDGAR	19	LVQNCLWTLR	10
	QVCEIIESPLFLK	13	KADIGVAMGIAGSDVSK	17	NMSVHLSPCFR	11	SGPFGQIFRPDNFVFGQSGAGNNWAK	26	LAELEEFINGPNNAHIQQVGDRCYDEK	27	GCEVTPDVNISGQK	14	TLDSWRDEFLIQASPR	16	LCLTLHNNEGSYLAHTQGK	19	LDITTLTGVPEEHIK	15	LLMMAGIDDCYTSAR	15	LFDSICNNK	9	LAELEEFINGPNNAHIQQVGDR	22	LCVPAMNVNDSVTK	14	TREGNDLYHEMIESGVINLK	20	DVEIATYR	8	NEFVTLKK	8	VNQAIWLLCTGAR	13	LAVNMVPFPR	10	LVSSPCCIVTSTYGWTANMER	21
	RACYGVLR	8	KAEIGIAMGSGTAVAK	16	NNTQVLINCR	10	SILGTLTVEQIYQDRDQFAK	20	LAEQAERYDDMAACMK	16	GNEFEDYCLK	10	TLTGTVIDSGDGVTHVIPVAEGYVIGSCIK	30	LCVPAMNVNDSVTK	14	LDLAGRDLTDYLMK	14	LLQTDDEEEAGLLELLK	17	LFVSGACDASAK	12	LAEQAERYDDMAACMK	16	LCVQNSPQEAR	11	TSACGLFSVCYPR	13	CDAGWLADGSVR	12	TDEGQPWVLPVVR	13	VNQIGSVTEAIQACK	15	LCDFGISGQLVDSIAK	16	LVVVGGGGVGK	11
	RAGELTEDEVER	12	KCEPIIMTVPR	11	NPPGFAFVEFEDPRDAEDAVR	21	SINPDEAVAYGAAVQAAILSGDK	23	LAGCTVFITGASR	13	HLQLAIR	7	TNHIGHTGYLNTVTVSPDGSLCASGGK	27	LCVQNSPQEAR	11	LDVGNFSWGSECCTR	15	LLVGNKCDLTTK	12	LGANSLLDLVVFGR	14	LAGCTVFITGASR	13	LCYVALDFENEMATAASSSSLEK	23	TTANAIYCPPK	11	AATEEFIKR	9	CPAGYVLR	8	VNQIGSVTESIQACK	15	LCDFGVSGQLIDSMANSFVGTR	22	LWDFQGFECIR	11
	RDYLHYIR	8	KCEPIVMTVPR	11	NQALNTDNYGHDLASVQALQR	21	SINPLGGFVHYGEVTNDFVMLK	22	LAQANGWGVMVSHR	14	LEDLVCDVVDR	11	TNLLQVCER	9	LCYVALDFENEMATAASSSSLEK	23	LECVEPNCR	9	LLVSASQDGK	10	LGDVISIQPCPDVK	14	LAQANGWGVMVSHR	14	LCYVGYNIEQEQK	13	TTGIVETHFTFK	12	DSSGHVGFIFK	11	GSAGPQGPPGPSGEEGKR	18	VQVEYKGETK	10	LCDFNPK	7	LWNTLGVCK	9
	REEEEFNTGPLSVLTQSVK	19	KDLYANTVLSGGTTMYPGIADR	22	NSLESYAFNMK	11	SIQFVDWCPTGFK	13	LAQSNGWGVMVSHR	14	QTFSPFGQIMEIR	13	TPADCPVIAIDSFR	14	LCYVGYNIEQEQK	13	LENCNYAVELGK	12	LMEPIYLVEIQCPEQVVGGIYGVLNR	26	LGEWVGLCK	9	LAQSNGWGVMVSHR	14	LDHKFDLMYAK	11	TTGIVMDSGDGVTHTVPIYEGYALPH	26	TCPTCNDFHGLVQK	14	GPPGPMGPPGLA	12	VSCLGVTDDGMAVATGSWDSFLK	23	LCEAICPAQAITIEAEPR	18	MAKPEEVLVVENDQGEVVR	19
	RFDDAVVQSDMK	12	KDYEEIGPSICR	12	NSQWVPTLPNSSHHLDAVPCSTTINR	26	SKFDNLYGCR	10	LASTLVHLGEYQAAVDGAR	19	VLNEECDQNWYK	12	TPEQCPSVVSLLSESYNPHVR	21	LDHKFDLMYAK	11	LFCVGFTK	8	LNEDMACSVAGITSDANVLTNELR	24	LGYAGNTEPQFIIPSCIAIK	20	LASTLVHLGEYQAAVDGAR	19	LDLAGRDLTDYLMK	14	TTGIVMDSGDGVTHTVPIYEGYALPHAILR	30	TQVEILPQGR	10	GSTGEQGATGPVGLRGPR	18	VSHVSTGGGASLELLEGK	18	LCVPAMNVNDSVTK	14	MCTLIDKFDEHDGPVR	16
	RGLEVNKCEIAR	12	KEAESCDCLQGFQLTHSLGGGTGSGMGTLLISK	33	NSSYFVEWIPNNVK	14	SKGFGFVCFSSPEEATK	17	LAVNMVPFPR	10	VRPGFCFHLCSR	12	TPFLLVGTQIDLR	13	LDITTLTGVPEEHIK	15	LFDSICNNK	9	LNGGLGTSMGCK	12	LGYILTCPSNLGTGLR	16	LAVNMVPFPR	10	LDVGNFSWGSECCTR	15	TTNCLAPLAK	10	DAGTIAGLNVIR	12	GEIGPAGATGPSGPQGQRG	19	VTAVIPCFPYAR	12	LCVQNSPQEAR	11	MDSGDGVTHTVPIYEGYALPHAILR	25
	RHEMPPHIYAITDTAYR	17	KEEELQAALAR	11	NTNDANSCQIIIPQNQVNR	19	SKGPAVGIDLGTTYSCVGVFQHGK	24	LCDFGISGQLVDSIAK	16	VSVVDLTCR	9	TPFLLVGTQIDLRDDPSTIEK	21	LDLAGRDLTDYLMK	14	LFEDELTLDNLTRPQLVALCK	21	LNIISNLDCVNEVIGIR	17	LHFFMPGFAPLTAR	14	LCDFGISGQLVDSIAK	16	LECVEPNCR	9	TVLIMELINNVAK	13	TWPIFTR	7	IGMPGMTGPQGEAGR	15	VTIAQGGVLPNIQAVLLPK	19	LCYVALDFENEMATAASSSSLEK	23	MEEFKDQLPADECNK	15
	RHVFGESDELIGQK	14	KFDLGQDVIDFTGHALALYR	20	NVCTEAGMFAIR	12	SKVDEAVAVLQAHQAK	16	LCEAICPAQAITIEAEPR	18	VVETDPSPYCIVAPDTVIHCEGEPIKR	27	TREGNDLYHEMIESGVINLK	20	LDVGNFSWGSECCTR	15	LFVSGACDASAK	12	LNVCVSK	7	LHFFMPGFAPLTSR	14	LCDFGVSGQLIDSMANSFVGTR	22	LENCNYAVELGK	12	TVTAMDVVYALK	12	LIGPLIICK	9	GDTGPAGPKGEPGAPGENGTPGAMGPR	27	VTQSNFAVGYK	11	LCYVGYNIEQEQK	13	MLSCAGADR	9
	RISGLIYEETR	11	KFDVNTSAVQVLIEHIGNLDR	21	NVDCVLLAR	9	SLDLFNCEVTNLNDYRENVFK	21	LCLISTFLEDGIR	13	YYVTIIDAPGHRDFIK	16	TRQGVEDAFYTLVR	14	LEAMCFDGVKR	11	LGANSLLDLVVFGR	14	LPACVVDCGTGYTK	14	LHYCVSCAIHSK	12	LCDFNPK	7	LFCVGFTK	8	TYAICGAIR	9	FEVIEFDDGSGSVLR	15	GEIGPAGATGPSGPQGQR	18	VVDLLAPYAK	10	LDHKFDLMYAK	11	MREIVHIQAGQCGNQIGAK	19
	RLEDLSESIVNDFAYMK	17	KGHAVGDIPGVR	12	NVQAEEMVEFSSGLK	15	SLHDALCVVK	10	LCLTLHNNEGSYLAHTQGK	19	AELRDDPIISTHLAK	15	TSACGLFSVCYPR	13	LECVEPNCR	9	LGDVISIQPCPDVK	14	LPLVTPHTQCR	11	LHYGDLTDSTCLVK	14	LCEAICPAQAITIEAEPR	18	LFVSGACDASAK	12	TYGGCEGPDAMYVK	14	CDAGWLADGSVRYPISRPR	19	AVPGPMGPMGPR	12	VVGKDYLLCDYNR	13	LDITTLTGVPEEHIK	15	MTNGFSGADLTEICQR	16
	RLIPDGCGVK	10	KGHYTEGAELVDSVLDVVR	19	NVVTIFSAPNYCYR	14	SLLINAVEASCIR	13	LCVPAMNVNDSVTK	14	AIIPCIK	7	TTGIVETHFTFK	12	LENCNYAVELGK	12	LGEWVGLCK	9	LPRPPPPEMPESLK	14	LIEFYKHESCGQCTPCR	17	LCLISTFLEDGIR	13	LGANSLLDLVVFGR	14	VALTGLTVAEYFR	13	QALDLLR	7	DEPPSQLEHLK	11	VVVCDNGTGFVK	12	LDLAGRDLTDYLMK	14	NAAIANHCFTCAINR	15
	RPLIDQVVQTALSETQDPEEVSVTVK	26	KGSITSVQAIYVPADDLTDPAPATTFAHLDATTVLSR	37	PDGQVITIGNER	12	SLPSVETLGCTSVICSDK	18	LCVQNSPQEAR	11	DCEDPNPLIR	10	TTGIVMDSGDGVTHTVPIYEGYALPH	26	LFCVGFTK	8	LGYAGNTEPQFIIPSCIAIK	20	LPRPPPPEMPESLKK	15	LIIVEGCQR	9	LCVQNSPQEAR	11	LGDVISIQPCPDVK	14	VAPEEHPVLLTEAPLNPK	18	TDEINFLR	8	GDSGPAGIAGPAGPR	15	VVVIPAGVPR	10	LDVGNFSWGSECCTR	15	NAPAIIFIDELDAIAPK	17
	RQLEEAEEEAQR	12	KGYEVIYLTEPVDEYCIQALPEFDGKR	27	PEEHPVLLTEAPLNPK	16	SLTNDWEDHLAVK	13	LCYVALDFENEMATAASSSSLEK	23	DGNGYISAAELR	12	TTGIVMDSGDGVTHTVPIYEGYALPHAILR	30	LFDSICNNK	9	LGYILTCPSNLGTGLR	16	LPVVIGGLLDVDCSEDVIK	19	LIKEGDIVKR	10	LCYVALDFENEMATAASSSSLEK	23	LGEWVGLCK	9	VCEEIAIIPSK	11	GNPTVEVDLYTSK	13	GPLGNIGMPGMTGPQGEAGR	20	VYCGHEYTINNLK	13	LECVEPNCR	9	NCAAYLK	7
	RSIQFVDWCPTGFK	14	KHQLLEADISAHEDR	15	PIYEGYALPHAILR	14	SNYNFEKPFLWLAR	14	LCYVGYNIEQEQK	13	EEAQAEIEQYR	11	TVLIMELINNVAK	13	LFVSGACDASAK	12	LHFFMPGFAPLTSR	14	LQAQQDAVNIVCHSK	15	LLGGVTIAQGGVLPNIQAVLLPKK	24	LCYVGYNIEQEQK	13	LGLALNYSVFYYEIQNAPEQACHLAK	26	VCEEIAIIPSKK	12	VLVNAIYFK	9	ATYAPLSVMHSEK	13	YADLTEDQLPSCESLKDTIAR	21	LENCNYAVELGK	12	NCFASVFEK	9
	RTIQFVDWCPTGFK	14	KIEDLGAAMEEALILDNK	18	PNIVGSEHYDVAR	13	SPYLYPLYGLGELPQGFAR	19	LDHKFDLMYAK	11	ISGETIFVTAPHEATAGIIGVNR	23	TVTAMDVVYALK	12	LGANSLLDLVVFGR	14	LHYCVSCAIHSK	12	LQEACKDILLFK	12	LLLAGYDDFNCNVWDALK	18	LDHKFDLMYAK	11	LGMESCGIHETTFNSIMK	18	VCENIPIVLCGNK	13	MDPGFPK	7	NQGTADFLPSRPR	13	YDDMAACMK	9	LFCVGFTK	8	NCLTNFHGMDLTR	13
	RVAPEEHPVLLTEAPLNPK	19	KISEIEDAAFLAR	13	PSIVGRPR	8	SQICDNAALYAQK	13	LDITTLTGVPEEHIK	15	LIGEYGLR	8	TYAICGAIR	9	LGDVISIQPCPDVK	14	LHYGDLTDSTCLVK	14	LQEVPHEGPMCDLLWSDPDDR	21	LLLQVQHASK	10	LDLAGRDLTDYLMK	14	LGYAGNTEPQFIIPSCIAIK	20	VCENIPIVLCGNKVDIK	17	AAVPSGASTGVH	12	GSPGERGESGPAGPSGFAGPPGADGQTGQR	30	YDPTIEDSYRK	11	LFDSICNNK	9	NCPHIVVGTPGR	12
	RVIISAPSADAPMFVMGVNHEK	22	KITAFVPNDGCLNFIEENDEVLVAGFGR	28	QAAPCVLFFDELDSIAK	17	SSILLDVKPWDDETDMAKLEECVR	24	LDLAGRDLTDYLMK	14	LYPWGVVEVENPEHNDFLK	19	TYGGCEGPDAMYVK	14	LGEWVGLCK	9	LIEFYKHESCGQCTPCR	17	LQVAGEITTGPR	12	LLMMAGIDDCYTSAR	15	LDVGNFSWGSECCTR	15	LGYILTCPSNLGTGLR	16	VCENIPIVLCGNKVDIKDR	19	IDEIVLVGGSTR	12	DGDYTQISHIR	11	YEDICPSTHNMDVPNIK	17	LFEDELTLDNLTRPQLVALCK	21	NCTIVSPDAGGAK	13
	RVNQAIWLLCTGAR	14	KKLVIVGDGACGK	13	QELSHALYQHDAACR	15	STAGDTHLGGEDFDNR	16	LDVGNFSWGSECCTR	15	QLGLVVCR	8	VACIGAWHPAR	11	LGYAGNTEPQFIIPSCIAIK	20	LIIVEGCQR	9	LRECLPLIIFLR	12	LLVGNKCDLTTK	12	LECVEPNCR	9	LHFFMPGFAPLTAR	14	VCNPIITK	8	EANLPLPGYK	10	GVAGPPGALGAPGK	14	YEGYALPHAILR	12	LFVSGACDASAK	12	NCTIVSPDAGGAKR	14
	RYNEDLELEDAIHTAILTLK	20	KKLYCIYVAIGQK	13	QEYDESGPSIVHR	13	STESLQANVQR	11	LECVEPNCR	9	SLMPYFLLTQAVR	13	VALTGLTVAEYFR	13	LGYAGNTEPQFIIPSCIAIKESAK	24	LIKEGDIVKR	10	LRPLSYPQTDVFLVCFSVVSPSSFENVK	28	LLVSASQDGK	10	LENCNYAVELGK	12	LHFFMPGFAPLTSR	14	VCTLAIIDPGDSDIIR	16	GLEENYCR	8	ADAGEMEYISSYGHNYK	17	YFAGNLASGGAAGATSLCFVYPLDFAR	27	LGANSLLDLVVFGR	14	NDQCYDDIR	9
	SALTIQLIQNHFVDEYDPTIEDSYRK	26	KLAPITYPQGLALAK	15	QEYDESGPSIVHRK	14	STLTDSLVCK	10	LEVQATDREENK	12	STIGVEFATR	10	VAPEEHPVLLTEAPLNPK	18	LGYILTCPSNLGTGLR	16	LLACIASR	8	LSELDDRADALQAGASQFETSAAK	24	LMDLDVEQLGIPEQEYSCVVK	21	LFCVGFTK	8	LHSFESHKDEIFQVQWSPHNETILASSGTDR	31	VDCDQHSDIAQR	12	TTFAHLDATTVLSR	14	VKIEGPDIEGPEGK	14	YFLVGAGAIGCELLK	15	LGDVISIQPCPDVK	14	NDTKEDVFVHQTAIKK	16
	SAPSIPKENFSCLTR	15	KLLMMAGIDDCYTSAR	16	QGQYSPMAIEEQVAVIYAGVR	21	STTTGHLIYK	10	LFCVGFTK	8	YYVTIIDAPGHR	12	VCEEIAIIPSK	11	LHFFMPGFAPLTAR	14	LLLQVQHASK	10	LSLCGEESFGTGSDHIR	17	LMEPIYLVEIQCPEQVVGGIYGVLNR	26	LFDSICNNK	9	LHYCVSCAIHSK	12	VEIIANDQGNR	11	VLALDMK	7	LGNIGMPGMTGPQGEAGR	18	YFPTQALNFAFK	12	LGEWVGLCK	9	NELHNLLDKPQLQGIPVLVLGNKR	24
	SCGSSTPDEFPTDIPGTK	18	KLVIVGDGACGK	12	QITQVYGFYDECLR	14	STYNHLSSWLTDAR	14	LFVSGACDASAK	12	AAYFGIYDTAK	11	VCEEIAIIPSKK	12	LHFFMPGFAPLTSR	14	LLMMAGIDDCYTSAR	15	LTDQLPLIIVCDR	13	LNEDMACSVAGITSDANVLTNELR	24	LFVSGACDASAK	12	LIIVEGCQR	9	VFEVSLADLQNDEVAFRK	18	HGESSWNQENR	11	AAYQQSASKPLDVALK	16	YGYEIPVDMLCK	12	LGLALNYSVFYYEIQNAPEQACHLAK	26	NGRVEIIANDQGNR	14
	SCLLHQFTEK	10	KNAPCILFIDEIDAVGR	17	QLFHPEQLITGK	12	SVCTEAGMFAIR	12	LGANSLLDLVVFGR	14	ADLINNLGTIAK	12	VCENIPIVLCGNK	13	LHYCVSCAIHSK	12	LLPVYLNCVLK	11	LTFDSSFSPNTGK	13	LNIISNLDCVNEVIGIR	17	LGANSLLDLVVFGR	14	LIKEGDIVKR	10	VGEATETALTCLVEK	15	EAEAAVFHR	9	YAPLSVMHSEK	11	YHQIGSGKCEIK	12	LGMESCGIHETTFNSIMK	18	NIAFFSTNCVEGTAR	15
	SCTTNCLAPLAK	12	KPASFMTSICDER	13	QLFHPEQLITGKEDAANNYAR	21	SVEMHHEALSEALPGDNVGFNVK	23	LGDVISIQPCPDVK	14	ADVFHAYLSLLK	12	VCENIPIVLCGNKVDIK	17	LHYGDLTDSTCLVK	14	LLQTDDEEEAGLLELLK	17	LTFDSSFSPNTGKK	14	LNQENEHIYNLWCSGR	16	LGDVISIQPCPDVK	14	LLLAGYDDFNCNVWDALK	18	VGGTSDVEVNEK	12	SFYPEEISSMVLTK	14	NRGPFLLNAATMK	13	YHTVNGHNCEVR	12	LGYAGNTEPQFIIPSCIAIK	20	NICQQVNIK	9
	SEGGFIWACK	10	KPITDDDVDRISLCLK	16	QTFTGHESDINAICFFPNGNAFATGSDDATCR	32	SVYAHFPINVVIQENGSLVEIR	22	LGDVISIQPCPDVKYGK	17	AENFFILR	8	VCENIPIVLCGNKVDIKDR	19	LIIVEGCQR	9	LLVGNKCDLTTK	12	LTFDTTFSPNTGK	13	LNVCVSK	7	LGEWVGLCK	9	LLLQVQHASK	10	VGHSELVGEIIR	12	EATTDFTVDAR	11	YTGAGLQYVR	10	YISPDQLADLYK	12	LGYILTCPSNLGTGLR	16	NIDDGTSDRPYSHALVAGIDR	21
	SGALLACGIVNSGVR	15	KPLPDHVSIVEPK	13	RACYGVLR	8	SYELPDGQVITIGNER	16	LGEWVGLCK	9	AEPEDHYFLLTEPPLNTPENR	21	VCTLAIIDPGDSDIIR	16	LIKEGDIVKR	10	LLVSASQDGK	10	LTFDTTFSPNTGKK	14	LPACVVDCGTGYTK	14	LGMLSPEGTCK	11	LLMMAGIDDCYTSAR	15	VGINYQPPTVVPGGDLAK	18	VPVADVSVVDLTCR	14	DICVEGVCR	9	YIYDSAFHPDTGEK	14	LHFFMPGFAPLTAR	14	NIDDGTSDRPYSHALVAGIDRYPR	24
	SGDGVTHTVPIYEGYALPHAILR	23	KSDIDEIVLVGGSTR	15	RAGELTEDEVER	12	TAVCDIPPR	9	LGSAVVTRGDECGLALGR	18	AFLTLAEDILR	11	VDKITEYLCEPLRK	14	LKTNHIGHTGYLNTVTVSPDGSLCASGGK	29	LMDLDVEQLGIPEQEYSCVVK	21	LTHVYDLCK	9	LPRPPPPEMPESLK	14	LGSAVVTRGDECGLALGR	18	LLQTDDEEEAGLLELLK	17	VGLIGSCTNSSYEDMGR	17	IDDLVGGLAALSELHAFK	18	VPAHAVITFEDAR	13	YLECSALTQR	10	LHFFMPGFAPLTSR	14	NIDEHANEDVER	12
	SGETEDTFIADLVVGLCTGQIK	22	KTFDLYANVRPCVSIEGYK	19	RDPHLACVAYER	12	TAVCDIPPRGLK	12	LGYAGNTEPQFIIPSCIAIK	20	AGIAHLYGIAGSTNVTGDQVK	21	VEDMAELTCLNEASVLHNLK	20	LLLQVQHASK	10	LMEPIYLVEIQCPEQVVGGIYGVLNR	26	LTLSALIDGK	10	LPRPPPPEMPESLKK	15	LGYAGNTEPQFIIPSCIAIK	20	LLVGNKCDLTTK	12	VIAAEGEMNASR	12	QAEEAEEQANTHLSR	15	GLAGDPGIVGVKGDAGVK	18	YLLQYQEPIPCEQLVTALCDIK	22	LHYGDLTDSTCLVK	14	NIEEHASADVEK	12
	SGPFGQIFRPDNFVFGQSGAGNNWAK	26	KTFTAWCNSHLR	12	RDVAGDASESALLK	14	TCAYTNHTVLPEALER	16	LHFFMPGFAPLTSR	14	AGLQFPVGR	9	VEIIANDQGNR	11	LLMMAGIDDCYTSAR	15	LNIISNLDCVNEVIGIR	17	LTLSALVDGK	10	LPVVIGGLLDVDCSEDVIK	19	LGYILTCPSNLGTGLR	16	LLVSASQDGK	10	VIISAPSADAPMFVMGVNHEK	21	VALSGTFAPGVK	12	TPAQYDAYELK	11	YLVVNADEGEPGTCK	15	LIIVEGCQR	9	NILGGTVFREPIICK	15
	SGQGAFGNMCR	11	KVACIGAWHPAR	12	RDYLHYIR	8	TCILDVNPQALK	12	LHSFESHKDEIFQVQWSPHNETILASSGTDR	31	AGTQIENIEEDFRDGLK	17	VELCSFSGYK	10	LLPVYLNCVLK	11	LNQENEHIYNLWCSGR	16	LTPEEEEILNKKR	13	LQAQQDAVNIVCHSK	15	LHFFMPGFAPLTAR	14	LMCKPIFSK	9	VKLLLQVQHASK	12	DLDDFQAWLSR	11	GNIGMPGMTGPQGEAGR	17	YLVVNADEGEPGTCKDR	17	LIKDDFLQQNGYTPYDRFCPFYK	23	NLALCPANHAPLR	13
	SINPDEAVAYGAAVQAAILSGDK	23	KVEDLFLTFAK	11	REEEEFNTGPLSVLTQSVK	19	TCNVLVALEQQSPDIAQGVHLDR	23	LHYCVSCAIHSK	12	AIAELGIYPAVDPLDSTSR	19	VFEVSLADLQNDEVAFRK	18	LLQTDDEEEAGLLELLK	17	LNVCVSK	7	LTTPTYGDLNHLVSATMSGVTTCLR	25	LQEVPHEGPMCDLLWSDPDDR	21	LHFFMPGFAPLTSR	14	LMDLDVEQLGIPEQEYSCVVK	21	VLHEAEGHIVTCETNTGEVYR	21	EIQWDYAPSGK	11	GALAVPGPMGPMGPR	15	YMACCLLYR	9	LIKEGDIVKR	10	NLAMEATYINHNFSQQCLR	19
	SINPLGGFVHYGEVTNDFVMLK	22	KVEDLFLTFAKK	12	RFDDAVVQSDMK	12	TDEFQLHTNVNDGTEFGGSIYQK	23	LIEFYKHESCGQCTPCR	17	AIGSASEGAQSSLQEVYHK	19	VGEATETALTCLVEK	15	LLVGNKCDLTTK	12	LPACVVDCGTGYTK	14	LVEALCAEHQINLIK	15	LQVAGEITTGPR	12	LHYCVSCAIHSK	12	LMEPIYLVEIQCPEQVVGGIYGVLNR	26	VNQAIWLLCTGAR	13	YEWVVPK	7	SGGALAVPGPMGPMGPR	17	YMACCLLYRGDVVPK	15	LLLAGYDDFNCNVWDALK	18	NLEAVETLGSTSTICSDK	18
	SIQFVDWCPTGFK	13	KVTHAVVTVPAYFNDAQR	18	RFDEILEASDGIMVAR	16	TERGYSFTTTAER	13	LIKEGDIVKR	10	AINQQTGAFVEISR	14	VGHSELVGEIIR	12	LLVSASQDGK	10	LPLVTPHTQCR	11	LVILANNCPALR	12	LRECLPLIIFLR	12	LHYGDLTDSTCLVK	14	LMQGDEICLR	10	VNQIGSVTEAIQACK	15	VQYVEYTDDTFTK	13	DNVFTASAGSR	11	YMPQNPCIIATK	12	LLLQVQHASK	10	NLEAVETLGSTSTICSDKTGTLTQNR	26
	SKFDNLYGCR	10	KVVVCDNGTGFVK	13	RFGFPEGSVELYAEK	15	TFEHVTSEIGAEEAEEVGVEHLLR	24	LKSTCIYGGAPK	12	ALGQNPTNAEVLK	13	VGINYQPPTVVPGGDLAK	18	LMEPIYLVEIQCPEQVVGGIYGVLNR	26	LPRPPPPEMPESLK	14	LVIVGDGACGK	11	LRLEVNMQAMK	11	LIEFYKHESCGQCTPCR	17	LNEDMACSVAGITSDANVLTNELR	24	VNQIGSVTESIQACK	15	EYFFAIK	7	PDELGPQALAR	11	YNPTWHCIVGR	11	LLMMAGIDDCYTSAR	15	NLQDAMQVCR	10
	SKGPAVGIDLGTTYSCVGVFQHGK	24	KYDAFLASESLIK	13	RHVFGESDELIGQK	14	TFTAWCNSHLR	11	LKTNHIGHTGYLNTVTVSPDGSLCASGGK	29	ALKDEEKMELQEIQLK	16	VGLIGSCTNSSYEDMGR	17	LNEDMACSVAGITSDANVLTNELR	24	LPVVIGGLLDVDCSEDVIK	19	LVNWSCTLNSAISDIEVDKK	20	LRPLSYPQTDVFLVCFSVVSPSSFENVK	28	LIIVEGCQR	9	LNGGLGTSMGCK	12	VQASLAANTFTITGHAETK	19	DTNSGLVGPLLICKPK	16	GPAGSAGPAGKDGMSGLPGPIGPPGPR	27	YPIEHGIITNWDDMEK	16	LLVGNKCDLTTK	12	NLSGQPNFPCR	11
	SKVDEAVAVLQAHQAK	16	KYEDICPSTHNMDVPNIK	18	RISGLIYEETR	11	TFTAWCNSHLRK	12	LLLAGYDDFNCNVWDALK	18	ALTVPELTQQMFDAK	15	VIGIECSSISDYAVK	15	LNIISNLDCVNEVIGIR	17	LQEACKDILLFK	12	LVQDVANNTNEEAGDGTTTATVLAR	25	LSELDDRADALQAGASQFETSAAK	24	LIKEGDIVKR	10	LNIISNLDCVNEVIGIR	17	VQVEYKGETK	10	SFFIDLK	7	VVVEGIQTIK	10	YPIEHGIITNWDDMEKIWHHTFYNELR	27	LLVSASQDGK	10	NLVCTDLFTR	10
	SLDLFNCEVTNLNDYRENVFK	21	KYEDICPSTHNMDVPNIKR	19	RLEDLSESIVNDFAYMK	17	TGDFQLHTNVNDGTEFGGSIYQK	23	LLLQVQHASK	10	ALTVPELTQQVFDAK	15	VIISAPSADAPMFVMGVNHEK	21	LNQENEHIYNLWCSGR	16	LQEVPHEGPMCDLLWSDPDDR	21	LVQNCLWTLR	10	LSLCGEESFGTGSDHIR	17	LLACIASR	8	LNVCVSK	7	VRPCVVYGGADIGQQIR	17	FDVSSTSVFDVLK	13	APEIDIEGPEGK	12	YQQGDFGYCPR	11	LMEPIYLVEIQCPEQVVGGIYGVLNR	26	NMMAACDPR	9
	SLHDALCVLAQTVK	14	KYSQFINFPIYVWSSK	16	RLIPDGCGVK	10	THINIVVIGHVDSGK	15	LLMMAGIDDCYTSAR	15	ALVEFTNSPDCLSK	14	VLCIINPGNPTGQVQSR	17	LNVCVSK	7	LQVAGEITTGPR	12	LVSSPCCIVTSTYGWTANMER	21	LSLDGQNIYNACCTLR	16	LLLQVQHASK	10	LPACVVDCGTGYTK	14	VSCLGVTDDGMAVATGSWDSFLK	23	YTYGQPVPGK	10	GLAGDPGIVGVK	12	YSQFINFPIYVWSSK	15	LMSSLPNFCGIFNHLER	17	NMSVHLSPCFR	11
	SLTNDWEDHLAVK	13	KYVATLGVEVHPLVFHTNR	19	RLLELGPKPEVAQQTR	16	TIAECLADELINAAK	15	LLPVYLNCVLK	11	AMEVDERPTEQYSDIGGLDK	20	VLGPCSDILKR	11	LPACVVDCGTGYTK	14	LRECLPLIIFLR	12	LVVVGGGGVGK	11	LTDQLPLIIVCDR	13	LLMMAGIDDCYTSAR	15	LPLVTPHTQCR	11	VSHVSTGGGASLELLEGK	18	VSLQFSPAK	9	GPPGPPGSPGPQGFTGPPGEPGEAGAPGAMGPRG	34	YTEHSTVGLAQQWDQLDQLGMR	22	LNEDMACSVAGITSDANVLTNELR	24	NPEHFVVCNR	10
	SMMQDREDQSILCTGESGAGK	21	LAAQSCALSLVR	12	RLTDADAMK	9	TIAMDGTEGLVR	12	LLQTDDEEEAGLLELLK	17	ASAFNSWFENAEEDLTDPVR	20	VLHEAEGHIVTCETNTGEVYR	21	LPRPPPPEMPESLK	14	LRNWQWWR	8	LWDFQGFECIR	11	LTFDSSFSPNTGK	13	LLPVYLNCVLK	11	LPVVIGGLLDVDCSEDVIK	19	VTAVIPCFPYAR	12	VLEAEVALLR	10	GFTGMQGPPGPPGSSGEPGPAGASGPAGPR	30	YVATLGVEVHPLVFHTNR	18	LNGGLGTSMGCK	12	NQALNTDNYGHDLASVQALQR	21
	SMMQDREDQSILCTGESGAGKTENTK	26	LADDVDLEQVANETHGHVGADLAALCSEAALQAIR	35	RPSENLGQVLFGER	14	TIECISLIGLAVGK	14	LLVGNKCDLTTK	12	ASGNYATVISHNPETK	16	VLISSLQDCLHGIESK	16	LPVVIGGLLDVDCSEDVIK	19	LSELDDRADALQAGASQFETSAAK	24	LWNTLGVCK	9	LTFDSSFSPNTGKK	14	LLQTDDEEEAGLLELLK	17	LQAQQDAVNIVCHSK	15	VTIAQGGVLPNIQAVLLPK	19	SSVSVIGDILGR	12	GETGAIGPPGLTGPR	15	YVECSALTQK	10	LNIISNLDCVNEVIGIR	17	NSSYFVEWIPNNVK	14
	SNASCTTNCLAPLAK	15	LADDVDLEQVANETHGHVGADLAALCSEAALQAIRK	36	RQDLEDSLQAQQYFADANEAESWMR	25	TIGGGDDSFNTFFSETGAGK	20	LLVSASQDGK	10	ATAGDTHLGGEDFDNR	16	VNQAIWLLCTGAR	13	LQAQQDAVNIVCHSK	15	LSLCGEESFGTGSDHIR	17	LYCIYVAIGQK	11	LTFDTTFSPNTGK	13	LLVGNKCDLTTK	12	LQEACKDILLFK	12	VTQSNFAVGYK	11	EDQTEYIEER	10	EDILDGVR	8	YVEPIEDVPCGNIVGLVGVDQFLVK	25	LPACVVDCGTGYTK	14	NVCTEAGMFAIR	12
	SNYNFEKPFLWLAR	14	LAELEEFINGPNNAHIQQVGDR	22	RQDLLNVLAR	10	TIIPLISQCTPK	12	LMCKPIFSK	9	ATIAGGGVIPHIHK	14	VNQIGSVTEAIQACK	15	LQEACKDILLFK	12	LSLDGQNIYNACCTLR	16	LYCIYVAIGQKR	12	LTFDTTFSPNTGKK	14	LLVSASQDGK	10	LQEVPHEGPMCDLLWSDPDDR	21	VVDLLAPYAK	10	VGLVVVDK	8	GPPGPMGPPGLGGAPGEAGR	20	YWLCAATGPSIK	12	LPLVTPHTQCR	11	NVDCVLLAR	9
	SPYLYPLYGLGELPQGFAR	19	LAELEEFINGPNNAHIQQVGDRCYDEK	27	RQLEEAEEEAQR	12	TIQFVDWCPTGFK	13	LMDLDVEQLGIPEQEYSCVVK	21	AVDSLVPIGR	10	VNQIGSVTESIQACK	15	LQEVPHEGPMCDLLWSDPDDR	21	LTDCVVMR	8	LYVYNTDTDNCR	12	LTLSALIDGK	10	LMEPIYLVEIQCPEQVVGGIYGVLNR	26	LQVAGEITTGPR	12	VVGKDYLLCDYNR	13	SETFINLR	8	IGPRADDIGAEAFGR	15	ACNQLGQFLQHR	12	LPRPPPPEMPESLK	14	NVLGHMQQGGAPSPFDR	17
	SQIHDIVLVGGSTR	14	LAEQAERYDDMAACMK	16	RSIQFVDWCPTGFK	14	TIQFVDWCPTGFKVGINYQPPTVVPGGDLAK	31	LMEPIYLVEIQCPEQVVGGIYGVLNR	26	AVFPSIVGR	9	VQASLAANTFTITGHAETK	19	LQVAGEITTGPR	12	LTDFGFCAQITPEQSKR	17	MAKPEEVLVVENDQGEVVR	19	LTLSALVDGK	10	LNEDMACSVAGITSDANVLTNELR	24	LRECLPLIIFLR	12	VWNLANCK	8	ELEEVVQPIVSK	12	DTSVIVEMDNSR	12	ATEGMVVADKNCSK	14	LPVVIGGLLDVDCSEDVIK	19	NVQAEEMVEFSSGLK	15
	SREIFLSQPILLELEAPLK	19	LAGCTVFITGASR	13	RTGAIVDVPVGEELLGR	17	TITLEVEPSDTIENVK	16	LNEDMACSVAGITSDANVLTNELR	24	AVLVDLEPGTMDSVR	15	VQVEYKGETK	10	LRECLPLIIFLR	12	LTDQLPLIIVCDR	13	MALQEASEAYLVGLFEDTNLCAIHAK	26	LTPEEEEILNKKR	13	LNGGLGTSMGCK	12	LRPLSYPQTDVFLICFSLVSPASFENVR	28	VYCGHEYTINNLK	13	ITPSYVAFTTEGER	14	GHPGLQGMPGPNGPSGDSGPAGIAGPAGPR	30	AVGDGIVLCK	10	LQAQQDAVNIVCHSK	15	NVVTIFSAPNYCYR	14
	SSILLDVKPWDDETDMAKLEECVR	24	LAQANGWGVMVSHR	14	RTIQFVDWCPTGFK	14	TLKLTTPTYGDLNHLVSATMSGVTTCLR	28	LNIISNLDCVNEVIGIR	17	AVVQVFEGTSGIDAK	15	VRPCVVYGGADIGQQIR	17	LRNWQWWR	8	LTFDSSFSPNTGK	13	MCLFAGFQR	9	LTPFTIQENLNLALNSASAIGCHVVNIGAEDLK	33	LNIISNLDCVNEVIGIR	17	LRPLSYPQTDVFLVCFSVVSPSSFENVK	28	WVTYFNKPDIDAWELR	16	IVAIDEIIVHPK	12	GVIGAIGATGAPGKDGDVGAPGAPGPAGPAGER	33	CQQPIGTK	8	LQEACKDILLFK	12	NYLSLAPLFFK	11
	STAGDTHLGGEDFDNR	16	LAQSNGWGVMVSHR	14	RVAPEEHPVLLTEAPLNPK	19	TLTGTVIDSGDGVTHVIPVAEGYVIGSCIK	30	LNVCVSK	7	AVVVNAAQLASYSQSK	16	VSHVSTGGGASLELLEGK	18	LSELDDRADALQAGASQFETSAAK	24	LTFDSSFSPNTGKK	14	MCLVEIEK	8	LTTPTYGDLNHLVSATMSGVTTCLR	25	LNQENEHIYNLWCSGR	16	LSELDDRADALQAGASQFETSAAK	24	YADLTEDQLPSCESLK	16	IDSDLEGHPTPK	12	EALQPLLEGSPTGSQAK	17	CTTDHISAAGPWLK	14	LQEVPHEGPMCDLLWSDPDDR	21	PAPATTFAHLDATTVLSR	18
	STESLQANVQR	11	LASTLVHLGEYQAAVDGAR	19	RVCEEIAIIPSKK	13	TLYGFGG	7	LPACVVDCGTGYTK	14	DAGTIAGLNVMR	12	VTDGALVVVDCVSGVCVQTETVLR	24	LSLCGEESFGTGSDHIR	17	LTFDTTFSPNTGK	13	MCTLIDKFDEHDGPVR	16	LVEALCAEHQINLIK	15	LNVCVSK	7	LSLCGEESFGTGSDHIR	17	YADLTEDQLPSCESLKDTIAR	21	FDDGVVQSDMK	11	KQEGVPQFVVVVSGGK	16	DVCTFLR	7	LQGSCTSCPSSIITLK	16	PDGQVITIGNER	12
	STLTDSLVCK	10	LAVNMVPFPR	10	RVHVTQEDFEMAVAK	15	TMSGVTTCLR	10	LPLVTPHTQCR	11	DATNVGDEGGFAPNILENK	19	VTIAQGGVLPNIQAVLLPK	19	LSLDGQNIYNACCTLR	16	LTFDTTFSPNTGKK	14	MEEFKDQLPADECNK	15	LVEALCAEHQINLIKVDDNK	20	LPACVVDCGTGYTK	14	LSLDGQNIYNACCTLR	16	YDLLCLEGLVR	11	MVNHFITEFK	10	WSLLQDQTTTR	11	ECADLWPR	8	LQVAGEITTGPR	12	PIYEGYALPHAILR	14
	STTTGHLIYK	10	LCDFGISGQLVDSIAK	16	RVIISAPSADAPMFVMGVNHEK	22	TNHIGHTGYLNTVTVSPDGSLCASGGK	27	LPRPPPPEMPESLK	14	DFLAGGIAAAISK	13	VTQSNFAVGYK	11	LTDFGFCAQITPEQSKR	17	LTLSALIDGK	10	MFVDLNPDSDKIIYSHFTCATDTENIR	27	LVEALCAEHQINLIKVDDNKK	21	LPLVTPHTQCR	11	LTDFGFCAQITPEQSKR	17	YEDICPSTHNMDVPNIK	17	NGLESYAFNMK	11	VTDLLNLGK	9	ELDQWIEQLNECK	13	LRECLPLIIFLR	12	QAAPCVLFFDELDSIAK	17
	STYNHLSSWLTDAR	14	LCDFGVSGQLIDSMANSFVGTR	22	RVNQAIWLLCTGAR	14	TNLLQVCER	9	LPRPPPPEMPESLKK	15	DIELVMSQANVSR	13	VVDLLAPYAK	10	LTFDSSFSPNTGK	13	LTLSALVDGK	10	MKVELCSFSGYK	12	LVILANNCPALR	12	LPVVIGGLLDVDCSEDVIK	19	LTDQLPLIIVCDR	13	YEDICPSTHNMDVPNIKR	18	LLQDYFNGK	9	GPPGPPGSPGPQGF	14	FSFQCPGR	8	LSELDDRADALQAGASQFETSAAK	24	QELSHALYQHDAACR	15
	SVYAHFPINVVIQENGSLVEIR	22	LCDFNPK	7	RYADLTEDQLPSCESLKDTIAR	22	TPADCPVIAIDSFR	14	LPVVIGGLLDVDCSEDVIK	19	DLLDTVLPHLYNETK	15	VVVCDNGTGFVK	12	LTFDSSFSPNTGKK	14	LTPEEEEILNKKR	13	MLSCAGADR	9	LVIVGDGACGK	11	LQAQQDAVNIVCHSK	15	LTFDSSFSPNTGK	13	YFAGNLASGGAAGATSLCFVYPLDFAR	27	EYVLPTFEVK	10	QVGGISNPEFALER	14	FVDWCPTGFK	10	LSLCGEESFGTGSDHIR	17	QEYDESGPSIVHR	13
	SYELPDGQVITIGNER	16	LCEAICPAQAITIEAEPR	18	SAFLCGVMK	9	TPEQCPSVVSLLSESYNPHVR	21	LQAQQDAVNIVCHSK	15	DLMSWINGIR	10	VWNLANCK	8	LTFDTTFSPNTGK	13	LTTPTYGDLNHLVSATMSGVTTCLR	25	MREIVHIQAGQCGNQIGAK	19	LVQDVANNTNEEAGDGTTTATVLAR	25	LQEVPHEGPMCDLLWSDPDDR	21	LTFDSSFSPNTGKK	14	YFLVGAGAIGCELLK	15	LDNLVAILDVNR	12	LAVPGPMGPMGPR	13	GNEFEDYCLKR	11	LTDFGFCAQITPEQSKR	17	QEYDESGPSIVHRK	14
	TAFDDAIAELDTLNEDSYK	19	LCLTLHNNEGSYLAHTQGK	19	SALTIQLIQNHFVDEYDPTIEDSYRK	26	TREGNDLYHEMIESGVINLK	20	LQEACKDILLFK	12	DLTDYLMK	8	VYCGHEYTINNLK	13	LTFDTTFSPNTGKK	14	LVEALCAEHQINLIK	15	MTNGFSGADLTEICQR	16	LVQNCLWTLR	10	LQVAGEITTGPR	12	LTFDTTFSPNTGK	13	YFPTQALNFAFK	12	VIDPFTIKPLDASTIVASAR	20	MYDIDLAATPR	11	IFCCHGGLSPDLQSMEQIR	19	LTDQLPLIIVCDR	13	QGQYSPMAIEEQVAVIYAGVR	21
	TAVCDIPPR	9	LCVPAMNVNDSVTK	14	SAPSIPKENFSCLTR	15	TSACGLFSVCYPR	13	LQEVPHEGPMCDLLWSDPDDR	21	DNIQGITKPAIR	12	YADLTEDQLPSCESLKDTIAR	21	LTLSALIDGK	10	LVEALCAEHQINLIKVDDNKK	21	MVQVHELGCEGISK	14	LVSSPCCIVTSTYGWTANMER	21	LRECLPLIIFLR	12	LTFDTTFSPNTGKK	14	YGYEIPVDMLCK	12	YDYEEVDSDAANK	13	IGLMQFAER	9	ILALCMGNHELYMR	14	LTFDSSFSPNTGK	13	QITQVYGFYDECLR	14
	TAVCDIPPRGLK	12	LCVQNSPQEAR	11	SCGSSTPDEFPTDIPGTK	18	TTANAIYCPPK	11	LQGSCTSCPSSIITLK	16	DTFNHLTTWLEDAR	14	YDLLCLEGLVR	11	LTLSALVDGK	10	LVILANNCPALR	12	NAPAIIFIDELDAIAPK	17	LVVVGGGGVGK	11	LRNWQWWR	8	LTLSALIDGK	10	YGYEIPVDMLCKR	13	ELLSGPNHINVR	12	TYFSHWADLSPGGAQVK	17	ILGLGDLGCYGMGIPVGK	18	LTFDSSFSPNTGKK	14	QLFHPEQLITGK	12
	TCAYTNHTVLPEALER	16	LCYVALDFENEMATAASSSSLEK	23	SEGGFIWACK	10	TTGIVETHFTFK	12	LRECLPLIIFLR	12	DVNAAIATIK	10	YDPTIEDSYRK	11	LTPEEEEILNKKR	13	LVIVGDGACGK	11	NCAVEFNFGQR	11	LWDFQGFECIR	11	LRPLSYPQTDVFLICFSLVSPASFENVR	28	LTLSALVDGK	10	YHTVNGHNCEVR	12	FFGNLMDAGK	10	SLNTGAALTFMK	12	IYGFYDECKR	10	LTFDTTFSPNTGK	13	QLFHPEQLITGKEDAANNYAR	21
	TCLLIVFSK	9	LCYVGYNIEQEQK	13	SFDVNKPGCEVDDLKGGVAGGSILK	25	TTGIVMDSGDGVTHTVPIYEGYALPH	26	LRNWQWWR	8	DYQDNKADVILK	12	YEGYALPHAILR	12	LTTPTYGDLNHLVSATMSGVTTCLR	25	LVQDVANNTNEEAGDGTTTATVLAR	25	NCFASVFEK	9	LWNTLGVCK	9	LRPLSYPQTDVFLVCFSVVSPSSFENVK	28	LTPEEEEILNKKR	13	YHTVNGHNCEVRK	13	ADNFEYTDPVDGSVSK	16	TFYSQVSSPLLK	12	LPCVAAK	7	LTFDTTFSPNTGKK	14	QTFTGHESDINAICFFPNGNAFATGSDDATCR	32
	TFTAWCNSHLR	11	LDHKFDLMYAK	11	SGALLACGIVNSGVR	15	TTGIVMDSGDGVTHTVPIYEGYALPHAILR	30	LSLCGEESFGTGSDHIR	17	EAFQLFDR	8	YFLVGAGAIGCELLK	15	LVEALCAEHQINLIK	15	LVQNCLWTLR	10	NCLTNFHGMDLTR	13	LYCIYVAIGQK	11	LSELDDRADALQAGASQFETSAAK	24	LTTPTYGDLNHLVSATMSGVTTCLR	25	YISPDQLADLYK	12	SLQEYHICPELK	12	EIANSPAELFR	11	RSTCTINYSK	10	LTLSALIDGK	10	QVCEIIESPLFLK	13
	TFTAWCNSHLRK	12	LDITTLTGVPEEHIK	15	SGETEDTFIADLVVGLCTGQIK	22	TVFEALQAPACHENMVK	17	LTDFGFCAQITPEQSKR	17	EAFSLFDKDGDGTITTK	17	YFPTQALNFAFK	12	LVEALCAEHQINLIKVDDNK	20	LVSSPCCIVTSTYGWTANMER	21	NCPHIVVGTPGR	12	LYCIYVAIGQKR	12	LSIQCYLSALDR	12	LVEALCAEHQINLIK	15	YLECSALTQR	10	FNISSGGPAPEGITDK	16	YNTILDDLR	9	TGTLTTNQMSVCR	13	LTLSALVDGK	10	RAGELTEDEVER	12
	TFTDCFNCLPIAAIVDEK	18	LDLAGRDLTDYLMK	14	SGPFGQIFRPDNFVFGQSGAGNNWAK	26	TVLIMELINNVAK	13	LTFDSSFSPNTGK	13	EEHPVLLTEAPLNPK	15	YGYEIPVDMLCK	12	LVEALCAEHQINLIKVDDNKK	21	LVVVGGGGVGK	11	NCTIVSPDAGGAK	13	LYVYNTDTDNCR	12	LSLCGEESFGTGSDHIR	17	LVEALCAEHQINLIKVDDNKK	21	YLLQYQEPIPCEQLVTALCDIK	22	GDLGIEIPTEK	11	EGLINVNAIGMR	12	TWTLCGTPEYLAPEIILSK	19	LTPEEEEILNKKR	13	RAPFDLFENK	10
	TGEGFLCVFAINNTK	15	LDVGNFSWGSECCTR	15	SGQGAFGNMCR	11	TVTAMDVVYALK	12	LTFDSSFSPNTGKK	14	EGDVLTLLESER	12	YISPDQLADLYK	12	LVILANNCPALR	12	LWDFQGFECIR	11	NCTIVSPDAGGAKR	14	MAKPEEVLVVENDQGEVVR	19	LSLDGQNIYNACCTLR	16	LVILANNCPALR	12	YLVVNADEGEPGTCK	15	EITSLAPSTMK	11	IDVNAPDLDIEGPEGK	16	VIACFDSLK	9	LTTPTYGDLNHLVSATMSGVTTCLR	25	RDPHLACVAYER	12
	TGVHHYSGNNIELGTACGK	19	LECVEPNCR	9	SINPDEAVAYGAAVQAAILSGDK	23	TYAICGAIR	9	LTFDTTFSPNTGK	13	EIAQDFKTDLR	11	YIYDSAFHPDTGEK	14	LVILANNCPALRK	13	LWNTLGVCK	9	NDQCYDDIR	9	MCLVEIEK	8	LTDQLPLIIVCDR	13	LVILANNCPALRK	13	YLVVNADEGEPGTCKDR	17	HFVALSTNAPK	11	STSMLDDILR	10	ASCTTNCLAPLAK	13	LVEALCAEHQINLIK	15	RDTFNHLTTWLEDAR	15
	THINIVVIGHVDSGK	15	LFCVGFTK	8	SINPLGGFVHYGEVTNDFVMLK	22	TYGGCEGPDAMYVK	14	LTFDTTFSPNTGKK	14	EIEIDIEPTDKVER	14	YLECSALTQR	10	LVIVGDGACGK	11	LYCIYVAIGQK	11	NDTKEDVFVHQTAIKK	16	MDSGDGVTHTVPIYEGYALPHAILR	25	LTFDSSFSPNTGK	13	LVIVGDGACGK	11	YMACCLLYR	9	GGKYDLDFKSPDDPSR	16	SMDSFIYLGQNYYK	14	ICDFGLAR	8	LVEALCAEHQINLIKVDDNKK	21	RDVAGDASESALLK	14
	TIAECLADELINAAK	15	LFDSICNNK	9	SIQFVDWCPTGFK	13	VACIGAWHPAR	11	LTLSALIDGK	10	EIIDLVLDR	9	YLVVNADEGEPGTCK	15	LVNWSCTLNSAISDIEVDKK	20	LYVYNTDTDNCR	12	NEALYDICFR	10	MKDTDSEEEIREAFR	15	LTFDSSFSPNTGKK	14	LVNWSCTLNSAISDIEVDKK	20	YNPTWHCIVGR	11	GNPTVEVDLYTKK	13	AVASLNTPLFPVDPK	15	IVSNASCTTNCLAPLAK	17	LVILANNCPALR	12	RFDDAVVQSDMK	12
	TIAMDGTEGLVR	12	LFEDELTLDNLTRPQLVALCK	21	SKFDNLYGCR	10	VALTGLTVAEYFR	13	LTLSALVDGK	10	EITALAPSTMK	11	YLVVNADEGEPGTCKDR	17	LVQDVANNTNEEAGDGTTTATVLAR	25	MCLVEIEK	8	NELHNLLDKPQLQGIPVLVLGNKR	24	MKVELCSFSGYK	12	LTFDTTFSPNTGK	13	LVQDVANNTNEEAGDGTTTATVLAR	25	YPIEHGIITNWDDMEK	16	DVNSAIATIK	10	YFGTFGNLSSAAAILGNPK	19	KIVSNASCTTNCLAPLAK	18	LVIVGDGACGK	11	RFDEILEASDGIMVAR	16
	TICSHVQNMIK	11	LFVSGACDASAK	12	SKGFGFVCFSSPEEATK	17	VAPEEHPVLLTEAPLNPK	18	LTPEEEEILNKKR	13	EKEPIVGSTDYGKDEDSAEALLK	23	YMACCLLYR	9	LVQNCLWTLR	10	MDSGDGVTHTVPIYEGYALPHAILR	25	NGRVEIIANDQGNR	14	MLSCAGADR	9	LTFDTTFSPNTGKK	14	LVQNCLWTLR	10	YPIEHGIITNWDDMEKIWHHTFYNELR	27	VYELAAGGTAVGTGLNTR	18	GFSGLDGAKGDTGPAGPKG	19	TNCLAPLAK	9	LVNWSCTLNSAISDIEVDKK	20	RGLDVNKCEIAR	12
	TIGGGDDSFNTFFSETGAGK	20	LGANSLLDLVVFGR	14	SKGPAVGIDLGTTYSCVGVFQHGK	24	VCEEIAIIPSK	11	LTTPTYGDLNHLVSATMSGVTTCLR	25	ELISNASDALDKIR	14	YMACCMLYR	9	LVSSPCCIVTSTYGWTANMER	21	MEEFKDQLPADECNK	15	NIAFFSTNCVEGTAR	15	MPECYIR	7	LTLSALIDGK	10	LVSSPCCIVTSTYGWTANMER	21	YQQGDFGYCPR	11	TDDYLDQPCIETINR	15	GSTGEQGATGPVGLRG	16	VSNASCTTNCLAPLAK	16	LVQDVANNTNEEAGDGTTTATVLAR	25	RGLEVNKCEIAR	12
	TIIPLISQCTPK	12	LGDVISIQPCPDVK	14	SKVDEAVAVLQAHQAK	16	VCEEIAIIPSKK	12	LVEALCAEHQINLIK	15	ELQELVQYPVEHPDK	15	YNPTWHCIVGR	11	LVVVGGGGVGK	11	MLSCAGADR	9	NICQQVNIK	9	MREIVHIQAGQCGNQIGAK	19	LTLSALVDGK	10	LWNTLGVCK	9	YSQFINFPIYVWSSK	15	FSYVCPDLVK	10	GFSGLDGAKGDTGPAGPK	18	YVECSALTQR	10	LVQNCLWTLR	10	RHVFGESDELIGQK	14
	TIQFVDWCPTGFK	13	LGEWVGLCK	9	SLDLFNCEVTNLNDYR	16	VCENIPIVLCGNK	13	LVEALCAEHQINLIKVDDNK	20	ELVNYGANVNAQSQK	15	YPIEHGIITNWDDMEK	16	LWDFQGFECIR	11	MPECYIR	7	NIDDGTSDRPYSHALVAGIDR	21	MTNGFSGADLTEICQR	16	LTPEEEEILNKKR	13	LYCIYVAIGQK	11	YVECSALTQK	10	GGPNVWFVSNIDGTHMAK	18	GSTGEQGATGPVGLR	15	CFVYPLDFAR	10	LVSSPCCIVTSTYGWTANMER	21	RISGLIYEETR	11
	TITLEVEPSDTIENVK	16	LGLALNYSVFYYEIQNAPEQACHLAK	26	SLDLFNCEVTNLNDYRENVFK	21	VCENIPIVLCGNKVDIKDR	19	LVEALCAEHQINLIKVDDNKK	21	EQGFLSFWR	9	YPIEHGIITNWDDMEKIWHHTFYNELR	27	LWNTLGVCK	9	MREIVHIQAGQCGNQIGAK	19	NIDDGTSDRPYSHALVAGIDRYPR	24	NAAIANHCFTCAINR	15	LTTPTYGDLNHLVSATMSGVTTCLR	25	LYVYNTDTDNCR	12	YVEPIEDVPCGNIVGLVGVDQFLVK	25	LESLTDEINFLR	12	PSGDSGPAGIAGPAGPR	17	CIIPNHEKR	9	LVVVGGGGVGK	11	RLEDLSESIVNDFAYMK	17
	TLDSWRDEFLIQASPR	16	LGMESCGIHETTFNSIMK	18	SLHDALCVLAQTVK	14	VCNPIITK	8	LVILANNCPALR	12	EQQEAIEHIDEVQNEIDR	18	YQQGDFGYCPR	11	LYCIYVAIGQKR	12	MTNGFSGADLTEICQR	16	NIDEHANEDVER	12	NAPAIIFIDELDAIAPK	17	LVEALCAEHQINLIK	15	MAKPEEVLVVENDQGEVVR	19	YWLCAATGPSIK	12	LYAEAVAR	8	GPSGDSGPAGIAGPAGPR	18	DLEEDHACIPLKK	13	LWDFQGFECIR	11	RPLIDQVVQTALSETQDPEEVSVTVK	26
	TLTGTVIDSGDGVTHVIPVAEGYVIGSCIK	30	LGMLSPEGTCK	11	SLHDALCVVK	10	VCTLAIIDPGDSDIIR	16	LVILANNCPALRK	13	EVDDLEQWIAER	12	YTEHSTVGLAQQWDQLDQLGMR	22	LYVYNTDTDNCR	12	MTQIMFETFNTPAMYVAIQAVLSLYASGR	29	NIEEHASADVEK	12	NCAAYLK	7	LVEALCAEHQINLIKVDDNK	20	MCLFAGFQR	9	ATEGMVVADKNCSK	14	KLDEEVAAAHLDK	13	AHVSFSPTLDQQR	13	EHALLAFTLGVK	12	LWNTLGVCK	9	RPSENLGQVLFGER	14
	TNHIGHTGYLNTVTVSPDGSLCASGGK	27	LGYAGNTEPQFIIPSCIAIK	20	SLHDALCVVKR	11	VDCDQHSDIAQR	12	LVIVGDGACGK	11	EVDEQMLNVQNK	12	YVATLGVEVHPLVFHTNR	18	MAKPEEVLVVENDQGEVVR	19	MTQIMFETFNVPAMYVAIQAVLSLYASGR	29	NILGGTVFREPIICK	15	NCFASVFEK	9	LVEALCAEHQINLIKVDDNKK	21	MCTLIDKFDEHDGPVR	16	CGEDYKLHFIFR	12	ITWSNPPSQGAR	12	DGDVGAPGAPGPAGPAGER	19	EVAAFAQFGSDLDAATQQLLNR	22	LYCIYVAIGQK	11	RQDLLNVLAR	10
	TNLLQVCER	9	LGYILTCPSNLGTGLR	16	SLLINAVEASCIR	13	VDKITEYLCEPLRK	14	LVQDVANNTNEEAGDGTTTATVLAR	25	FDGALNVDLTEFQTNLVPYPR	21	YWLCAATGPSIK	12	MCLVEIEK	8	MVQVHELGCEGISK	14	NLAMEATYINHNFSQQCLR	19	NCLTNFHGMDLTR	13	LVILANNCPALR	12	MKDTDSEEEIREAFR	15	CTTDHISAAGPWLK	14	DLFDPVISDR	10	TELCYLTHEDER	12	IVLLDCSLEYK	11	LYCIYVAIGQKR	12	RQLEEAEEEAQR	12
	TPADCPVIAIDSFR	14	LHFFMPGFAPLTAR	14	SLPSVETLGCTSVICSDK	18	VEDMAELTCLNEASVLHNLK	20	LVSSPCCIVTSTYGWTANMER	21	FEELNADLFR	10	ACNQLGQFLQHR	12	MCTLIDKFDEHDGPVR	16	NAAIANHCFTCAINR	15	NLEAVETLGSTSTICSDK	18	NCPHIVVGTPGR	12	LVILANNCPALRK	13	MKVELCSFSGYK	12	DVCTFLR	7	DEEIAALVVDNGSGMCK	17	SSDNVDVPASALK	13	KMGVPYCIVK	10	LYVYNTDTDNCR	12	RSIQFVDWCPTGFK	14
	TPFLLVGTQIDLR	13	LHFFMPGFAPLTSR	14	SLTNDWEDHLAVK	13	VEIIANDQGNR	11	LWDFQGFECIR	11	FFFDVGSNK	9	AVGDGIVLCK	10	MKDTDSEEEIREAFR	15	NAPAIIFIDELDAIAPK	17	NLEAVETLGSTSTICSDKTGTLTQNR	26	NCTIVSPDAGGAKR	14	LVIVGDGACGK	11	MLSCAGADR	9	ECADLWPR	8	TTGIVLDAGDGVTHNVPVYEGYALPHAIMR	30	GDTGPAGPKGEPGVPGESGVAGVMGPR	27	LIGQIVSSITASLR	14	MCLVEIEK	8	RSTYNHLSSWLTDAR	15
	TPFLLVGTQIDLRDDPSTIEK	21	LHYCVSCAIHSK	12	SMMQDREDQSILCTGESGAGK	21	VFEVSLADLQNDEVAFRK	18	LWNTLGVCK	9	FIIHAPPGEFNEVFNDVR	18	CLKDEDPYVRK	11	MKVELCSFSGYK	12	NCAAYLK	7	NLQDAMQVCR	10	NDQCYDDIR	9	LVNWSCTLNSAISDIEVDKK	20	MPECYIR	7	EICWNLQNIR	10	ACADPPAGSVILLENLR	17	ALVEPIASPLKK	12	MGVPYCIVK	9	MFVDLNPDSDKIIYSHFTCATDTENIR	27	RTGAIVDVPVGEELLGR	17
	TREGNDLYHEMIESGVINLK	20	LHYGDLTDSTCLVK	14	SNYNFEKPFLWLAR	14	VGEATETALTCLVEK	15	LYCIYVAIGQK	11	FLDGIYVSEK	10	CSDIVFAR	8	MLSCAGADR	9	NCFASVFEK	9	NLVCTDLFTR	10	NDTKEDVFVHQTAIKK	16	LVQDVANNTNEEAGDGTTTATVLAR	25	MREIVHIQAGQCGNQIGAK	19	EVCGFAPYER	10	GILAADESTGSMAK	14	SYLIMGK	7	QITQVYGFYDECLRK	15	MKDTDSEEEIREAFR	15	RTIQFVDWCPTGFK	14
	TRQGVEDAFYTLVR	14	LIEFYKHESCGQCTPCR	17	SPYLYPLYGLGELPQGFAR	19	VGGTSDVEVNEK	12	LYCIYVAIGQKR	12	FNSLNELVDYHR	12	CTTDHISAAGPWLK	14	MPECYIR	7	NCLTNFHGMDLTR	13	NMMAACDPR	9	NELHNLLDKPQLQGIPVLVLGNKR	24	LVQNCLWTLR	10	MTNGFSGADLTEICQR	16	GVEICIATPGR	11	RLNPIGVENTEENRR	15	FFSSGCAPGISK	12	SCLLLQFTDKR	11	MKVELCSFSGYK	12	RVAPEEHPVLLTEAPLNPK	19
	TSACGLFSVCYPR	13	LIIVEGCQR	9	SQIHDIVLVGGSTR	14	VGHSELVGEIIR	12	LYFHIGETEK	10	FPGQLNADLR	10	DVCTFLR	7	MREIVHIQAGQCGNQIGAK	19	NCPHIVVGTPGR	12	NMSVHLSPCFR	11	NGRVEIIANDQGNR	14	LVSSPCCIVTSTYGWTANMER	21	MTQIMFETFNTPAMYVAIQAVLSLYASGR	29	HFILDECDK	9	THQYPALTAEQKK	13	QAQANSEVQLFK	12	TFVSGACDASAK	12	MLSCAGADR	9	RVIISAPSADAPMFVMGVNHEK	22
	TTGIVETHFTFK	12	LIKDDFLQQNGYTPYDRFCPFYK	23	SREIFLSQPILLELEAPLK	19	VGINYQPPTVVPGGDLAK	18	LYVYNTDTDNCR	12	GAEAANVTGPGGVPVQGSK	19	ECADLWPR	8	MTNGFSGADLTEICQR	16	NCTIVSPDAGGAK	13	NNLKDCGLF	9	NIAFFSTNCVEGTAR	15	LVVVGGGGVGK	11	MVQVHELGCEGISK	14	IFCCHGGLSPDLQSMEQIR	19	GILAADESTGSVAKR	15	ANLTVPFGK	9	VICQGFTGK	9	MREIVHIQAGQCGNQIGAK	19	RVNQAIWLLCTGAR	14
	TTGIVMDSGDGVTHTVPIYEGYALPH	26	LIKEGDIVKR	10	SSILLDVKPWDDETDMAKLEECVR	24	VGLIGSCTNSSYEDMGR	17	MCLVEIEK	8	GAEILEVLHSLPAVR	15	EKLCYVGYNIEQEQK	15	NAPAIIFIDELDAIAPK	17	NCTIVSPDAGGAKR	14	NNTQVLINCR	10	NICQQVNIK	9	LWDFQGFECIR	11	NAAIANHCFTCAINR	15	IGRNECVVVIR	11	GILAADESTGSVAK	14	SDLMASNGVIHIVR	14	AWNAYPYCR	9	MTNGFSGADLTEICQR	16	RYADLTEDQLPSCESLKDTIAR	22
	TTGIVMDSGDGVTHTVPIYEGYALPHAILR	30	LINGGIAGLIGVTCVFPIDLAK	22	STAGDTHLGGEDFDNR	16	VGVTVAQTTMEPHLLEACVR	20	MCTLIDKFDEHDGPVR	16	GAGYTFGQDISETFNHANGLTLVSR	25	ELDQWIEQLNECK	13	NCAAYLK	7	NDQCYDDIR	9	NPEHFVVCNR	10	NIDDGTSDRPYSHALVAGIDR	21	LWNTLGVCK	9	NACQMLMILGLEGR	14	ILALCMGNHELYMR	14	PHAYPFLTPEQKK	13	GEPGVPGESGVAGVMGPR	18	CVSTLLDLIQTK	12	MTQIMFETFNVPAMYVAIQAVLSLYASGR	29	SACDTVDTWLDDTAK	15
	TTNCLAPLAK	10	LKHECGAAFTSK	12	STCIYGGAPK	10	VIAAEGEMNASR	12	MEEFKDQLPADECNK	15	GAWSNVLR	8	EVCGFAPYER	10	NCAVEFNFGQR	11	NELHNLLDKPQLQGIPVLVLGNK	23	NQALNTDNYGHDLASVQALQR	21	NIDDGTSDRPYSHALVAGIDRYPR	24	LYCIYVAIGQK	11	NAPAIIFIDELDAIAPK	17	ILGLGDLGCYGMGIPVGK	18	FCVGLQR	7	QSGVVPLSIGTR	12	DIASGLIGPLIICK	14	MVQVHELGCEGISK	14	SALTIQLIQNHFVDEYDPTIEDSYRK	26
	TVLIMELINNVAK	13	LLLAGYDDFNCNVWDALK	18	STESLQANVQR	11	VIDVTVPLQCLVK	13	MKVELCSFSGYK	12	GFPGYMYTDLATIYER	16	FSFQCPGR	8	NCFASVFEK	9	NELHNLLDKPQLQGIPVLVLGNKR	24	NSSYFVEWIPNNVK	14	NIDEHANEDVER	12	LYCIYVAIGQKR	12	NCFASVFEK	9	LLACIASRPGQCGR	14	GAAAGESLFVANHAY	15	VNVNEIGPQTLGR	13	ENQSILITGESGAGK	15	NAAIANHCFTCAINR	15	SAPSIPKENFSCLTR	15
	TVTAMDVVYALK	12	LLLQVQHASK	10	STFDAHIYEGR	11	VIISAPSADAPMFVMGVNHEK	21	MLSCAGADR	9	GFTPLYMAAQENHLEVVK	18	GNEFEDYCLKR	11	NCLTNFHGMDLTR	13	NIAFFSTNCVEGTAR	15	NTNDANSCQIIIPQNQVNR	19	NIEEHASADVEK	12	LYFHIGETEK	10	NCLTNFHGMDLTR	13	LLLAGYDDFNCNVWDALKADR	21	ELFDPVISDR	10	CPVGFDTALDGSR	13	GACHGQTGMFPR	12	NAPAIIFIDELDAIAPK	17	SCGSSTPDEFPTDIPGTK	18
	TYAICGAIR	9	LLMMAGIDDCYTSAR	15	STTTGHLIYK	10	VKLLLQVQHASK	12	MPECYIR	7	GISEETTTGVHNLYK	15	IFCCHGGLSPDLQSMEQIR	19	NCPHIVVGTPGR	12	NICQQVNIK	9	NVCTEAGMFAIR	12	NILGGTVFREPIICK	15	LYVYNTDTDNCR	12	NCPHIVVGTPGR	12	LPCVAAK	7	LAIIENANVLAR	12	DVSADDLLQGK	11	GCEVTPDVNISGQK	14	NCFASVFEK	9	SCLLHQFTEK	10
	TYGGCEGPDAMYVK	14	LLPVYLNCVLK	11	STYNHLSSWLTDAR	14	VLCIINPGNPTGQVQSR	17	MREIVHIQAGQCGNQIGAK	19	GIYTGLSAGLLR	12	ILALCMGNHELYMR	14	NCTIVSPDAGGAK	13	NIDDGTSDRPYSHALVAGIDR	21	NVLGHMQQGGAPSPFDR	17	NLALCPANHAPLR	13	MCLFAGFQR	9	NCTIVSPDAGGAK	13	NCTYTQVQTR	10	GDFISTVQQR	10	VKAPDVDIKAPEVDIEGPEGK	21	HGSLGFLPR	9	NCLTNFHGMDLTR	13	SCLLLQFTDK	10
	VACIGAWHPAR	11	LLQTDDEEEAGLLELLK	17	SVCTEAGMFAIR	12	VLGPCSDILKR	11	MTNGFSGADLTEICQR	16	GLVSSDELAKDVTGAEALLER	21	IQAVIDSGVCR	11	NCTIVSPDAGGAKR	14	NIDDGTSDRPYSHALVAGIDRYPR	24	NVQAEEMVEFSSGLK	15	NLAMEATYINHNFSQQCLR	19	MCLVEIEK	8	NCTIVSPDAGGAKR	14	QGQGQLVTCSGAFK	14	QLLFTADDR	9	GKDVVFLLDGSDGTR	15	KVNQIGSVTESIQACK	16	NCPHIVVGTPGR	12	SCTTNCLAPLAK	12
	VALTGLTVAEYFR	13	LLVGNKCDLTTK	12	SYELPDGQVITIGNER	16	VLISSLQDCLHGIESK	16	MVQVHELGCEGISK	14	GPGLGSTQGQTIALPAQGLIEFR	23	IYGFYDECKR	10	NDQCYDDIR	9	NIDEHANEDVER	12	NVVTIFSAPNYCYR	14	NLEAVETLGSTSTICSDK	18	MCTLIDKFDEHDGPVR	16	NDLSICGTLHSVDQYLNIK	19	TGTLTTNQMSVCR	13	LITPLASGPAEPPR	14	LNPDELGPQALAR	13	NCEVTNLNDYR	11	NCTIVSPDAGGAK	13	SEGGFIWACK	10
	VAPEEHPVLLTEAPLNPK	18	LLVSASQDGK	10	TAFDDAIAELDTLNEDSYK	19	VNQAIWLLCTGAR	13	NAAIANHCFTCAINR	15	GPLLVQDVVFTDEMAHFDR	19	KVIGIECSSISDYAVK	16	NDTKEDVFVHQTAIKK	16	NIEEHASADVEK	12	PAPATTFAHLDATTVLSR	18	NLEAVETLGSTSTICSDKTGTLTQNR	26	MEEFKDQLPADECNK	15	NDQCYDDIR	9	TYADYESVNECMEGVCK	17	VLVVGNPANTNCLIASK	17	GGALAVPGPMGPMGPR	16	QTFSPFGQIMEIR	13	NCTIVSPDAGGAKR	14	SFDVNKPGCEVDDLKGGVAGGSILK	25
	VCEEIAIIPSK	11	LMDLDVEQLGIPEQEYSCVVK	21	TAVCDIPPR	9	VNQIGSVTEAIQACK	15	NAPAIIFIDELDAIAPK	17	GVVPLAGTNGETTTQGLDGLSER	23	NHDEESLECLCR	12	NELHNLLDKPQLQGIPVLVLGNK	23	NILGGTVFREPIICK	15	PDGQVITIGNER	12	NLQDAMQVCR	10	MKDTDSEEEIREAFR	15	NDTKEDVFVHQTAIKK	16	VFSWGFGGYGR	11	LVTWYDNEFGYSNR	14	NSGVSIFVIR	10	VAILVDDMADTCGTICHAADK	21	NDQCYDDIR	9	SGALLACGIVNSGVR	15
	VCEEIAIIPSKK	12	LMEPIYLVEIQCPEQVVGGIYGVLNR	26	TAVCDIPPRGLK	12	VNQIGSVTESIQACK	15	NCAAYLK	7	GWNILTNSEK	10	NLFNVVDCK	9	NELHNLLDKPQLQGIPVLVLGNKR	24	NLALCPANHAPLR	13	PIVEPEILPDGDHDLKR	17	NLVCTDLFTR	10	MKVELCSFSGYK	12	NEALYDICFR	10	YTCSFCGK	8	VGVPSDSVK	9	LGPDGAVLTITNVR	14	VHCLNTLFSR	10	NDTKEDVFVHQTAIKK	16	SGDGVTHTVPIYEGYALPHAILR	23
	VCENIPIVLCGNK	13	LMQGDEICLR	10	TCAYTNHTVLPEALER	16	VQAHAAAALINFTEDCPK	18	NCFASVFEK	9	GYAFNHSADFETVR	14	NYLLQCTR	8	NFLYAWCGK	9	NLAMEATYINHNFSQQCLR	19	PIYEGYALPHAILR	14	NMMAACDPR	9	MLSCAGADR	9	NFLYAWCGK	9	YYLCGFCPAELFTNTR	16	VVVVTAGAR	9	DIGQAMSFVAR	11	VLNEECDQNWYK	12	NEALYDICFR	10	SGETEDTFIADLVVGLCTGQIK	22
	VCENIPIVLCGNKVDIK	17	LMSSLPNFCGIFNHLER	17	TCHSFIINEK	10	VQASLAANTFTITGHAETK	19	NCLTNFHGMDLTR	13	HGIVEDWDLMER	12	SCAISYTSYR	10	NGRVEIIANDQGNR	14	NLEAVETLGSTSTICSDK	18	PNIVGSEHYDVAR	13	NMSVHLSPCFR	11	MREIVHIQAGQCGNQIGAK	19	NGRVEIIANDQGNR	14	ASCTTNCLAPLAK	13	IVADKDYSVTANSR	14	DVVFLIDGSDETK	13	VSVVDLTCR	9	NELHNLLDKPQLQGIPVLVLGNKR	24	SGPFGQIFRPDNFVFGQSGAGNNWAK	26
	VCENIPIVLCGNKVDIKDR	19	LNEDMACSVAGITSDANVLTNELR	24	TCILDVNPQALK	12	VQVEYKGETK	10	NCTIVSPDAGGAK	13	HNPVFGVMS	9	STCTINYSK	9	NIAFFSTNCVEGTAR	15	NLEAVETLGSTSTICSDKTGTLTQNR	26	PSIVGRPR	8	NNTQVLINCR	10	MTNGFSGADLTEICQR	16	NIAFFSTNCVEGTAR	15	CLAPLAK	7	VIGSGTNLDSAR	12	DVVFLLDGSDATR	13	YLALESMCTLASSEFSHEAVK	21	NIAFFSTNCVEGTAR	15	SGQGAFGNMCR	11
	VCNPIITK	8	LNGGLGTSMGCK	12	TDACFIR	7	VRLGDVISIQPCPDVK	16	NCTIVSPDAGGAKR	14	HYFQNTQGLIFVVDSNDR	18	STVLSLDWHPNNVLLAAGSCDFK	23	NICQQVNIK	9	NLQDAMQVCR	10	QAAPCVLFFDELDSIAK	17	NQALNTDNYGHDLASVQALQR	21	MTQIMFETFNTPAMYVAIQAVLSLYASGR	29	NICQQVNIK	9	IVSNASCTTNCLAPLAK	17	GASQNIIPASTGAAK	15	SSTSSPGFSSYR	12	YYVTIIDAPGHRDFIK	16	NICQQVNIK	9	SILGTLTVEQIYQDRDQFAK	20
	VCTLAIIDPGDSDIIR	16	LNIISNLDCVNEVIGIR	17	TFEHVTSEIGAEEAEEVGVEHLLR	24	VRPCVVYGGADIGQQIR	17	NDQCYDDIR	9	IDQLEGDHQLIQEALIFDNK	20	TFEVCDLPVR	10	NIDDGTSDRPYSHALVAGIDR	21	NLSGQPNFPCR	11	QELSHALYQHDAACR	15	NSLESYAFNMK	11	MVQVHELGCEGISK	14	NIDDGTSDRPYSHALVAGIDR	21	KIVSNASCTTNCLAPLAK	18	ANVAIFK	7	NIGMPGMTGPQGEAGR	16	AIIPCIK	7	NIDDGTSDRPYSHALVAGIDR	21	SINPDEAVAYGAAVQAAILSGDK	23
	VDCDQHSDIAQR	12	LNQENEHIYNLWCSGR	16	TFNQVEIKPEMIGHYLGEFSITYKPVK	27	VSCLGVTDDGMAVATGSWDSFLK	23	NDTKEDVFVHQTAIKK	16	IEDLSQQAQLAAAEK	15	TWTLCGTPEYLAPEIILSK	19	NIDDGTSDRPYSHALVAGIDRYPR	24	NLVCTDLFTR	10	QEYDESGPSIVHR	13	NSSYFVEWIPNNVK	14	NAAIANHCFTCAINR	15	NIDDGTSDRPYSHALVAGIDRYPR	24	VSNASCTTNCLAPLAK	16	HIIPQIVK	8	AVSHGEIVGFEDHSAPVTSR	20	CIIPNHEK	8	NIDDGTSDRPYSHALVAGIDRYPR	24	SINPLGGFVHYGEVTNDFVMLK	22
	VEDMAELTCLNEASVLHNLK	20	LNVCVSK	7	TFTAWCNSHLR	11	VTAVIPCFPYAR	12	NELHNLLDKPQLQGIPVLVLGNKR	24	IEDVTPIPSDSTR	13	TYADYESVNECMEGVCK	17	NIDEHANEDVER	12	NMMAACDPR	9	QEYDESGPSIVHRK	14	NTNDANSCQIIIPQNQVNR	19	NAPAIIFIDELDAIAPK	17	NIDEHANEDVER	12	YVECSALTQR	10	SAETLWGVQK	10	LEPYIQDYKDQMEK	14	EEAQAEIEQYR	11	NIDEHANEDVER	12	SIQFVDWCPTGFK	13
	VEDMAELTCLNEASVLHNLKER	22	LPACVVDCGTGYTK	14	TFTAWCNSHLRK	12	VTIAQGGVLPNIQAVLLPK	19	NGRVEIIANDQGNR	14	IFVGGLSPDTPEEK	14	TYNTNAQVPDSAGTATAYLCGVK	23	NIEEHASADVEK	12	NMSVHLSPCFR	11	QGQYSPMAIEEQVAVIYAGVR	21	NVCTEAGMFAIR	12	NCAAYLK	7	NIEEHASADVEK	12	ACYGVLR	7	VLAACYK	7	VGIQATDSDYVK	12	ELGITALHIK	10	NIEEHASADVEK	12	SKFDNLYGCR	10
	VEIIANDQGNR	11	LPRPPPPEMPESLK	14	TFTDCFNCLPIAAIVDEK	18	VTQSNFAVGYK	11	NICQQVNIK	9	IGFPWSEIR	9	VASGCLDINSSVK	13	NILGGTVFREPIICK	15	NNTQVLINCR	10	QITQVYGFYDECLR	14	NVDCVLLAR	9	NCFASVFEK	9	NILGGTVFREPIICK	15	CFVYPLDFAR	10	YLSEVASGESK	11	QSPIDIVPTQAQHDHSLK	18	GAEVYHNLK	9	NILGGTVFREPIICK	15	SKGFGFVCFSSPEEATK	17
	VFEVSLADLQNDEVAFRK	18	LPRPPPPEMPESLKK	15	TGDFQLHTNVNDGTEFGGSIYQK	23	VTVLGHVQR	9	NIDDGTSDRPYSHALVAGIDR	21	IGGIGTVPVGR	11	VIACFDSLK	9	NIQACKELAQTTR	13	NQALNTDNYGHDLASVQALQR	21	QLFHPEQLITGK	12	NVLGHMQQGGAPSPFDR	17	NCLTNFHGMDLTR	13	NLAMEATYINHNFSQQCLR	19	DLEEDHACIPLKK	13	NYTDEAIASDNDAIK	15	LVEQFNIEANRDR	13	IKIIAPPERK	10	NIQACKELAQTTR	13	SLDLFNCEVTNLNDYR	16
	VGEATETALTCLVEK	15	LPVVIGGLLDVDCSEDVIK	19	TGVHHYSGNNIELGTACGK	19	VVDLLAPYAK	10	NIDDGTSDRPYSHALVAGIDRYPR	24	IIDVVYNASNNELVR	15	ICDFGLAR	8	NLALCPANHAPLR	13	NSLESYAFNMK	11	QLFHPEQLITGKEDAANNYAR	21	NVQAEEMVEFSSGLK	15	NCPHIVVGTPGR	12	NLEAVETLGSTSTICSDK	18	EVAAFAQFGSDLDAATQQLLNR	22	VEWTDAER	8	LTTESVTGAFK	11	ISGETIFVTAPHEATAGIIGVNR	23	NLALCPANHAPLR	13	SLHDALCVLAQTVK	14
	VGGTSDVEVNEK	12	LQAQQDAVNIVCHSK	15	THINIVVIGHVDSGK	15	VVVCDNGTGFVK	12	NIDEHANEDVER	12	IINEPTAAAIAYGLDKK	17	IVSNASCTTNCLAPLAK	17	NLAMEATYINHNFSQQCLR	19	NSSYFVEWIPNNVK	14	QTFTGHESDINAICFFPNGNAFATGSDDATCR	32	NVVTIFSAPNYCYR	14	NCTIVSPDAGGAK	13	NLEAVETLGSTSTICSDKTGTLTQNR	26	GKCTTDHISAAGPWLK	16	CLIVYPWTQR	10	FQPIVDDLRK	10	LIGEYGLR	8	NLEAVETLGSTSTICSDK	18	SLHDALCVVK	10
	VGHSELVGEIIR	12	LQEACKDILLFK	12	TIAECLADELINAAK	15	VWNLANCK	8	NILGGTVFREPIICK	15	IIQLLDDYPK	10	YVECSALTQR	10	NLEAVETLGSTSTICSDK	18	NTNDANSCQIIIPQNQVNR	19	QVCEIIESPLFLK	13	PADDLTDPAPATTFAHLDATTVLSR	25	NCTIVSPDAGGAKR	14	NLQDAMQVCR	10	IVLLDCSLEYK	11	TASPQQAQEVHDK	13	SLVDFMTQK	9	LYPWGVVEVENPEHNDFLK	19	NLEAVETLGSTSTICSDKTGTLTQNR	26	SLLINAVEASCIR	13
	VGINYQPPTVVPGGDLAK	18	LQEVPHEGPMCDLLWSDPDDR	21	TIAMDGTEGLVR	12	WLKEDKLECSEELGDLVK	18	NIQACKELAQTTR	13	IKYPENFFLLR	11	DLEEDHACIPLKK	13	NLEAVETLGSTSTICSDKTGTLTQNR	26	NVDCVLLAR	9	QYEMGECTR	9	PAPATTFAHLDATTVLSR	18	NDQCYDDIR	9	NLVCTDLFTR	10	KMGVPYCIVK	10	MFETENLQQK	10	SQIAQSGVQVDVDAPK	16	STIGVEFATR	10	NLQDAMQVCR	10	SLPSVETLGCTSVICSDK	18
	VIAAEGEMNASR	12	LQVAGEITTGPR	12	TICSHVQNMIK	11	WVTYFNKPDIDAWELR	16	NLAMEATYINHNFSQQCLR	19	ILPTLEAVAALGNK	14	EHALLAFTLGVK	12	NLQDAMQVCR	10	NVLGHMQQGGAPSPFDR	17	RACYGVLR	8	PDGDHDLKR	9	NDTKEDVFVHQTAIKK	16	NMMAACDPR	9	LIGQIVSSITASLR	14	IIYGGSVTGGTCK	13	NPNPEQIDEIACK	13	SVTESIQACK	10	NMMAACDPR	9	SLTNDWEDHLAVK	13
	VIISAPSADAPMFVMGVNHEK	21	LRECLPLIIFLR	12	TIGGGDDSFNTFFSETGAGK	20	WVTYFNKPDIDAWELRK	17	NLEAVETLGSTSTICSDKTGTLTQNR	26	IMNTFSVVPSPK	12	EVAAFAQFGSDLDAATQQLLNR	22	NLSGQPNFPCR	11	NVQAEEMVEFSSGLK	15	RAGELTEDEVER	12	PDGQVITIGNER	12	NEALYDICFR	10	NMSVHLSPCFR	11	MGVPYCIVK	9	IPPNWEETK	9	ETGGSAGQSLYVANHAY	17	YYVTIIDAPGHR	12	NMSVHLSPCFR	11	SMMQDREDQSILCTGESGAGK	21
	VKDTDDVPMILVGNKCDLEDER	22	LRNWQWWR	8	TIIPLISQCTPK	12	YADLTEDQLPSCESLKDTIAR	21	NLQDAMQVCR	10	INVYYNEATGGK	12	HLQLAIRGDEELDSLIK	17	NLVCTDLFTR	10	NVVTIFSAPNYCYR	14	RAPFDLFENK	10	PGHLQEGFGCVVTNR	15	NELHNLLDKPQLQGIPVLVLGNK	23	NNTQVLINCR	10	QIEGHTICALGDGAAWPVQGLIR	23	SKLNPNIDVAAQNCYK	16	NLLFTDSTK	9	AAFDDAIAELDTLSEESYK	19	NNLKDCGLF	9	SMMQDREDQSILCTGESGAGKTENTK	26
	VKLLLQVQHASK	12	LRPLSYPQTDVFLVCFSVVSPSSFENVK	28	TIQFVDWCPTGFK	13	YDDMAACMK	9	NLVCTDLFTR	10	IPELAINPLGDR	12	HTLDGAACLLNSNK	14	NMMAACDPR	9	PAPATTFAHLDATTVLSR	18	RDPHLACVAYER	12	PIYEGYALPHAILR	14	NELHNLLDKPQLQGIPVLVLGNKR	24	NPPGFAFVEFEDPRDAEDAVR	21	SCLLLQFTDKR	11	GLFVIDDK	8	GMPGPNGPSGDSGPAGIAGPAGPR	24	AAYFGIYDTAK	11	NNTQVLINCR	10	SNASCTTNCLAPLAK	15
	VLCIINPGNPTGQVQSR	17	LSELDDRADALQAGASQFETSAAK	24	TITLEVEPSDTIENVK	16	YFAGNLASGGAAGATSLCFVYPLDFAR	27	NLVQCGDFPHLLVYGPSGAGKK	22	IQLVEEELDR	10	IVLLDCSLEYK	11	NMSVHLSPCFR	11	PDGQVITIGNER	12	RDTFNHLTTWLEDAR	15	PNIVGSEHYDVAR	13	NGRVEIIANDQGNR	14	NQALNTDNYGHDLASVQALQR	21	VICQGFTGK	9	EIILFAYR	8	VMSAEDAGTFVCR	13	ADLINNLGTIAK	12	NQALNTDNYGHDLASVQALQR	21	SNYNFEKPFLWLAR	14
	VLGPCSDILKR	11	LSLCGEESFGTGSDHIR	17	TLDSWRDEFLIQASPR	16	YFLVGAGAIGCELLK	15	NMMAACDPR	9	IQLVEEELDRAQER	14	KMGVPYCIVK	10	NNLKDCGLF	9	PEITHHCPK	9	RDVAGDASESALLK	14	PSIVGRPR	8	NIAFFSTNCVEGTAR	15	NSLESYAFNMK	11	AFPCWDEPAIK	11	TGLAAFWVDGR	11	GPVPASALLESK	12	AENFFILR	8	NSSYFVEWIPNNVK	14	SPYLYPLYGLGELPQGFAR	19
	VLHEAEGHIVTCETNTGEVYR	21	LTDFGFCAQITPEQSKR	17	TLKLTTPTYGDLNHLVSATMSGVTTCLR	28	YFPTQALNFAFK	12	NMSVHLSPCFR	11	IQMSNLMNQAR	11	LIGQIVSSITASLR	14	NNTQVLINCR	10	PGHLQEGFGCVVTNR	15	RDYLHYIR	8	PTGTYHGDSDLQLDR	15	NICQQVNIK	9	NSSYFVEWIPNNVK	14	AHGQDLGTAGSCLR	14	FLAVVVSALCR	11	GADGNTGPAGPAGPL	15	AEPEDHYFLLTEPPLNTPENR	21	NTNDANSCQIIIPQNQVNR	19	SQICDNAALYAQK	13
	VNQAIWLLCTGAR	13	LTDQLPLIIVCDR	13	TLTGTVIDSGDGVTHVIPVAEGYVIGSCIK	30	YGYEIPVDMLCKR	13	NNLKDCGLF	9	IQRPPEDSIQPYEK	14	QITQVYGFYDECLRK	15	NPEHFVVCNR	10	PHLACVAYER	10	REEEEFNTGPLSVLTQSVK	19	QAAPCVLFFDELDSIAK	17	NIDDGTSDRPYSHALVAGIDR	21	NVCTEAGMFAIR	12	ALNGFTPLHIACK	13	MLTVYPQTK	9	TGAYEGDMDVQLER	14	AFEEAEKNAPAIIFIDELDAIAPK	24	NVDCVLLAR	9	SREIFLSQPILLELEAPLK	19
	VNQIGSVTESIQACK	15	LTFDSSFSPNTGK	13	TNHIGHTGYLNTVTVSPDGSLCASGGK	27	YHQIGSGKCEIK	12	NNTQVLINCR	10	IQTQPGYANTLR	12	SCLLLQFTDKR	11	NQALNTDNYGHDLASVQALQR	21	PIYEGYALPHAILR	14	RFDDAVVQSDMK	12	QELSHALYQHDAACR	15	NIDDGTSDRPYSHALVAGIDRYPR	24	NVDCVLLAR	9	AWNAYPYCR	9	LHVDPDNFR	9	LVGDITIAESNCPR	14	AFFVQTCR	8	NVLGHMQQGGAPSPFDR	17	SREYQLNDSASYYLNDLDR	19
	VQASLAANTFTITGHAETK	19	LTFDSSFSPNTGKK	14	TNLLQVCER	9	YHTVNGHNCEVR	12	NPPGFAFVEFEDPRDAEDAVR	21	ISEIEDAAFLAR	12	TFTDCFNCLPVAAIVDEK	18	NRGFCFLEYEDHK	13	PSGTFVQCDAR	11	RFDEILEASDGIMVAR	16	QEYDESGPSIVHR	13	NIDEHANEDVER	12	NVLGHMQQGGAPSPFDR	17	CEPGFWNFR	9	LGEEFDETTADDR	13	FSIETAGYQDTVAR	14	AFLTLAEDILR	11	NVQAEEMVEFSSGLK	15	SSILLDVKPWDDETDMAKLEECVR	24
	VQVEYKGETK	10	LTFDTTFSPNTGK	13	TPADCPVIAIDSFR	14	YISPDQLADLYK	12	NQALNTDNYGHDLASVQALQR	21	ISEQFTAMFR	10	AWNAYPYCR	9	NSSAQAFLGPENPEEPYLDGINYNCVAPGKR	31	PSIVGRPR	8	RGLEVNKCEIAR	12	QEYDESGPSIVHRK	14	NIEEHASADVEK	12	NVQAEEMVEFSSGLK	15	CIALAQLLVEQNFPAIAIHR	20	GTYDDYVEGLR	11	VNGGVYLAIDNAK	13	AGFAGDDAPRAVFPSIVGRPR	21	NVQFVFDAVTDVIIK	15	STAGDTHLGGEDFDNR	16
	VSCLGVTDDGMAVATGSWDSFLK	23	LTFDTTFSPNTGKK	14	TPFLLVGTQIDLRDDPSTIEK	21	YIYDSAFHPDTGEK	14	NSLESYAFNMK	11	ISGLIYEETR	10	CIAYAESHDQALVGDK	16	NSSYFVEWIPNNVK	14	PTGTYHGDSDLQLDR	15	RHVFGESDELIGQK	14	QGQYSPMAIEEQVAVIYAGVR	21	NILGGTVFREPIICK	15	NVVTIFSAPNYCYR	14	DIASGLIGPLIICK	14	LLADCITVCAAMK	13	ESLISALAR	9	AGIAHLYGIAGSTNVTGDQVK	21	NVVTIFSAPNYCYR	14	STESLQANVQR	11
	VSHVSTGGGASLELLEGK	18	LTLSALIDGK	10	TQDECILHFLR	11	YLECSALTQR	10	NSSYFVEWIPNNVK	14	IVATKPLYVALAQR	14	CVSTLLDLIQTK	12	NTGDADQWCPLLETLTDAEMEKK	23	QAAPCVLFFDELDSIAK	17	RISGLIYEETR	11	QITQVYGFYDECLR	14	NKFNQVESDKLR	12	PAPATTFAHLDATTVLSR	18	ENQSILITGESGAGK	15	TVMGGLER	8	EADAIAVDGGQVYMAVK	17	AGLQFPVGR	9	PAPATTFAHLDATTVLSR	18	STLTDSLVCK	10
	VTAVIPCFPYAR	12	LTLSALVDGK	10	TREGNDLYHEMIESGVINLK	20	YLLQYQEPIPCEQLVTALCDIK	22	NVCTEAGMFAIR	12	KAGTQIENIEEDFR	14	DIASGLIGPLIICK	14	NVCTEAGMFAIR	12	QELSHALYQHDAACR	15	RLEDLSESIVNDFAYMK	17	QLFHPEQLITGK	12	NLALCPANHAPLR	13	PEEHPVLLTEAPLNPK	16	FVTTEFEPCFDAADFIR	17	VDPANFK	7	APDVDIKAPEVDIEGPEGK	19	AGTQIENIEEDFRDGLK	17	PDGQVITIGNER	12	STTTGHLIYK	10
	VTDGALVVVDCVSGVCVQTETVLR	24	LTPEEEEILNKKR	13	TRPDGNCFYR	10	YLVVNADEGEPGTCK	15	NVDCVLLAR	9	KAGTQIENIEEDFRDGLK	18	GCEVTPDVNISGQK	14	NVDCVLLAR	9	QEYDESGPSIVHR	13	RLIPDGCGVK	10	QLFHPEQLITGKEDAANNYAR	21	NLAMEATYINHNFSQQCLR	19	PSIVGRPR	8	GCEVTPDVNISGQK	14	SGFIEEDELK	10	DANVMFLR	8	AGVLAHLEEER	11	PEITHHCPK	9	STYNHLSSWLTDAR	14
	VTIAQGGVLPNIQAVLLPK	19	LTTPTYGDLNHLVSATMSGVTTCLR	25	TSACGLFSVCYPR	13	YLVVNADEGEPGTCKDR	17	NVGTGLVGAPACGDVMK	17	KGLTPSQIGVILR	13	GWDQGLLGMCEGEKR	15	NVQAEEMVEFSSGLK	15	QEYDESGPSIVHRK	14	RLLELGPKPEVAQQTR	16	QTFTGHESDINAICFFPNGNAFATGSDDATCR	32	NLEAVETLGSTSTICSDK	18	QAAPCVLFFDELDSIAK	17	HGSLGFLPR	9	HIIVLAEGR	9	SLVLLDVSENKLK	13	AHSSMVGVNLPQK	13	PIYEGYALPHAILR	14	SYELPDGQVITIGNER	16
	VTQSNFAVGYK	11	LVEALCAEHQINLIK	15	TSGNVEDDLIIFPDDCEFKR	20	YMACCLLYR	9	NVQAEEMVEFSSGLK	15	KIEEIKDFLLTAR	13	HLQLAIR	7	NVVTIFSAPNYCYR	14	QGQYSPMAIEEQVAVIYAGVR	21	RLTDADAMK	9	QVCEIIESPLFLK	13	NLEAVETLGSTSTICSDKTGTLTQNR	26	QELSHALYQHDAACR	15	HSQFIGYPITLF	12	SLVTGVFYQTVSR	13	QASEIIFD	8	AIAELGIYPAVDPLDSTSR	19	PNIVGSEHYDVAR	13	TAELLSHHQVEIK	13
	VVDLLAPYAK	10	LVILANNCPALR	12	TTGIVETHFTFK	12	YMACCLLYRGDVVPK	15	NVVTIFSAPNYCYR	14	KLDPELHLDIK	11	INPVCPADLVIDHSIQVDFNR	21	PAPATTFAHLDATTVLSR	18	QITQVYGFYDECLR	14	RPLIDQVVQTALSETQDPEEVSVTVK	26	RACYGVLR	8	NLQDAMQVCR	10	QEYDESGPSIVHR	13	ICDPGLTSFEPEALGNLVEGMDFHR	25	ELQDIAQR	8	LIPDDPAEQALVYQR	15	AIGGIILTASHNPGGPNGDFGIK	23	PSIVGRPR	8	TAGTICLETFKDFPQMGR	18
	VVGKDYLLCDYNR	13	LVIVGDGACGK	11	TTGIVMDSGDGVTHTVPIYEGYALPH	26	YMLLPNQVWDSIIQQATK	18	PAPATTFAHLDATTVLSR	18	KLEVEANNAFDQYR	14	LEDLVCDVVDR	11	PDGQVITIGNER	12	QLFHPEQLITGK	12	RQDLEDSLQAQQYFADANEAESWMR	25	RAGELTEDEVER	12	NLSGQPNFPCR	11	QEYDESGPSIVHRK	14	KVNQIGSVTESIQACK	16	ELSDIAQR	8	DFLINTIR	8	AIGSASEGAQSSLQEVYHK	19	PTGTYHGDSDLQLDR	15	TAVCDIPPR	9
	VVLLGEGCVGK	11	LVNWSCTLNSAISDIEVDKK	20	TTGIVMDSGDGVTHTVPIYEGYALPHAILR	30	YMPQNPCIIATK	12	PGDVFYLHSR	10	KSEIEYYAMLAK	12	MEEIVEGCTGALHILAR	17	PIYEGYALPHAILR	14	QLFHPEQLITGKEDAANNYAR	21	RSIQFVDWCPTGFK	14	RAPFDLFENK	10	NLVCTDLFTR	10	QGQYSPMAIEEQVAVIYAGVR	21	VAILVDDMADTCGTICHAADK	21	AEMQPTHPIR	10	SLNTQIDNLLSPEGSK	16	AKVIAAEGEMNASR	14	QAAPCVLFFDELDSIAK	17	TCAYTNHTVLPEALER	16
	VVVCDNGTGFVK	12	LVQDVANNTNEEAGDGTTTATVLAR	25	TVLIMELINNVAK	13	YNPTWHCIVGR	11	PGHLQEGFGCVVTNR	15	KSQIFSTASDNQPTVTIK	18	QTFSPFGQIMEIR	13	PNIVGSEHYDVAR	13	QTFTGHESDINAICFFPNGNAFATGSDDATCR	32	RTGAIVDVPVGEELLGR	17	RDPHLACVAYER	12	NMMAACDPR	9	QITQVYGFYDECLR	14	VLNEECDQNWYK	12	ITPTTPSR	8	YQEIPLTFIK	10	ALAAGGYDVEK	11	QELSHALYQHDAACR	15	TCHSFIINEK	10
	VWNLANCK	8	LVQNCLWTLR	10	TVTAMDVVYALK	12	YPIEHGIITNWDDMEK	16	PIYEGYALPHAILR	14	KTVTAMDVVYALKR	14	VHCLNTLFSR	10	PSIVGRPR	8	QVCEIIESPLFLK	13	RTIQFVDWCPTGFK	14	RDTFNHLTTWLEDAR	15	NMSVHLSPCFR	11	QLFHPEQLITGK	12	VSVVDLTCR	9	YIDMIER	7	GQDLAQIMEEIR	12	ALKDEEKMELQEIQLK	16	QEYDESGPSIVHR	13	TCLLIVFSK	9
	VYCGHEYTINNLK	13	LVSSPCCIVTSTYGWTANMER	21	TYAICGAIR	9	YPIEHGIITNWDDMEKIWHHTFYNELR	27	PNIVGSEHYDVAR	13	KVAGMDVELTVEER	14	VSVVDLTCR	9	QAAPCVLFFDELDSIAK	17	RACYGVLR	8	RVAPEEHPVLLTEAPLNPK	19	RDVAGDASESALLK	14	NNLKDCGLF	9	QLFHPEQLITGKEDAANNYAR	21	YYVTIIDAPGHRDFIK	16	ENQSVLITGESGAGK	15	YFATFGNLSSPAAIMGNAK	19	ALMLQGVDLLADAVAVTMGPK	21	QEYDESGPSIVHRK	14	TCNVLVALEQQSPDIAQGVHLDR	23
	WLHEINQNCDDVCR	14	LVVVGGGGVGK	11	TYGGCEGPDAMYVK	14	YPIEHGIVTNWDDMEKIWHHTFYNELR	27	PSIVGRPR	8	KVESLQEEIAFLK	13	VVETDPSPYCIVAPDTVIHCEGEPIKR	27	QELSHALYQHDAACR	15	RAFVHWYVGEGMEEGEFSEAR	21	RVHVTQEDFEMAVAK	15	RDYLHYIR	8	NNTQVLINCR	10	QTFTGHESDINAICFFPNGNAFATGSDDATCR	32	CIIPNHEK	8	VFAVAISPDQEDTR	14	VEEVLKEGTDEDVEGK	16	ALTVPELTQQMFDAK	15	QGQYSPMAIEEQVAVIYAGVR	21	TDACFIR	7
	WLKEDKLECSEELGDLVK	18	LWDFQGFECIR	11	VACIGAWHPAR	11	YQQGDFGYCPR	11	QAAPCVLFFDELDSIAK	17	KVESLQEEIAFLKK	14	YYVTIIDAPGHRDFIK	16	QEYDESGPSIVHR	13	RAGELTEDEVER	12	RVIISAPSADAPMFVMGVNHEK	22	REEEEFNTGPLSVLTQSVK	19	NQALNTDNYGHDLASVQALQR	21	QVCEIIESPLFLK	13	ELGITALHIK	10	SFVAFPDFFK	10	NALWHTGDTEGQVR	14	ALTVPELTQQVFDAK	15	QITQVYGFYDECLR	14	TECNHYNNIMALYLK	15
	WVPEITHHCPK	11	LWNTLGVCK	9	VALTGLTVAEYFR	13	YSNSDVIIYVGCGER	15	QELSHALYQHDAACR	15	KYEMFAQTLQQSR	13	AIIPCIK	7	QEYDESGPSIVHRK	14	RAPFDLFENK	10	RVNQAIWLLCTGAR	14	RFDDAVVQSDMK	12	NSSYFVEWIPNNVK	14	QYEMGECTR	9	ICFELLELLK	10	LITAIGEVVNNDPVVGDR	18	FGTSGGSPSVGVTSR	15	AMEVDERPTEQYSDIGGLDK	20	QLFHPEQLITGK	12	TFEHVTSEIGAEEAEEVGVEHLLR	24
	YADLTEDQLPSCESLK	16	LYCIYVAIGQK	11	VAPEEHPVLLTEAPLNPK	18	YSQFINFPIYVWSSK	15	QEYDESGPSIVHR	13	LAEMPADSGYPAYLGAR	17	DCEDPNPLIR	10	QGQYSPMAIEEQVAVIYAGVR	21	RDPHLACVAYER	12	RVVAEPVELAQEFR	14	RFDEILEASDGIMVAR	16	NTALHLACSK	10	RACYGVLR	8	IKIIAPPERK	10	GYNASEYYNR	10	VTPSGPLSVR	10	APEEHPTLLTEAPLNPK	17	QLFHPEQLITGKEDAANNYAR	21	TFTAWCNSHLR	11
	YADLTEDQLPSCESLKDTIAR	21	LYCIYVAIGQKR	12	VCEEIAIIPSK	11	YTEHSTVGLAQQWDQLDQLGMR	22	QEYDESGPSIVHRK	14	LAEQAERYDDMAAAMK	16	EEAQAEIEQYR	11	QITQVYGFYDECLR	14	RDYLHYIR	8	RYADLTEDQLPSCESLKDTIAR	22	RFGFPEGSVELYAEK	15	NVCTEAGMFAIR	12	RAGELTEDEVER	12	LFIGGLPNYLNDDQVKELLTSFGPLK	26	VILNIAGSGK	10	IADLYEDEMR	10	ASGNYATVISHNPETK	16	QTFTGHESDINAICFFPNGNAFATGSDDATCR	32	TFTDCFNCLPIAAIVDEK	18
	YDDMAACMK	9	LYVYNTDTDNCR	12	VCEEIAIIPSKK	12	YTQSNSVCYAK	11	QGQYSPMAIEEQVAVIYAGVR	21	LAEQAERYDDMASAMK	16	ELGITALHIK	10	QLFHPEQLITGK	12	REEEEFNTGPLSVLTQSVK	19	SACDTVDTWLDDTAK	15	RGLEVNKCEIAR	12	NVDCVLLAR	9	RAPFDLFENK	10	LIGEYGLR	8	EIWGVEPTLEK	11	IDAGFCDANGVK	12	ATALQKLEEAEKAADESER	19	RAFVHWYVGEGMEEGEFSEAR	21	TGDFQLHTNVNDGTEFGGSIYQK	23
	YDPTIEDSYRK	11	MAKPEEVLVVENDQGEVVR	19	VCENIPIVLCGNK	13	YVECSALTQK	10	QITQVYGFYDECLR	14	LAPITYPQGLALAK	14	FCQLLWR	7	QLFHPEQLITGKEDAANNYAR	21	RFDDAVVQSDMK	12	SAFLCGVMK	9	RHVFGESDELIGQK	14	NVQAEEMVEFSSGLK	15	RDPHLACVAYER	12	LRPLSYPDTDVILMCF	16	QAIDQIAGGFFSPK	14	FENEIAIR	8	ATIAGGGVIPHIHK	14	RAGELTEDEVER	12	TGEGFLCVFAINNTK	15
	YEGYALPHAILR	12	MCLVEIEK	8	VCENIPIVLCGNKVDIK	17	YVEPIEDVPCGNIVGLVGVDQFLVK	25	QLFHPEQLITGK	12	LATALQKLEEAEKAADESER	20	IKIIAPPERK	10	QVCEIIESPLFLK	13	RFDEILEASDGIMVAR	16	SALTIQLIQNHFVDEYDPTIEDSYRK	26	RISGLIYEETR	11	NVVTIFSAPNYCYR	14	REEEEFNTGPLSVLTQSVK	19	NECVVVIR	8	IIHGNQVATNGVVHVIDR	18	GESGPAGPSGFAGPPGADGQTGQR	24	AVDSLVPIGR	10	RAPFDLFENK	10	TGVHHYSGNNIELGTACGK	19
	YFAGNLASGGAAGATSLCFVYPLDFAR	27	MEEFKDQLPADECNK	15	VCENIPIVLCGNKVDIKDR	19	YWLCAATGPSIK	12	QLFHPEQLITGKEDAANNYAR	21	LCDEQLSSQSHYDFGLR	17	ISGETIFVTAPHEATAGIIGVNR	23	QYEMGECTR	9	RGLEVNKCEIAR	12	SAPSIPKENFSCLTR	15	RKPVEGYDISFLITNFHTEQMYK	23	NYLSLAPLFFK	11	RFDDAVVQSDMK	12	SCVIVIR	7	NQEHLATELAELTSK	15	VIMGAVGDAVSK	12	AVFPSIVGR	9	RDPHLACVAYER	12	THINIVVIGHVDSGK	15
	YFLVGAGAIGCELLK	15	MFVDLNPDSDKIIYSHFTCATDTENIR	27	VCNPIITK	8	ACNQLGQFLQHR	12	QVCEIIESPLFLK	13	LDDLVNWAR	9	KGSITSVQAIYVPADDLTD	19	RACYGVLR	8	RHVFGESDELIGQK	14	SCGSSTPDEFPTDIPGTK	18	RLEDLSESIVNDFAYMK	17	PAPATTFAHLDATTVLSR	18	RFDEILEASDGIMVAR	16	STIGVEFATR	10	FSTLVGAIQK	10	LSSPAAIMGNAK	12	AVLVDLEPGTMDSVR	15	RDVAGDASESALLK	14	TIAECLADELINAAK	15
	YFPTQALNFAFK	12	MKVELCSFSGYK	12	VCTLAIIDPGDSDIIR	16	AFCAGGDIR	9	QYEMGECTR	9	LEQEIATYR	9	LIGEYGLR	8	RAGELTEDEVER	12	RISGLIYEETR	11	SCLLHQFTEK	10	RLLELGPKPEVAQQTR	16	PDGQVITIGNER	12	RFEECISQSAVK	12	SVTESIQACK	10	FIPIVPTGIK	10	VEGPDVDVKLPK	12	AVVGVVAGGGR	11	REEEEFNTGPLSVLTQSVK	19	TIAMDGTEGLVR	12
	YGYEIPVDMLCK	12	MLSCAGADR	9	VDCDQHSDIAQR	12	AGAIAPCEVTVPAQNTGLGPEKTSFFQALGITTK	34	RACYGVLR	8	LGIYTVLFER	10	LYPWGVVEVENPEHNDFLK	19	RAPFDLFENK	10	RKPVEGYDISFLITNFHTEQMYK	23	SCTTNCLAPLAK	12	RLTDADAMK	9	PIEHGIITNWDDMEK	15	RFGFPEGSVELYAEK	15	VAVCDIPPR	9	NMQNLVEDFK	10	GFTGMAGVPGPPGAHGDQGPAGPSGPAGPR	30	AVVQVFEGTSGIDAK	15	RFDDAVVQSDMK	12	TICSHVQNMIK	11
	YGYEIPVDMLCKR	13	MREIVHIQAGQCGNQIGAK	19	VEDMAELTCLNEASVLHNLK	20	AGYAGEDCPK	10	RAGELTEDEVER	12	LIIWDSYTTNK	11	NFEQFLQER	9	RDPHLACVAYER	12	RLEDLSESIVNDFAYMK	17	SEGGFIWACK	10	RPLIDQVVQTALSETQDPEEVSVTVK	26	PIYEGYALPHAILR	14	RGLEVNKCEIAR	12	YYVTIIDAPGHR	12	SFDNALGINVPR	12	GGRPLYTGAGLQYVR	15	AVVVNAAQLASYSQSK	16	RFDEILEASDGIMVAR	16	TIECISLIGLAVGK	14
	YHTVNGHNCEVR	12	MTNGFSGADLTEICQR	16	VEIIANDQGNR	11	ALIQCAK	7	RAPFDLFENK	10	LISQIVSSITASLR	14	QLGLVVCR	8	RDTFNHLTTWLEDAR	15	RLIPDGCGVK	10	SFDVNKPGCEVDDLKGGVAGGSILK	25	RQDLEDSLQAQQYFADANEAESWMR	25	PNIVGSEHYDVAR	13	RHVFGESDELIGQK	14	AAFDDAIAELDTLSEESYK	19	TDLNFENLK	9	VVEQFDIEANK	11	DADIGVAEAER	11	RFEECISQSAVK	12	TIGGGDDSFNTFFSETGAGK	20
	YISPDQLADLYK	12	NAPAIIFIDELDAIAPK	17	VELCSFSGYK	10	AVGDGIVLCK	10	RDPHLACVAYER	12	LLFEGAGSNPGDK	13	SIPICTLK	8	RDYLHYIR	8	RLLELGPKPEVAQQTR	16	SFEDIHHYR	9	RQLEEAEEEAQR	12	QAAPCVLFFDELDSIAK	17	RISGLIYEETR	11	AAYFGIYDTAK	11	FMLELDGTENK	11	STTYNVFVGR	10	DAGAGIALNDHFVK	14	RGDQLLSVNGVSVEGEHHEK	20	TIIPLISQCTPK	12
	YIYDSAFHPDTGEK	14	NCAAYLK	7	VFEVSLADLQNDEVAFRK	18	CGSVLVR	7	RDYLHYIR	8	LLLIGDSGVGK	11	SLMPYFLLTQAVR	13	REEEEFNTGPLSVLTQSVK	19	RLTDADAMK	9	SGALLACGIVNSGVR	15	RSIQFVDWCPTGFK	14	QELSHALYQHDAACR	15	RLEDLSESIVNDFAYMK	17	ADLINNLGTIAK	12	DVILPVPAFNVINGGSHAGNK	21	VGGVGVIDYANR	12	DAGTIAGLNVMR	12	RGLDVNKCEIAR	12	TIQENLNLALNSASAIGCHVVNIGAEDLK	29
	YLECSALTQR	10	NCAVEFNFGQR	11	VGEATETALTCLVEK	15	CLKDEDPYVRK	11	REEEEFNTGPLSVLTQSVK	19	LLLLGAGESGK	11	STIGVEFATR	10	RFDDAVVQSDMK	12	RPLIDQVVQTALSETQDPEEVSVTVK	26	SGDGVTHTVPIYEGYALPHAILR	23	RTGAIVDVPVGEELLGR	17	QEYDESGPSIVHR	13	RLIPDGCGVK	10	AENFFILR	8	DDDETTALVCDNGSGLVK	18	NSIAYMDQASGNLKK	15	DATNVGDEGGFAPNILENK	19	RGLEVNKCEIAR	12	TIQFVDWCPTGFK	13
	YLLQYQEPIPCEQLVTALCDIK	22	NCFASVFEK	9	VGGTSDVEVNEK	12	CQQPIGTK	8	RFDDAVVQSDMK	12	LLLNNDNLLR	10	YYVTIIDAPGHR	12	RFDEILEASDGIMVAR	16	RPSENLGQVLFGER	14	SGETEDTFIADLVVGLCTGQIK	22	RTIQFVDWCPTGFK	14	QEYDESGPSIVHRK	14	RLTDADAMK	9	AFEEAEKNAPAIIFIDELDAIAPK	24	FQSINAENTEENR	13	VKNDNPGISIGDIAK	15	DFLAGGIAAAISK	13	RHVFGESDELIGQK	14	TITLEVEPSDTIENVK	16
	YMACCLLYR	9	NCLTNFHGMDLTR	13	VGHSELVGEIIR	12	CSDIVFAR	8	RFEECISQSAVK	12	LLLPWLEAR	9	AAYFGIYDTAK	11	RFGFPEGSVELYAEK	15	RQDLEDSLQAQQYFADANEAESWMR	25	SGPFGQIFRPDNFVFGQSGAGNNWAK	26	RVHVTQEDFEMAVAK	15	QGQYSPMAIEEQVAVIYAGVR	21	RPLIDQVVQTALSETQDPEEVSVTVK	26	AFLTLAEDILR	11	PHAYPFLTPEQK	12	VGNLTVVAEDQDNLNR	16	DIELVMSQANVSR	13	RISGLIYEETR	11	TLDSWRDEFLIQASPR	16
	YMACCLLYRGDVVPK	15	NCPHIVVGTPGR	12	VGIIPPKGCLLYGPPGTGK	19	CTTDHISAAGPWLK	14	RFGFPEGSVELYAEK	15	LLQDFFNGK	9	ADLINNLGTIAK	12	RGLEVNKCEIAR	12	RQLEEAEEEAQR	12	SGQGAFGNMCR	11	RVIISAPSADAPMFVMGVNHEK	22	QITQVYGFYDECLR	14	RQDLEDSLQAQQYFADANEAESWMR	25	AGFAGDDAPRAVFPSIVGRPR	21	RFQSINAENTEENRR	15	ILGADTGADLEETGR	15	DLAALGDKVNSLGETAER	18	RLIPDGCGVK	10	TLTGTVIDSGDGVTHVIPVAEGYVIGSCIK	30
	YMACCMLYR	9	NCTIVSPDAGGAK	13	VGINYQPPTVVPGGDLAK	18	CVSSPHFQVAER	12	RGLEVNKCEIAR	12	LNGTDPEDVIR	11	AENFFILR	8	RHEMPPHIYAITDTAYR	17	RSIQFVDWCPTGFK	14	SILGTLTVEQIYQDRDQFAK	20	RVNQAIWLLCTGAR	14	QLFHPEQLITGK	12	RQLEEAEEEAQR	12	AGLQFPVGR	9	KATDAEGDVASLNRR	15	LRPEYPIDTRPVIPVPR	17	DLFEDELVPLFEK	13	RLLELGPKPEVAQQTR	16	TNHIGHTGYLNTVTVSPDGSLCASGGK	27
	YNPTWHCIVGR	11	NCTIVSPDAGGAKR	14	VGLIGSCTNSSYEDMGR	17	DLATVAFCDAQSTQEIHEK	19	RHVFGESDELIGQK	14	LNIPVSQVNPR	11	AEPEDHYFLLTEPPLNTPENR	21	RHVFGESDELIGQK	14	RTGAIVDVPVGEELLGR	17	SINPDEAVAYGAAVQAAILSGDK	23	RYADLTEDQLPSCESLKDTIAR	22	QLFHPEQLITGKEDAANNYAR	21	RSIQFVDWCPTGFK	14	AGTQIENIEEDFRDGLK	17	KATDAEGDVASLNR	14	SLQTLILVNNK	11	DLGEELEALKTELEDTLDSTAAQQELR	27	RLTDADAMK	9	TNLLQVCER	9
	YPIEHGIITNWDDMEK	16	NDQCYDDIR	9	VIAAEGEMNASR	12	DVCTFLR	7	RKPVEGYDISFLITNFHTEQMYK	23	LPLMECVQVTK	11	AFLTLAEDILR	11	RISGLIYEETR	11	RTIQFVDWCPTGFK	14	SINPLGGFVHYGEVTNDFVMLK	22	SAFLCGVMK	9	QTFTGHESDINAICFFPNGNAFATGSDDATCR	32	RTGAIVDVPVGEELLGR	17	AHSSMVGVNLPQK	13	GMVVGIKVDK	10	TFSSMSASALPIGGR	15	DLMSWINGIR	10	RPLIDQVVQTALSETQDPEEVSVTVK	26	TPADCPVIAIDSFR	14
	YPIEHGIITNWDDMEKIWHHTFYNELR	27	NDTKEDVFVHQTAIKK	16	VIGIECSSISDYAVK	15	ECADLWPR	8	RLEDLSESIVNDFAYMK	17	LQDPFSLYR	9	AGIAHLYGIAGSTNVTGDQVK	21	RKPVEGYDISFLITNFHTEQMYK	23	RVAPEEHPVLLTEAPLNPK	19	SIQFVDWCPTGFK	13	SALTIQLIQNHFVDEYDPTIEDSYRK	26	QVCEIIESPLFLK	13	RTIQFVDWCPTGFK	14	AIAELGIYPAVDPLDSTSR	19	IVLSTLGEK	9	ALAVPGPMGPMGPR	14	DLTDYLMK	8	RPSENLGQVLFGER	14	TPEQCPSVVSLLSESYNPHVR	21
	YPIEHGIVTNWDDMEK	16	NEALYDICFR	10	VIISAPSADAPMFVMGVNHEK	21	FGGAFCR	7	RLIPDGCGVK	10	LQQTQAQVDEVVDIMR	16	AGLQFPVGR	9	RLEDLSESIVNDFAYMK	17	RVIISAPSADAPMFVMGVNHEK	22	SKFDNLYGCR	10	SAPSIPKENFSCLTR	15	RACYGVLR	8	RVAPEEHPVLLTEAPLNPK	19	AIEPPPLDAVIEAEHTLR	18	KLVIVEGELER	11	LSLGDQTSIFR	11	DNIQGITKPAIR	12	RQDLEDSLQAQQYFADANEAESWMR	25	TPFLLVGTQIDLRDDPSTIEK	21
	YQQGDFGYCPR	11	NELHNLLDKPQLQGIPVLVLGNKR	24	VKLLLQVQHASK	12	FGLEGCEVLIPALK	14	RLLELGPKPEVAQQTR	16	LSGGTTMYPGIADR	14	AGTQIENIEEDFRDGLK	17	RLIPDGCGVK	10	RVNQAIWLLCTGAR	14	SKFGANAILGVSLAVCK	17	SCGSSTPDEFPTDIPGTK	18	RAGELTEDEVER	12	RVHVTQEDFEMAVAK	15	AIGGIILTASHNPGGPNGDFGIK	23	NVIIAAHGNSLR	12	DASVPELELIAGSPK	15	DRQYLLFFHK	10	RQDLLNVLAR	10	TREGNDLYHEMIESGVINLK	20
	YSQFINFPIYVWSSK	15	NFLYAWCGK	9	VLCIINPGNPTGQVQSR	17	FLICTDVAAR	10	RLPAFTLSHLESHR	14	LTPEEEEILNK	11	AGVLAHLEEER	11	RLLELGPKPEVAQQTR	16	SACDTVDTWLDDTAK	15	SKGFGFVCFSSPEEATK	17	SCTTNCLAPLAK	12	RAPFDLFENK	10	RVIISAPSADAPMFVMGVNHEK	22	AIGSASEGAQSSLQEVYHK	19	VAYNQIADIMR	11	AVGNMDDLVGALSSLSDLHATK	22	DSYVGDEAQSKR	12	RSIQFVDWCPTGFK	14	TSACGLFSVCYPR	13
	YTEHSTVGLAQQWDQLDQLGMR	22	NGIVPIVEPEILPDGDHDLKR	21	VLHEAEGHIVTCETNTGEVYR	21	FSFQCPGR	8	RLTDADAMK	9	LTPITYPQGLAMAK	14	AHSSMVGVNLPQK	13	RPLIDQVVQTALSETQDPEEVSVTVK	26	SAFLCGVMK	9	SKGPAVGIDLGTTYSCVGVFQHGK	24	SEGGFIWACK	10	RDPHLACVAYER	12	RVNQAIWLLCTGAR	14	AINQQTGAFVEISR	14	EGELPICESLK	11	GDAGVKGEPGSAGPQGPPGPSGEEGKR	27	DTFNHLTTWLEDAR	14	RSTYNHLSSWLTDAR	15	TSGNVEDDLIIFPDDCEFKR	20
	YVATLGVEVHPLVFHTNR	18	NIAFFSTNCVEGTAR	15	VLHEAEGHIVTCETNTGEVYRGK	23	FVALENISCK	10	RPLIDQVVQTALSETQDPEEVSVTVK	26	LTVNDFVR	8	AIAELGIYPAVDPLDSTSR	19	RPSENLGQVLFGER	14	SALTIQLIQNHFVDEYDPTIEDSYRK	26	SKVDEAVAVLQAHQAK	16	SFDVNKPGCEVDDLKGGVAGGSILK	25	RDYLHYIR	8	RYADLTEDQLPSCESLKDTIAR	22	AKDDQTPLHCAAR	13	TKPYTDQKPGTSGLR	15	QPSSSVCSFAR	11	DVNAAIATIK	10	RTGAIVDVPVGEELLGR	17	TTANAIYCPPK	11
	YVECSALTQK	10	NIDDGTSDRPYSHALVAGIDR	21	VLISSLQDCLHGIESK	16	GNEFEDYCLKR	11	RPSENLGQVLFGER	14	MAVTFIGNSTAIQELFK	17	AIGGIILTASHNPGGPNGDFGIK	23	RQDLEDSLQAQQYFADANEAESWMR	25	SAPSIPKENFSCLTR	15	SLDLFNCEVTNLNDYR	16	SFEDIHHYR	9	REEEEFNTGPLSVLTQSVK	19	RYNEDLELEDAIHTAILTLK	20	AKVIAAEGEMNASR	14	LDAMHGVVGPYVK	13	GNLSSPAAIMGNAK	14	DVNQQEFVR	9	RTIQFVDWCPTGFK	14	TTGIVETHFTFK	12
	YVEPIEDVPCGNIVGLVGVDQFLVK	25	NIDDGTSDRPYSHALVAGIDRYPR	24	VNQAIWLLCTGAR	13	GQKIPIFSAAGLPHNEIAAQICR	23	RQDLEDSLQAQQYFADANEAESWMR	25	MDELQLFR	8	AIGSASEGAQSSLQEVYHK	19	RQLEEAEEEAQR	12	SCGSSTPDEFPTDIPGTK	18	SLDLFNCEVTNLNDYRENVFK	21	SGALLACGIVNSGVR	15	RFDEILEASDGIMVAR	16	SACDTVDTWLDDTAK	15	ALAAGGYDVEK	11	AEAESWYK	8	TGDRGEAGPAGPAGVSGPA	19	DVYDKVDYLSSLGK	14	RVAPEEHPVLLTEAPLNPK	19	TTGIVMDSGDGVTHTVPIYEGYALPH	26
	YWLCAATGPSIK	12	NIDEHANEDVER	12	VNQIGSVTEAIQACK	15	GVEICIATPGR	11	RQLEEAEEEAQR	12	MKEIAEAYLGK	11	AKEILQEEEDLAEIVQLVGK	20	RSIQFVDWCPTGFK	14	SCLLHQFTEK	10	SLHDALCVLAQTVK	14	SGDGVTHTVPIYEGYALPHAILR	23	RFGFPEGSVELYAEK	15	SAFLCGVMK	9	ALGQNPTNAEVLK	13	FSVVEQEK	8	WADLSPGGAQVKK	13	DYLHYIR	7	RVHVTQEDFEMAVAK	15	TTGIVMDSGDGVTHTVPIYEGYALPHAILR	30
	ATEGMVVADKNCSK	14	NIEEHASADVEK	12	VNQIGSVTESIQACK	15	HFVLDECDK	9	RSIQFVDWCPTGFK	14	MNVLADALK	9	AKWYPEVR	8	RSTYNHLSSWLTDAR	15	SCLLLQFTDK	10	SLHDALCVVK	10	SGETEDTFIADLVVGLCTGQIK	22	RGLEVNKCEIAR	12	SAPSIPKENFSCLTR	15	ALKDEEKMELQEIQLK	16	LKGADPEDVIVSAFK	15	GESGPAGPSGFAGPPGADGQTGQRGEK	27	EAFQLFDR	8	RVIISAPSADAPMFVMGVNHEK	22	TTYSCVGVFQHGK	13
	AVGDGIVLCK	10	NILGGTVFREPIICK	15	VQASLAANTFTITGHAETK	19	ICYIFHETFGR	11	RSTYNHLSSWLTDAR	15	MQQQLDEYQELLDIK	15	ALAAGGYDVEK	11	RTGAIVDVPVGEELLGR	17	SCTTNCLAPLAK	12	SLLINAVEASCIR	13	SGPFGQIFRPDNFVFGQSGAGNNWAK	26	RHVFGESDELIGQK	14	SCGSSTPDEFPTDIPGTK	18	ALMLQGVDLLADAVAVTMGPK	21	SEELRGNLEQSVK	13	GDRGETGNSGPPGAPGAPGAPGPVGPSGK	29	EAIEGTYIDKK	11	RVNAIEHVIIPR	12	TVFEALQAPACHENMVK	17
	CLENAHLAQALEAER	15	NIQACKELAQTTR	13	VQVEYKGETK	10	ILALCMGNHELYMR	14	RTGAIVDVPVGEELLGR	17	NASEMIDKLTLTFNR	15	ALGLNENDYK	10	RTIQFVDWCPTGFK	14	SCVGVFQHGK	10	SLPSVETLGCTSVICSDK	18	SGQGAFGNMCR	11	RISGLIYEETR	11	SCLLLQFTDK	10	ALTVPELTQQMFDAK	15	QLPQDQATSTPEVK	14	GETGDSGPKGDAGAPGPAGPVGAAGPQGPAGATGPK	36	EDKYEEEIK	9	RVNQAIWLLCTGAR	14	TVLIMELINNVAK	13
	CQQPIGTK	8	NLALCPANHAPLR	13	VSCLGVTDDGMAVATGSWDSFLK	23	ILCFYGPPGVGK	12	RVAPEEHPVLLTEAPLNPK	19	NDEELNKLLGGV	12	ALKDEEKMELQEIQLK	16	RVAPEEHPVLLTEAPLNPK	19	SEGGFIWACK	10	SLTNDWEDHLAVK	13	SILGTLTVEQIYQDRDQFAK	20	RLEDLSESIVNDFAYMK	17	SCTTNCLAPLAK	12	ALTVPELTQQVFDAK	15	VIGNMAAAVGAASPALK	17	SAYEAELADAR	11	EGDVLTLLESER	12	RVVAEPVELAQEFR	14	TVTAMDVVYALK	12
	CSDIVFAR	8	NLAMEATYINHNFSQQCLR	19	VSHVSTGGGASLELLEGK	18	LLCNFMR	7	RVCEEIAIIPSK	12	NDEELNKLLGK	11	ALTVPELTQQMFDAK	15	RVCEEIAIIPSK	12	SFEDIHHYR	9	SNASCTTNCLAPLAK	15	SINPDEAVAYGAAVQAAILSGDK	23	RLIPDGCGVK	10	SCVGVFQHGK	10	AMEVDERPTEQYSDIGGLDK	20	EKLEETAENLR	11	TKLEPVVQSLK	11	EGIPALDNFLDKL	13	RYADLTEDQLPSCESLKDTIAR	22	TYAICGAIR	9
	CTTDHISAAGPWLK	14	NLEAVETLGSTSTICSDK	18	VSPEEAIKCEDKFTK	15	LLLAGYDDFNCNVWDALKADR	21	RVHVTQEDFEMAVAK	15	NENTFLDLTVQQIEHLNK	18	ALTVPELTQQVFDAK	15	RVHVTQEDFEMAVAK	15	SGALLACGIVNSGVR	15	SNYNFEKPFLWLAR	14	SINPLGGFVHYGEVTNDFVMLK	22	RLLELGPKPEVAQQTR	16	SFDVNKPGCEVDDLKGGVAGGSILK	25	APEEHPTLLTEAPLNPK	17	DLQLLAGK	8	NHGTTVMSAITK	12	EIAQDFKTDLR	11	RYNEDLELEDAIHTAILTLK	20	VACIGAWHPAR	11
	CVSSPHFQVAER	12	NLEAVETLGSTSTICSDKTGTLTQNR	26	VTAVIPCFPYAR	12	MDQAIIFCR	9	RVIISAPSADAPMFVMGVNHEK	22	NFGIGQDIQPK	11	APEEHPTLLTEAPLNPK	17	RVIISAPSADAPMFVMGVNHEK	22	SGDGVTHTVPIYEGYALPHAILR	23	SPYLYPLYGLGELPQGFAR	19	SIQFVDWCPTGFK	13	RLPAFTLSHLESHR	14	SGALLACGIVNSGVR	15	ASAFNSWFENAEEDLTDPVR	20	KDVVFLLDGSDGTR	14	ASVYMTVPSK	10	EIIDLVLDR	9	SAFLCGVMK	9	VALTGLTVAEYFR	13
	DVCTFLR	7	NLQDAMQVCR	10	VTIAQGGVLPNIQAVLLPK	19	NACFEPANQMVK	12	RVNAIEHVIIPR	12	NGYGFINR	8	ASGNYATVISHNPETK	16	RVNQAIWLLCTGAR	14	SGETEDTFIADLVVGLCTGQIK	22	SQICDNAALYAQK	13	SIYVGNVDYGATAEELEAHFHGCGSVNR	28	RLTDADAMK	9	SGETEDTFIADLVVGLCTGQIK	22	ASGNYATVISHNPETK	16	LGCPVIIHPGR	11	VVTMFSNTPQK	11	EITALAPSTMK	11	SALTIQLIQNHFVDEYDPTIEDSYRK	26	VAPEEHPVLLTEAPLNPK	18
	ECADLWPR	8	NLVCTDLFTR	10	VTQSNFAVGYK	11	NAVWALSNLCR	11	RVNQAIWLLCTGAR	14	NLDIERPTYTNLNR	14	ATAGDTHLGGEDFDNR	16	RYADLTEDQLPSCESLKDTIAR	22	SGPFGQIFRPDNFVFGQSGAGNNWAK	26	SREYQLNDSASYYLNDLDR	19	SKFDNLYGCR	10	RPLIDQVVQTALSETQDPEEVSVTVK	26	SGPFGQIFRPDNFVFGQSGAGNNWAK	26	ATAGDTHLGGEDFDNR	16	YVSSGDKGAAAGESLFVANHAY	22	TGEVAFIK	8	ELISNASDALDKIR	14	SAPSIPKENFSCLTR	15	VCEEIAIIPSK	11
	ELDQWIEQLNECK	13	NMMAACDPR	9	VVDLLAPYAK	10	NIYYLCAPNR	10	RVVAEPVELAQEFR	14	NMLFSGTNIAAGK	13	ATIAGGGVIPHIHK	14	RYNEDLELEDAIHTAILTLK	20	SGQGAFGNMCR	11	SSILLDVKPWDDETDMAKLEECVR	24	SKGFGFVCFSSPEEATK	17	RPSENLGQVLFGER	14	SGQGAFGNMCR	11	ATALQKLEEAEKAADESER	19	VAHYFDWIR	9	TDVVNVLK	8	ELLTTMGDR	9	SCGSSTPDEFPTDIPGTK	18	VCEEIAIIPSKK	12
	EVCGFAPYER	10	NMSVHLSPCFR	11	VVGKDYLLCDYNR	13	NLALCPANHAPLREQGAIPR	20	RVVAEPVELAQEFRK	15	NNIPYFETSAK	11	ATLNAFLYR	9	SACDTVDTWLDDTAK	15	SILGTLTVEQIYQDRDQFAK	20	STAGDTHLGGEDFDNR	16	SKGPAVGIDLGTTYSCVGVFQHGK	24	RQDLEDSLQAQQYFADANEAESWMR	25	SILGTLTVEQIYQDRDQFAK	20	ATIAGGGVIPHIHK	14	SFDNVDTPASSLK	13	VLDELTMAR	9	EQGFLSFWR	9	SCTTNCLAPLAK	12	VCENIPIVLCGNK	13
	FGGAFCR	7	NNLKDCGLF	9	VWNLANCK	8	NLFNVVDCK	9	RYNEDLELEDAIHTAILTLK	20	NPDDITNEEYGEFYK	15	AVDSLVPIGR	10	SAFLCGVMK	9	SINPDEAVAYGAAVQAAILSGDK	23	STESLQANVQR	11	SKVDEAVAVLQAHQAK	16	RQDLLNVLAR	10	SINPDEAVAYGAAVQAAILSGDK	23	AVDSLVPIGR	10	GGRPLNTGAALQYVR	15	STIASVWGK	9	EVDEQMLNVQNK	12	SEGGFIWACK	10	VCENIPIVLCGNKVDIK	17
	FSFQCPGR	8	NNTQVLINCR	10	WGTLTDCVVMR	11	NYLLQCTR	8	SACDTVDTWLDDTAK	15	NPYYGGESSSITPLEELYKR	20	AVFPSIVGR	9	SALTIQLIQNHFVDEYDPTIEDSYRK	26	SINPLGGFVHYGEVTNDFVMLK	22	STLTDSLVCK	10	SLDLFNCEVTNLNDYR	16	RQLEEAEEEAQR	12	SINPLGGFVHYGEVTNDFVMLK	22	AVFPSIVGR	9	VALALYNNEVTTEIR	15	SAITGLWGK	9	EVDIGIPDATGRLEILQIHTK	21	SFDVNKPGCEVDDLKGGVAGGSILK	25	VCENIPIVLCGNKVDIKDR	19
	IFCCHGGLSPDLQSMEQIR	19	NPEHFVVCNR	10	WLHEINQNCDDVCR	14	SIQCLTVHK	9	SAFLCGVMK	9	NQLTSNPENTVFDAK	15	AVLVDLEPGTMDSVR	15	SAPSIPKENFSCLTR	15	SIQFVDWCPTGFK	13	STTTGHLIYK	10	SLDLFNCEVTNLNDYRENVFK	21	RSIQFVDWCPTGFK	14	SIQFVDWCPTGFK	13	AVLVDLEPGTMDSVR	15	DVVFLLDGSDGTR	13	GLAGDPGIVGVKG	13	FDGALNVDLTEFQTNLVPYPR	21	SGALLACGIVNSGVR	15	VCNPIITK	8
	IGRNECVVVIR	11	NPPGFAFVEFEDPRDAEDAVR	21	WLKEDKLECSEELGDLVK	18	SIQFVDWCPTGFKVG	15	SAPSIPKENFSCLTR	15	NQVAMNPTNTVFDAK	15	AVVGVVAGGGR	11	SCGSSTPDEFPTDIPGTK	18	SIYVGNVDYGATAEELEAHFHGCGSVNR	28	STYNHLSSWLTDAR	14	SLHDALCVLAQTVK	14	RSTYNHLSSWLTDAR	15	SIYVGNVDYGATAEELEAHFHGCGSVNR	28	AVVGVVAGGGR	11	YATTIITSR	9	NPDELGPQALAR	12	FEELNADLFR	10	SGDGVTHTVPIYEGYALPHAILR	23	VCTLAIIDPGDSDIIR	16
	ILALCMGNHELYMR	14	NQALNTDNYGHDLASVQALQR	21	WVPEITHHCPK	11	SNIWVAGDAACFYDIK	16	SCCTSVNEVICHGIPDR	17	NQVAMNPTNTVFDAKR	16	AVVQVFEGTSGIDAK	15	SCLLHQFTEK	10	SKFDNLYGCR	10	SVCTEAGMFAIR	12	SLHDALCVVK	10	RTGAIVDVPVGEELLGR	17	SKFDNLYGCR	10	AVVQVFEGTSGIDAK	15	VQDNPEAMIYLR	12	WADLSPGGAQVK	12	FFFDVGSNK	9	SGETEDTFIADLVVGLCTGQIK	22	VDCDQHSDIAQR	12
	ILGLGDLGCYGMGIPVGK	18	NRGFCFLEYEDHK	13	WVTYFNKPDIDAWELR	16	STCTINYSK	9	SCGSSTPDEFPTDIPGTK	18	PVLLTEAPLNPK	12	AVVVNAAQLASYSQSK	16	SCTTNCLAPLAK	12	SKGPAVGIDLGTTYSCVGVFQHGK	24	SVYAHFPINVVIQENGSLVEIR	22	SLLINAVEASCIR	13	RTIQFVDWCPTGFK	14	SKGFGFVCFSSPEEATK	17	AVVVNAAQLASYSQSK	16	ATVFNYLSK	9	DYSPVRQPSSSVCSFAR	17	FGFYEVFK	8	SGPFGQIFRPDNFVFGQSGAGNNWAK	26	VDKITEYLCEPLRK	14
	IYGFYDECKR	10	NSSYFVEWIPNNVK	14	WVTYFNKPDIDAWELRK	17	TCFVDCLIEQTHPEIR	16	SCLLHQFTEK	10	QEYDEAGPSIVHR	13	DADIGVAEAER	11	SEGGFIWACK	10	SKVDEAVAVLQAHQAK	16	SYELPDGQVITIGNER	16	SLPSVETLGCTSVICSDK	18	RVAPEEHPVLLTEAPLNPK	19	SKGPAVGIDLGTTYSCVGVFQHGK	24	CEAFGWHAIIVDGHSVEELCK	21	LLSGFTADTSMLK	13	EDVLDEVR	8	FLDGIYVSEK	10	SGQGAFGNMCR	11	VEDMAELTCLNEASVLHNLK	20
	IYHPNIDEKGQVCLPVISAENWKPATK	27	NTGDADQWCPLLETLTDAEMEKK	23	YADLTEDQLPSCESLK	16	TCTDIKPEWLVK	12	SCTTNCLAPLAK	12	QILDEAGKVGELCAGK	16	DAGTIAGLNVMR	12	SFDVNKPGCEVDDLKGGVAGGSILK	25	SLDLFNCEVTNLNDYR	16	TAEKCDLFIQEGAR	14	SLTNDWEDHLAVK	13	RVCEEIAIIPSK	12	SKVDEAVAVLQAHQAK	16	DAGAGIALNDHFVK	14	IVSWLVK	7	QHTEFFLNTYNTK	13	FPGQLNADLR	10	SILGTLTVEQIYQDRDQFAK	20	VEDMAELTCLNEASVLHNLKER	22
	LHLDYIGPCK	10	NTNDANSCQIIIPQNQVNR	19	YADLTEDQLPSCESLKDTIAR	21	TFEVCDLPVR	10	SEGGFIWACK	10	QLEEAEEEAQR	11	DATNVGDEGGFAPNILENK	19	SGALLACGIVNSGVR	15	SLHDALCVLAQTVK	14	TAVCDIPPR	9	SMMQDREDQSILCTGESGAGK	21	RVCEEIAIIPSKK	13	SLDLFNCEVTNLNDYR	16	DAGTIAGLNVMR	12	ATLSVLTLYYARPVEK	16	ADDIGAEAFGR	11	FTGSEIR	7	SINPDEAVAYGAAVQAAILSGDK	23	VEIIANDQGNR	11
	LLACIASRPGQCGR	14	NVCTEAGMFAIR	12	YDDMAACMK	9	TWTLCGTPEYLAPEIILSK	19	SFDVNKPGCEVDDLKGGVAGGSILK	25	QLLQANPILEAFGNAK	16	DFLAGGIAAAISK	13	SGDGVTHTVPIYEGYALPHAILR	23	SLHDALCVVK	10	TCAYTNHTVLPEALER	16	SMMQDREDQSILCTGESGAGKTENTK	26	RVHVTQEDFEMAVAK	15	SLDLFNCEVTNLNDYRENVFK	21	DATNVGDEGGFAPNILENK	19	DGILDYNQYVEWAK	14	MEINLNSFNSK	11	GAEAANVTGPGGVPVQGSK	19	SINPLGGFVHYGEVTNDFVMLK	22	VFEVSLADLQNDEVAFRK	18
	LLCNFMR	7	NVDCVLLAR	9	YDLLCLEGLVR	11	TYNTNAQVPDSAGTATAYLCGVK	23	SGALLACGIVNSGVR	15	QSAALCLLR	9	DGMAFNALIHK	11	SGETEDTFIADLVVGLCTGQIK	22	SLPSVETLGCTSVICSDK	18	TCHSFIINEK	10	SNYNFEKPFLWLAR	14	RVIISAPSADAPMFVMGVNHEK	22	SLHDALCVLAQTVK	14	DFLAGGIAAAISK	13	NTYTTALLAYTFSLAR	16	GADGNTGPAGPAGPLG	16	GAEILEVLHSLPAVR	15	SIQFVDWCPTGFK	13	VGEATETALTCLVEK	15
	LLLAGYDDFNCNVWDALKADR	21	NVLGHMQQGGAPSPFDR	17	YEDICPSTHNMDVPNIK	17	VASGCLDINSSVK	13	SGDGVTHTVPIYEGYALPHAILR	23	QTQTFTTYSDNQPGVLIQVYEGER	24	DIELVMSQANVSR	13	SGPFGQIFRPDNFVFGQSGAGNNWAK	26	SLQDIIAILGMDELSEEDK	19	TCLLIVFSK	9	SPYLYPLYGLGELPQGFAR	19	RVNQAIWLLCTGAR	14	SLHDALCVVK	10	DIELVMSQANVSR	13	LGPEVDAYR	9	ALEEATTYALER	12	GAGYTFGQDISETFNHANGLTLVSR	25	SKFDNLYGCR	10	VGGTSDVEVNEK	12
	NLFNVVDCK	9	NVQAEEMVEFSSGLK	15	YFAGNLASGGAAGATSLCFVYPLDFAR	27	VCGYDTPFPHIFEPFYIPDKWK	22	SGETEDTFIADLVVGLCTGQIK	22	RIQLVEEELDR	11	DKPTYDEIFYTLSPVNGK	18	SGQGAFGNMCR	11	SLTNDWEDHLAVK	13	TDACFIR	7	SQIHDIVLVGGSTR	14	RYADLTEDQLPSCESLKDTIAR	22	SLHDALCVVKR	11	DLAALGDKVNSLGETAER	18	VNLNTGQSPGVK	12	LNTGAALQYVR	11	GAWSNVLR	8	SKFGANAILGVSLAVCK	17	VGHSELVGEIIR	12
	QSLETICLLLAYK	13	NVQFVFDAVTDVIIK	15	YFDEISQDTGKYCFGVEDTLK	21	VLVVGAGGIGCELLK	15	SGPFGQIFRPDNFVFGQSGAGNNWAK	26	SPASDTYIVFGEAK	14	DLAALGDKVNSLGETAER	18	SILGTLTVEQIYQDRDQFAK	20	SMMQDREDQSILCTGESGAGK	21	TDEFQLHTNVNDGTEFGGSIYQK	23	SSILLDVKPWDDETDMAKLEECVR	24	RYNEDLELEDAIHTAILTLK	20	SLLINAVEASCIR	13	DLLDTVLPHLYNETK	15	TQNDIIHAENVR	12	SFDDVDAAASSLK	13	GDLLFLTNR	9	SKGFGFVCFSSPEEATK	17	VGINYQPPTVVPGGDLAK	18
	QVLIRPCSK	9	NVVTIFSAPNYCYR	14	YFLVGAGAIGCELLK	15	ASCTTNCLAPLAK	13	SGQGAFGNMCR	11	STELLIR	7	DLMSWINGIR	10	SINPDEAVAYGAAVQAAILSGDK	23	SMMQDREDQSILCTGESGAGKTENTK	26	TFEHVTSEIGAEEAEEVGVEHLLR	24	STAGDTHLGGEDFDNR	16	SACDTVDTWLDDTAK	15	SLPSVETLGCTSVICSDK	18	DLMSWINGIR	10	FSSPVNYSR	9	QGPTGPVGERGPPGPMGPPGLGGAPGEAGR	30	GISEETTTGVHNLYK	15	SKGPAVGIDLGTTYSCVGVFQHGK	24	VGLIGSCTNSSYEDMGR	17
	RQVLIRPCSK	10	NYLSLAPLFFK	11	YFPTQALNFAFK	12	FDNLYGCR	8	SINPDEAVAYGAAVQAAILSGDK	23	STLNEIYFGK	10	DLTDYLMK	8	SINPLGGFVHYGEVTNDFVMLK	22	SNASCTTNCLAPLAK	15	TFNQVEIKPEMIGHYLGEFSITYKPVK	27	STESLQANVQR	11	SAFLCGVMK	9	SLTNDWEDHLAVK	13	DLTDYLMK	8	VSVVQYSR	8	LKEALQPLLEGSPTGSQAK	19	GIYTGLSAGLLR	12	SKVDEAVAVLQAHQAK	16	VIAAEGEMNASR	12
	SIQCLTVHK	9	PAPATTFAHLDATTVLSR	18	YGYEIPVDMLCK	12	ICDFGLAR	8	SINPLGGFVHYGEVTNDFVMLK	22	TAAVLLQNDPNPDVLSK	17	DNIQGITKPAIR	12	SIQFVDWCPTGFK	13	SNCVLEAFGNAK	12	TFTAWCNSHLR	11	STTTGHLIYK	10	SALTIQLIQNHFVDEYDPTIEDSYRK	26	SMMQDREDQSILCTGESGAGK	21	DNIQGITKPAIR	12	GECITDSVLFFK	12	GSVGPDGPAGPAGSPGPPGVIGAR	24	GLDVDSLVIEHIQVNK	16	SLDLFNCEVTNLNDYR	16	VIGIECSSISDYAVK	15
	STCTINYSK	9	PDGQVITIGNER	12	YGYEIPVDMLCKR	13	IVSNASCTTNCLAPLAK	17	SIQFVDWCPTGFK	13	TALVANTSNMPVAAR	15	DRQYLLFFHK	10	SIYVGNVDYGATAEELEAHFHGCGSVNR	28	SNYNFEKPFLWLAR	14	TFTAWCNSHLRK	12	STYNHLSSWLTDAR	14	SAPSIPKENFSCLTR	15	SMMQDREDQSILCTGESGAGKTENTK	26	DPENFPFVVLGNKIDLENR	19	YADYATFK	8	DGDLAVALAR	10	GNLANVIR	8	SLDLFNCEVTNLNDYRENVFK	21	VIISAPSADAPMFVMGVNHEK	21
	TFEVCDLPVR	10	PGHLQEGFGCVVTNR	15	YHQIGSGKCEIK	12	YVECSALTQR	10	SIYVGNVDYGATAEELEAHFHGCGSVNR	28	TDQVIQSLIALVNDPQPEHPLR	22	DSYVGDEAQSKR	12	SKFDNLYGCR	10	SPYLYPLYGLGELPQGFAR	19	TFTDCFNCLPIAAIVDEK	18	SVCTEAGMFAIR	12	SCCTSVNEVICHGIPDR	17	SNASCTTNCLAPLAK	15	DSYVGDEAQSKR	12	APEAFLVYCEIDSFGR	16	NLDDIKGTYSQLSQLHCNK	19	GPGLGSTQGQTIALPAQGLIEFR	23	SLHDALCVLAQTVK	14	VKDTDDVPMILVGNKCDLEDER	22
	TFVSGACDASSK	12	PIVEPEILPDGDHDLKR	17	YHTVNGHNCEVR	12	ACYGVLR	7	SKFDNLYGCR	10	TFAPEEISAMVLTK	14	DTFNHLTTWLEDAR	14	SKGFGFVCFSSPEEATK	17	SQICDNAALYAQK	13	TGDFQLHTNVNDGTEFGGSIYQK	23	SVYAHFPINVVIQENGSLVEIR	22	SCGSSTPDEFPTDIPGTK	18	SNYNFEKPFLWLAR	14	DTFNHLTTWLEDAR	14	EKIPPNWEETK	11	ITPVTTETEIQAIK	14	GPLLVQDVVFTDEMAHFDR	19	SLHDALCVVK	10	VKLLLQVQHASK	12
	TMQFEPSTMVYDACR	15	PIYEGYALPHAILR	14	YHTVNGHNCEVRK	13	ANVPNKVIQCFAETGQFQK	19	SKGFGFVCFSSPEEATK	17	TFTTQETITNAETAKEWFLQAAK	23	DVNAAIATIK	10	SKGPAVGIDLGTTYSCVGVFQHGK	24	SQIHDIVLVGGSTR	14	TGEGFLCVFAINNTK	15	SYELPDGQVITIGNER	16	SCLLHQFTEK	10	SPYLYPLYGLGELPQGFAR	19	DVNAAIATIK	10	EGELPICESLKDTIAR	16	VLIVYPWTQR	10	GQVITIGNER	10	SLHDALCVVKR	11	VLCIINPGNPTGQVQSR	17
	TPCEEVYVK	9	PNIVGSEHYDVAR	13	YISPDQLADLYK	12	CIIPNHEKR	9	SKGPAVGIDLGTTYSCVGVFQHGK	24	TFYNELR	7	DVNQQEFVR	9	SKVDEAVAVLQAHQAK	16	SREIFLSQPILLELEAPLK	19	TGHSLLHTLYGR	12	TAELLSHHQVEIK	13	SCLLLQFTDK	10	SQICDNAALYAQK	13	DVNQQEFVR	9	IEEELGDKAK	10	LMFIPSSDAK	10	GTAVAICR	8	SLLINAVEASCIR	13	VLEFNCR	7
	TWTLCGTPEYLAPEIILSK	19	PSIVGRPR	8	YIYDSAFHPDTGEK	14	DLEEDHACIPLK	12	SKVDEAVAVLQAHQAK	16	TGAIVDVPVGEELLGR	16	DVYDKVDYLSSLGK	14	SLDLFNCEVTNLNDYR	16	SREYQLNDSASYYLNDLDR	19	TGVHHYSGNNIELGTACGK	19	TAFDDAIAELDTLNEDSYK	19	SCTTNCLAPLAK	12	SQIHDIVLVGGSTR	14	DYLHYIR	7	DDHVIVYLK	9	GDSGPPGLTGFPGAAGR	17	GWNILTNSEK	10	SLPSVETLGCTSVICSDK	18	VLGPCSDILKR	11
	VIACFDSLK	9	PTGTYHGDSDLQLDR	15	YLECSALTQR	10	DLEEDHACIPLKK	13	SLDLFNCEVTNLNDYR	16	TGENVEDAFLEAAKK	15	DYLHYIR	7	SLDLFNCEVTNLNDYRENVFK	21	SSILLDVKPWDDETDMAKLEECVR	24	THINIVVIGHVDSGK	15	TAVCDIPPR	9	SEGGFIWACK	10	SREIFLSQPILLELEAPLK	19	EAESCDCLQGFQLTH	15	VDKGVVPLAGTNGETTTQGLDGLYER	26	IISGVASELEPVVEK	15	GYAFNHSADFETVR	14	SLTNDWEDHLAVK	13	VLHEAEGHIVTCETNTGEVYR	21
	VLLAAAVCTK	10	QAAPCVLFFDELDSIAK	17	YLLQYQEPIPCEQLVTALCDIK	22	EHALLAFTLGVK	12	SLDLFNCEVTNLNDYRENVFK	21	TIAIIAEGIPEALTR	15	DYQDNKADVILK	12	SLHDALCVLAQTVK	14	STAGDTHLGGEDFDNR	16	TIAECLADELINAAK	15	TCAYTNHTVLPEALER	16	SFDVNKPGCEVDDLKGGVAGGSILK	25	SSILLDVKPWDDETDMAKLEECVR	24	EAFSLFDKDGDGTITTK	17	KPENQDIDWSSIEGETR	17	GQALVTLPVTVTK	13	GYDVIAQAQSGTGK	14	SNASCTTNCLAPLAK	15	VNQAIWLLCTGAR	13
	VYCENQPMLPIGLSDIPGEAMVK	23	QELSHALYQHDAACR	15	YLVVNADEGEPGTCKDR	17	EVAAFAQFGSDLDAATQQLLNR	22	SLHDALCVLAQTVK	14	TLLENTAITIGR	12	EAFQLFDR	8	SLHDALCVVK	10	STCIYGGAPK	10	TIAMDGTEGLVR	12	TCLLIVFSK	9	SFEDIHHYR	9	STAGDTHLGGEDFDNR	16	EAIEGTYIDKK	11	WDTEDKVSHVSTGGGASLELLEGK	24	YTELLEPFK	9	HGIVEDWDLMER	12	SNCVLEAFGNAK	12	VNQIGSVTESIQACK	15
	WCNEHLK	7	QEYDESGPSIVHR	13	YMACCLLYR	9	GKCTTDHISAAGPWLK	16	SLHDALCVVK	10	TRLEQEIATYR	11	EAFSLFDKDGDGTITTK	17	SLHDALCVVKR	11	STESLQANVQR	11	TICSHVQNMIK	11	TCNVLVALEQQSPDIAQGVHLDR	23	SGALLACGIVNSGVR	15	STCIYGGAPK	10	EDKYEEEIK	9	KLEKGESIDDMIPAQK	16	QLCTGQPGFGYK	12	HLTGEFEK	8	SNYNFEKPFLWLAR	14	VQAHAAAALINFTEDCPK	18
	YTCSFCGK	8	QEYDESGPSIVHRK	14	YMLLPNQVWDSIIQQATK	18	HLQLAIRGDEELDSLIK	17	SLHDALCVVKR	11	TTPSYVAFTDTER	13	EEHPVLLTEAPLNPK	15	SLLINAVEASCIR	13	STLTDSLVCK	10	TIGGGDDSFNTFFSETGAGK	20	TDACFIR	7	SGDGVTHTVPIYEGYALPHAILR	23	STESLQANVQR	11	EGDVLTLLESER	12	HIADLAGNKDVILPVPAFNVINGGSHAGNK	30	FGASGFNADVQEAWQK	16	HNPVFGVMS	9	SPYLYPLYGLGELPQGFAR	19	VQASLAANTFTITGHAETK	19
	ASCTTNCLAPLAK	13	QGQYSPMAIEEQVAVIYAGVR	21	YMPQNPCIIATK	12	IVLLDCSLEYK	11	SLLINAVEASCIR	13	TVFDEAIR	8	EGDVLTLLESER	12	SLPSVETLGCTSVICSDK	18	STTTGHLIYK	10	TIIPLISQCTPK	12	TFEHVTSEIGAEEAEEVGVEHLLR	24	SGETEDTFIADLVVGLCTGQIK	22	STTTGHLIYK	10	EGIPALDNFLDKL	13	TASPQQAQEVHDKLR	15	FFQNVALALAER	12	HQGVMVGMGQ	10	SREYQLNDSASYYLNDLDR	19	VQVEYKGETK	10
	CLAPLAK	7	QITQVYGFYDECLR	14	YNPTWHCIVGR	11	LIGQIVSSITASLR	14	SLPSVETLGCTSVICSDK	18	TVIIEQSWGSPK	12	EHNGQVTGIDWAPESNR	17	SLTNDWEDHLAVK	13	SVYAHFPINVVIQENGSLVEIR	22	TIQFVDWCPTGFK	13	TFNQVEIKPEMIGHYLGEFSITYKPVK	27	SGPFGQIFRPDNFVFGQSGAGNNWAK	26	SVCTEAGMFAIR	12	EIAQDFKTDLR	11	MVQEAEKYKAEDDVQR	16	VVDGIDVVNIIEK	13	HQGVMVGMGQKDSYVGDEAQSK	22	SSILLDVKPWDDETDMAKLEECVR	24	VRPCVVYGGADIGQQIR	17
	FDNLYGCR	8	QLFHPEQLITGK	12	YPIEHGIITNWDDMEK	16	QIEGHTICALGDGAAWPVQGLIR	23	SLTNDWEDHLAVK	13	TVLSGGTTMYPGIADR	16	EIAQDFKTDLR	11	SMMQDREDQSILCTGESGAGK	21	SYELPDGQVITIGNER	16	TITLEVEPSDTIENVK	16	TFTAWCNSHLR	11	SGQGAFGNMCR	11	SVYAHFPINVVIQENGSLVEIR	22	EIIDLVLDR	9	AEELKKEQDTSAHLER	16	YFATFGNLSSPAAIM	15	HTNYTMEHIR	10	STAGDTHLGGEDFDNR	16	VSCLGVTDDGMAVATGSWDSFLK	23
	ICDFGLAR	8	QLFHPEQLITGKEDAANNYAR	21	YPIEHGIITNWDDMEKIWHHTFYNELR	27	QITQVYGFYDECLRK	15	SMMQDREDQSILCTGESGAGK	21	TVTAMDVVYALKR	13	EIIDLVLDR	9	SMMQDREDQSILCTGESGAGKTENTK	26	TAFDDAIAELDTLNEDSYK	19	TLDSWRDEFLIQASPR	16	TFTAWCNSHLRK	12	SILGTLTVEQIYQDRDQFAK	20	SWMEGLTLQDYSEHCK	16	EITALAPSTMK	11	IDDLVGGLAAL	11	DLNALAFFR	9	HYFQNTQGLIFVVDSNDR	18	STESLQANVQR	11	VSHVSTGGGASLELLEGK	18
	IVSNASCTTNCLAPLAK	17	QTFTGHESDINAICFFPNGNAFATGSDDATCR	32	YPIEHGIVTNWDDMEK	16	TFVSGACDASAK	12	SMMQDREDQSILCTGESGAGKTENTK	26	VAGQDGSVVQFK	12	EITALAPSTMK	11	SNCVLEAFGNAK	12	TAVCDIPPR	9	TLKLTTPTYGDLNHLVSATMSGVTTCLR	28	TFTDCFNCLPIAAIVDEK	18	SINPDEAVAYGAAVQAAILSGDK	23	SYELPDGQVITIGNER	16	ELISNASDALDKIR	14	SVGGVFDISNADR	13	AGLDAAGQAALRK	13	IADFGLAR	8	STLTDSLVCK	10	VTAVIPCFPYAR	12
	TFTDCFNCLPIAAIIDEK	18	QVCEIIESPLFLK	13	YQQGDFGYCPR	11	VICQGFTGK	9	SNYNFEKPFLWLAR	14	VALVYGQMNEPPGAR	15	EKEPIVGSTDYGKDEDSAEALLK	23	SNYNFEKPFLWLAR	14	TAVCDIPPRGLK	12	TLTGTVIDSGDGVTHVIPVAEGYVIGSCIK	30	TGDFQLHTNVNDGTEFGGSIYQK	23	SINPLGGFVHYGEVTNDFVMLK	22	TAGTICLETFKDFPQMGR	18	ELQELVQYPVEHPDK	15	CLIVYPWTQ	9	SGPVGSVGPAGPAGAR	16	IDQLEGDHQLIQEALIFDNK	20	STTTGHLIYK	10	VTIAQGGVLPNIQAVLLPK	19
	YVECSALTQR	10	QYEMGECTR	9	YSQFINFPIYVWSSK	15	YLVVNADEGEPGTCKDREIMR	21	SPYLYPLYGLGELPQGFAR	19	VANVSLLALYK	11	ELISNASDALDKIR	14	SPYLYPLYGLGELPQGFAR	19	TCAYTNHTVLPEALER	16	TMSGVTTCLR	10	TGEGFLCVFAINNTK	15	SIQFVDWCPTGFK	13	TAVCDIPPR	9	ENTEGEYSGIEHVIVDGVVQSIK	23	MINDAATILPR	11	ALSELHAFK	9	IEDLSQQAQLAAAEK	15	STYNHLSSWLTDAR	14	VTQSNFAVGYK	11
	ACYGVLR	7	RACYGVLR	8	YTQSNSVCYAK	11	YSTHLHLAEDCMK	13	SQICDNAALYAQK	13	VAPEEHPTLLTEAPLNPK	18	ELQELVQYPVEHPDK	15	SQICDNAALYAQK	13	TCLLIVFSK	9	TNHIGHTGYLNTVTVSPDGSLCASGGK	27	TGHSLLHTLYGR	12	SKFDNLYGCR	10	TAVCDIPPRGLK	12	EQGFLSFWR	9	LLGAEMGYLK	10	ANVSEAVANSVR	12	IEDVTPIPSDSTR	13	SVCTEAGMFAIR	12	VTVLGHVQR	9
	CIIPNHEKR	9	RAFVHWYVGEGMEEGEFSEAR	21	YVATLGVEVHPLVFHTNR	18	ACVTGKPISQGGIHGR	16	SQIHDIVLVGGSTR	14	VAPEEHPVLLTEAPLN	16	ELVFKEDGQEYAQVIK	16	SREIFLSQPILLELEAPLK	19	TCNVLVALEQQSPDIAQGVHLDR	23	TNLLQVCER	9	TGVHHYSGNNIELGTACGK	19	SKFGANAILGVSLAVCK	17	TCAYTNHTVLPEALER	16	EVDEQMLNVQNK	12	PFGNTHNNFK	10	GESGPVGSVGPAGPAGARG	19	IFVGGLSPDTPEEK	14	SVELEDVKFHQCVR	14	VVDLLAPYAK	10
	DLEEDHACIPLKK	13	RAGELTEDEVER	12	YVECSALTQK	10	AFPCWDEPAIK	11	SSILLDVKPWDDETDMAKLEECVR	24	VDQSILTGESVSVIK	15	EMVELPLRHPALFK	14	SREYQLNDSASYYLNDLDR	19	TFDHYCEYR	9	TPADCPVIAIDSFR	14	THINIVVIGHVDSGK	15	SKGFGFVCFSSPEEATK	17	TCLLIVFSK	9	FDGALNVDLTEFQTNLVPYPR	21	FLELSLPYSIIR	12	SLPHSGQQLQVQGIQTSK	18	IGFPWSEIR	9	SVEMHHEALSEALPGDNVGFNVK	23	VVLLGEGCVGK	11
	EHALLAFTLGVK	12	RAPFDLFENK	10	YVEPIEDVPCGNIVGLVGVDQFLVK	25	AHGQDLGTAGSCLR	14	STAGDTHLGGEDFDNR	16	VFDKDGNGYISAAELR	16	EQGFLSFWR	9	SSILLDVKPWDDETDMAKLEECVR	24	TFEHVTSEIGAEEAEEVGVEHLLR	24	TPEQCPSVVSLLSESYNPHVR	21	TIAECLADELINAAK	15	SKGPAVGIDLGTTYSCVGVFQHGK	24	TDEFQLHTNVNDGTEFGGSIYQK	23	FEELNADLFR	10	MATNLAVR	8	LLDGEGAGSSQTIQSSTK	18	IGGIGTVPVGR	11	SYELPDGQVITIGNER	16	VVVCDNGTGFVK	12
	EVAAFAQFGSDLDAATQQLLNR	22	RDPHLACVAYER	12	YWLCAATGPSIK	12	AIIVDGHSVEELCK	14	STESLQANVQR	11	VFDKEGNGTVMGAELR	16	ETWLSENQR	9	STAGDTHLGGEDFDNR	16	TFNQVEIKPEMIGHYLGEFSITYKPVK	27	TPFLLVGTQIDLR	13	TIAMDGTEGLVR	12	SKVDEAVAVLQAHQAK	16	TERGYSFTTTAER	13	FFFDVGSNK	9	TLGNHMIEVK	10	TELEEITVNHPTR	13	IIDVVYNASNNELVR	15	TAFDDAIAELDTLNEDSYK	19	VVVIPAGVPR	10
	HLQLAIRGDEELDSLIK	17	RDTFNHLTTWLEDAR	15	YYTSASGDEMVSLK	14	AWNAYPYCR	9	STTTGHLIYK	10	VFFDLMR	7	EVDDLEQWIAER	12	STESLQANVQR	11	TFTAWCNSHLR	11	TPFLLVGTQIDLRDDPSTIEK	21	TICSHVQNMIK	11	SLDLFNCEVTNLNDYR	16	TFEHVTSEIGAEEAEEVGVEHLLR	24	FLDGIYVSEK	10	SLFQADAPQPR	11	GTTTVDDFTQGTK	13	IINEPTAAAIAYGLDKK	17	TAGTICLETFKDFPQMGR	18	VWNLANCK	8
	IRTNLLQVCER	11	RDVAGDASESALLK	14	ACNQLGQFLQHR	12	CLEEVEDLIVK	11	STYNHLSSWLTDAR	14	VFLENVIR	8	EVDEQMLNVQNK	12	STFDAHIYEGR	11	TFTAWCNSHLRK	12	TQDECILHFLR	11	TIGGGDDSFNTFFSETGAGK	20	SLDLFNCEVTNLNDYRENVFK	21	TFNQVEIKPEMIGHYLGEFSITYKPVK	27	FPGQLNADLR	10	TEFWLGNEK	9	VVEQFDIEANKDR	13	IIQLLDDYPK	10	TAVCDIPPR	9	VYIPCIYVLNK	11
	IVLLDCSLEYK	11	REEEEFNTGPLSVLTQSVK	19	ALQSLACGKPTQR	13	CVSTLLDLIQTK	12	SVCTEAGMFAIR	12	VFLENVIRDAVTYTEHAK	18	EVDIGIPDATGRLEILQIHTK	21	STLTDSLVCK	10	TFTDCFNCLPIAAIVDEK	18	TREGNDLYHEMIESGVINLK	20	TIIPLISQCTPK	12	SLHDALCVLAQTVK	14	TFTAWCNSHLR	11	FTGSEIR	7	DNVFTASSGSR	11	AALENSLADTEAR	13	IKYPENFFLLR	11	TAVCDIPPRGLK	12	WLHEINQNCDDVCR	14
	KMGVPYCIVK	10	RFDDAVVQSDMK	12	ASLNGADIYSGCCTLK	16	DGLTPLHCGAR	11	SVYAHFPINVVIQENGSLVEIR	22	VFLLGEEVAQYDGAYK	16	FDGALNVDLTEFQTNLVPYPR	21	STTTGHLIYK	10	TGDFQLHTNVNDGTEFGGSIYQK	23	TRQGVEDAFYTLVR	14	TIQFVDWCPTGFK	13	SLHDALCVVK	10	TFTAWCNSHLRK	12	GAEAANVTGPGGVPVQGSK	19	APIMAVTR	8	GGNRLNTGQALEYVSK	16	ILLTEPPMNPTK	12	TCAYTNHTVLPEALER	16	WLKEDKLECSEELGDLVK	18
	LIGQIVSSITASLR	14	RFDEILEASDGIMVAR	16	ATEGMVVADKNCSK	14	DIASGLIGPLIICK	14	SWMEGLTLQDYSEHCK	16	VGQEIEVRPGIVSK	14	FEELNADLFR	10	STYNHLSSWLTDAR	14	TGEGFLCVFAINNTK	15	TSACGLFSVCYPR	13	TITLEVEPSDTIENVK	16	SLHDALCVVKR	11	TFTDCFNCLPIAAIVDEK	18	GAEILEVLHSLPAVR	15	IYHSHVNAPK	10	SVLQVYGDNAK	11	IMNTFSVVPSPK	12	TCILDVNPQALK	12	WVPEITHHCPK	11
	LQEVPHEGPMCDLLWSDPDDRGGWGISPR	29	RFEECISQSAVK	12	CATITPDEKR	10	ENQSILITGESGAGK	15	SYELPDGQVITIGNER	16	VIILGDSGVGK	11	FFFDVGSNK	9	SVCTEAGMFAIR	12	TGHSLLHTLYGR	12	TSCGSPNYAAPEVISGR	17	TLDSWRDEFLIQASPR	16	SLLINAVEASCIR	13	TGDFQLHTNVNDGTEFGGSIYQK	23	GAGYTFGQDISETFNHANGLTLVSR	25	NDAATILPR	9	TYFAHWSDHSAGSAEVK	17	INVYYNEATGGK	12	TCLLIVFSK	9	YADLTEDQLPSCESLK	16
	MGVPYCIVK	9	RFGFPEGSVELYAEK	15	CGEDYKLHFIFR	12	GCEVTPDVNISGQK	14	TAFDDAIAELDTLNEDSYK	19	VIKDFMIQGGDFTR	14	FLAEEGFYK	9	SVYAHFPINVVIQENGSLVEIR	22	TGVHHYSGNNIELGTACGK	19	TSGNVEDDLIIFPDDCEFKR	20	TLKLTTPTYGDLNHLVSATMSGVTTCLR	28	SLPSVETLGCTSVICSDK	18	TGEGFLCVFAINNTK	15	GAWSNVLR	8	LVYCEIDSFGR	11	SLVTNGTLVQTK	12	IPELAINPLGDR	12	TCNVLVALEQQSPDIAQGVHLDR	23	YADLTEDQLPSCESLKDTIAR	21
	QITQVYGFYDECLRK	15	RGDQLLSVNGVSVEGEHHEK	20	CGSVLVR	7	HGSLGFLPR	9	TAVCDIPPR	9	VIMITGDNKGTAVAICR	17	FLDGIYVSEK	10	SWMEGLTLQDYSEHCK	16	THINIVVIGHVDSGK	15	TTANAIYCPPK	11	TLTGTVIDSGDGVTHVIPVAEGYVIGSCIK	30	SLQDIIAILGMDELSEEDK	19	TGHSLLHTLYGR	12	GISEETTTGVHNLYK	15	LLADCITVC	9	QTTFSNFDPK	10	IQDKEGIPPDQQR	13	TDACFIR	7	YDPTIEDSYRK	11
	SCLLHQFTEKK	11	RGLDVNKCEIAR	12	CLKDEDPYVRK	11	HLQLAIR	7	TAVCDIPPRGLK	12	VKDTDDVPMILVGNK	15	FNSLNELVDYHR	12	SYELPDGQVITIGNER	16	TIAECLADELINAAK	15	TTGIVETHFTFK	12	TNHIGHTGYLNTVTVSPDGSLCASGGK	27	SLTNDWEDHLAVK	13	TGSQGQCTQVR	11	GIYTGLSAGLLR	12	AYGPGLQSSGLSVGKPAEFTVDAK	24	SPSQFDASELR	11	IQLVEEELDR	10	TDEFQLHTNVNDGTEFGGSIYQK	23	YEGYALPHAILR	12
	SCLLLQFTDKR	11	RGLEVNKCEIAR	12	CTTDHISAAGPWLK	14	HPSAVTACNLDLENLITDSNR	21	TCAYTNHTVLPEALER	16	VLGVPIIVQASQAEK	15	FPGQLNADLR	10	TAGTICLETFKDFPQMGR	18	TIAMDGTEGLVR	12	TTGIVMDSGDGVTHTVPIYEGYALPH	26	TNLLQVCER	9	SNASCTTNCLAPLAK	15	TGVHHYSGNNIELGTACGK	19	GLAPDLPEDLYHLIKK	16	VIDVNESPNFDPNPK	15	SIEWCTISHAEQQK	14	IQLVEEELDRAQER	14	TFEHVTSEIGAEEAEEVGVEHLLR	24	YFAGNLASGGAAGATSLCFVYPLDFAR	27
	TFTDCFNCLPVAAIVDEK	18	RHVFGESDELIGQK	14	CVSSPHFQVAER	12	HTYLPLEVCNIVAGQR	16	TCHSFIINEK	10	VLSIGDGIAR	10	GAEAANVTGPGGVPVQGSK	19	TAVCDIPPR	9	TICSHVQNMIK	11	TTGIVMDSGDGVTHTVPIYEGYALPHAILR	30	TPADCPVIAIDSFR	14	SNCVLEAFGNAK	12	THINIVVIGHVDSGK	15	GLDVDSLVIEHIQVNK	16	ETGFPVIENK	10	KLNPDELGPQALAR	14	IQRPPEDSIQPYEK	14	TFTAWCNSHLR	11	YFLVGAGAIGCELLK	15
	VICQGFTGK	9	RINDEIER	8	DLATVAFCDAQSTQEIHEK	19	HVINFDLPSDIEEYVHR	17	TCLLIVFSK	9	VNILGEVVEK	10	GAEILEVLHSLPAVR	15	TAVCDIPPRGLK	12	TIGGGDDSFNTFFSETGAGK	20	TTNCLAPLAK	10	TPEQCPSVVSLLSESYNPHVR	21	SNYNFEKPFLWLAR	14	TIAECLADELINAAK	15	GNLANVIR	8	QQNAYGGFSSTQDTVVALQALSLYATK	27	DIGAEAFGR	9	IQTQPGYANTLR	12	TFTAWCNSHLRK	12	YFPTQALNFAFK	12
	AHDGSVFTLCQMR	13	RISGLIYEETR	11	DMIREVCGFAPYER	14	KSDIYVCMISYAHNVAAQGK	20	TDACFIR	7	VQQTVQDLFGR	11	GAGYTFGQDISETFNHANGLTLVSR	25	TCAYTNHTVLPEALER	16	TIIPLISQCTPK	12	TVFEALQAPACHENMVK	17	TPFLLVGTQIDLRDDPSTIEK	21	SPYLYPLYGLGELPQGFAR	19	TIAMDGTEGLVR	12	GPGLGSTQGQTIALPAQGLIEFR	23	DIALLHMK	8	FGNLSSPAAIMGNAK	15	ISAPSADAPMFVMGVNHEK	19	TGDFQLHTNVNDGTEFGGSIYQK	23	YGCEGPSHGGLPGASSEK	18
	CIALAQLLVEQNFPAIAIHR	20	RKPVEGYDISFLITNFHTEQMYK	23	DVCTFLR	7	MEEIVEGCTGALHILAR	17	TDEFQLHTNVNDGTEFGGSIYQK	23	VRLPALHIAAR	11	GAWSNVLR	8	TCLLIVFSK	9	TIQFVDWCPTGFK	13	TVLIMELINNVAK	13	TQDECILHFLR	11	SQICDNAALYAQK	13	TICSHVQNMIK	11	GPLLVQDVVFTDEMAHFDR	19	KTQNDIIHAENVR	13	STVTLEGDNLVHVQR	15	ISEIEDAAFLAR	12	TGEGFLCVFAINNTK	15	YGYEIPVDMLCK	12
	CVSTLLDLIQTK	12	RLDFFEKPDYEYLR	14	ECADLWPR	8	QTFSPFGQIMEIR	13	TFDHYCEYR	9	VTHAVVTVPAYFNDAQR	17	GDLLFLTNR	9	TDACFIR	7	TITLEVEPSDTIENVK	16	TVTAMDVVYALK	12	TREGNDLYHEMIESGVINLK	20	SQIHDIVLVGGSTR	14	TIECISLIGLAVGK	14	GQVITIGNER	10	QLSAVHPVYK	10	VDVNDFCPR	9	ISEQFTAMFR	10	TGHSLLHTLYGR	12	YHTVNGHNCEVR	12
	DCEQAENWMAAR	12	RLEDLSESIVNDFAYMK	17	ELDQWIEQLNECK	13	RCEAFGWHAIIVDGHSVEELCK	22	TFEHVTSEIGAEEAEEVGVEHLLR	24	VTIAQGYDALSSMANIAGYK	20	GIHEYDFEIK	10	TFEHVTSEIGAEEAEEVGVEHLLR	24	TLDSWRDEFLIQASPR	16	TYAICGAIR	9	TRPDGNCFYR	10	SREIFLSQPILLELEAPLK	19	TIGGGDDSFNTFFSETGAGK	20	GTAVAICR	8	IKENLFSPPIVGR	13	IALGEDSPAITENR	14	ISGLIYEETR	10	TGVHHYSGNNIELGTACGK	19	YISPDQLADLYK	12
	DIASGLIGPLIICK	14	RLLELGPKPEVAQQTR	16	EVCGFAPYER	10	SKDIEVLEGKPIYVDCYGNLAPLTK	25	TFNQVEIKPEMIGHYLGEFSITYKPVK	27	VVAEPVELAQEFR	13	GISEETTTGVHNLYK	15	TFNQVEIKPEMIGHYLGEFSITYKPVK	27	TLKLTTPTYGDLNHLVSATMSGVTTCLR	28	VAAGVLCELAQDKEAAEAIEAEGATAPLTELLHSR	35	TSACGLFSVCYPR	13	SSILLDVKPWDDETDMAKLEECVR	24	TIIPLISQCTPK	12	GTVVTGTLER	10	SSNIFLR	7	NDNPGISIGDIAK	13	ISVREPMQTGIK	12	THINIVVIGHVDSGK	15	YIYDSAFHPDTGEK	14
	GACHGQTGMFPR	12	RLTDADAMK	9	FGGAFCR	7	VVETDPSPYCIVAPDTVIHCEGEPIKR	27	TFTAWCNSHLRK	12	VVLAYEPVWAIGTGK	15	GIYTGLSAGLLR	12	TFTAWCNSHLR	11	TLTGTVIDSGDGVTHVIPVAEGYVIGSCIK	30	VACIGAWHPAR	11	TSCGSPNYAAPEVISGR	17	STAGDTHLGGEDFDNR	16	TIQFVDWCPTGFK	13	GVVPLAGTNGETTTQGLDGLSER	23	VFQFDTIK	8	SFDSVDAAASALK	13	IVADKDYSVTANSK	14	TIAECLADELINAAK	15	YLECSALTQR	10
	GAGTGGLGLTVEGPCEAK	18	RPLIDQVVQTALSETQDPEEVSVTVK	26	FSFQCPGR	8	YLALESMCTLASSEFSHEAVK	21	TGDFQLHTNVNDGTEFGGSIYQK	23	VVLIGDSGVGK	11	GLAPDLPEDLYHLIKK	16	TFTAWCNSHLRK	12	TNHIGHTGYLNTVTVSPDGSLCASGGK	27	VACPQCNAEYLIVFPK	16	TSGNVEDDLIIFPDDCEFKR	20	STESLQANVQR	11	TITLEVEPSDTIENVK	16	GWNILTNSEK	10	LTYPAAVVLNEK	12	VEGPDVDINLPK	12	IVEFLQSFDEITAMTGDGVNDAPALK	26	TIAMDGTEGLVR	12	YLLQYQEPIPCEQLVTALCDIK	22
	GCEVTPDVNISGQK	14	RQDLEDSLQAQQYFADANEAESWMR	25	GNEFEDYCLKR	11	YYVTIIDAPGHRDFIK	16	TGHSLLHTLYGR	12	VWLDPNETNEIANANSR	17	GLDVDSLVIEHIQVNK	16	TGDFQLHTNVNDGTEFGGSIYQK	23	TNLLQVCER	9	VALTGLTVAEYFR	13	TTGIVETHFTFK	12	STLTDSLVCK	10	TLDSWRDEFLIQASPR	16	GYDVIAQAQSGTGK	14	ESSINALIFTGR	12	VFVEGTSITTTTIAEGR	17	IYPEEMIQTGISAIDGMNSIAR	22	TICSHVQNMIK	11	YLVVNADEGEPGTCK	15
	HGSLGFLPR	9	RSIQFVDWCPTGFK	14	HFILDECDK	9	AAQLCGAGMAAVVDKIR	17	TGVHHYSGNNIELGTACGK	19	VYAILTHGIFSGPAISR	17	GLVSSDELAKDVTGAEALLER	21	TGEGFLCVFAINNTK	15	TPADCPVIAIDSFR	14	VAPEEHPVLLTEAPLNPK	18	TTGIVMDSGDGVTHTVPIYEGYALPH	26	STTTGHLIYK	10	TLKLTTPTYGDLNHLVSATMSGVTTCLR	28	HIAEEADRKYEEVA	14	TAVLAELQNSLGLR	14	VQGLQGSGDDTALNDVVLYCCK	22	KAGTQIENIEEDFR	14	TIECISLIGLAVGK	14	YMACCLLYR	9
	HLQLAIR	7	RSTYNHLSSWLTDAR	15	HFVLDECDK	9	AELRDDPIISTHLAK	15	THINIVVIGHVDSGK	15	YDGIILPGK	9	GPLLVQDVVFTDEMAHFDR	19	TGHSLLHTLYGR	12	TPFLLVGTQIDLR	13	VCEEIAIIPSK	11	TTGIVMDSGDGVTHTVPIYEGYALPHAILR	30	STYNHLSSWLTDAR	14	TLTGTVIDSGDGVTHVIPVAEGYVIGSCIK	30	HLIPAANTGESK	12	HFVALSTNGPK	11	TYFSHWADLSPGGAQ	15	KAGTQIENIEEDFRDGLK	18	TIGGGDDSFNTFFSETGAGK	20	YMACCMLYR	9
	HTYLPLEVCNIVAGQR	16	RTGAIVDVPVGEELLGR	17	IFCCHGGLSPDLQSMEQIR	19	AIIPCIK	7	TIAECLADELINAAK	15	YEGFFGLYR	9	GQVITIGNER	10	TGVHHYSGNNIELGTACGK	19	TPFLLVGTQIDLRDDPSTIEK	21	VCEEIAIIPSKK	12	TVFEALQAPACHENMVK	17	SVCTEAGMFAIR	12	TNHIGHTGYLNTVTVSPDGSLCASGGK	27	HLTGEFEK	8	TDEGDILLDYSK	12	GNLSSAAAILGNPK	14	KASAFNSWFENAEEDLTDPVR	21	TIIPLISQCTPK	12	YMLLPNQVWDSIIQQATK	18
	ICDQISDAVLDAHLK	15	RTIQFVDWCPTGFK	14	IGRNECVVVIR	11	CIIPNHEK	8	TIAMDGTEGLVR	12	YFHVVIAGPQDSPFEGGTFK	20	GVVPLAGTNGETTTQGLDGLSER	23	THINIVVIGHVDSGK	15	TQDECILHFLR	11	VCENIPIVLCGNK	13	TVLIMELINNVAK	13	SVYAHFPINVVIQENGSLVEIR	22	TNLLQVCER	9	HQGVMVGMG	9	VSGLYYVKPAR	11	NIQPVLDTVLPHEG	14	KGLTPSQIGVILR	13	TIQFVDWCPTGFK	13	YMPQNPCIIATK	12
	KSDIYVCMISYAHNVAAQGK	20	RVAPEEHPVLLTEAPLNPK	19	IPTPLNTSGVQVICMK	16	EEAQAEIEQYR	11	TICSHVQNMIK	11	YFPTQALNFAFKDK	14	GWNILTNSEK	10	TIAECLADELINAAK	15	TREGNDLYHEMIESGVINLK	20	VCENIPIVLCGNKVDIK	17	TVTAMDVVYALK	12	SWMEGLTLQDYSEHCK	16	TPADCPVIAIDSFR	14	HQGVMVGMGQKDSYVGDEAQSK	22	GWTVLQR	7	GLGVLTFGIGSR	12	KLDPELHLDIK	11	TIQFVDWCPTGFKVGINYQPPTVVPGGDLAK	31	YNLSPSIFFCATPPDDGNLCR	21
	PRPEDIVNCDLK	12	RVHVTQEDFEMAVAK	15	IYHPNIDEKGQVCLPVISAENWKPATK	27	GAEVYHNLK	9	TIGGGDDSFNTFFSETGAGK	20	YGKDATNVGDEGGFAPNILENK	22	GYAFNHSADFETVR	14	TIAMDGTEGLVR	12	TSACGLFSVCYPR	13	VCENIPIVLCGNKVDIKDR	19	TYAICGAIR	9	SYELPDGQVITIGNER	16	TPEQCPSVVSLLSESYNPHVR	21	HTNYTMEHIR	10	KIDSDLEGHPTPK	13	FATFGNLSSPAAIMGNAK	18	KLEVEANNAFDQYR	14	TITLEVEPSDTIENVK	16	YNPTWHCIVGR	11
	QTFSPFGQIMEIR	13	RVIISAPSADAPMFVMGVNHEK	22	KVIGIECSSISDYAVK	16	GFQLTHSLGGGTGSGMGTLLISK	23	TIIPLISQCTPK	12	YLTVAAVFR	9	GYDVIAQAQSGTGK	14	TICSHVQNMIK	11	TSCGSPNYAAPEVISGR	17	VCNPIITK	8	TYGGCEGPDAMYVK	14	TAELLSHHQVEIK	13	TPFLLVGTQIDLR	13	IADFGLAR	8	DAFDGYDFGDDPSDK	15	GEAGAKGESGPQGVQ	15	KLTPITYPQGLAMAK	15	TKNNLASCYLK	11	YPIEHGIITNWDDMEK	16
	VLNEECDQNWYK	12	RVNAIEHVIIPR	12	LDVGNFSWGSECCTRK	16	IKIIAPPERK	10	TIQFVDWCPTGFK	13	YSQVLANGLDNK	12	HGIVEDWDLMER	12	TIGGGDDSFNTFFSETGAGK	20	TTANAIYCPPK	11	VCTLAIIDPGDSDIIR	16	VACIGAWHPAR	11	TAFDDAIAELDTLNEDSYK	19	TPFLLVGTQIDLRDDPSTIEK	21	IDQLEGDHQLIQEALIFDNK	20	LHVDPDNF	8	GPDGAPGKDGLR	12	KSEIEYYAMLAK	12	TLDSWRDEFLIQASPR	16	YPIEHGIITNWDDMEKIWHHTFYNELR	27
	VSVVDLTCR	9	RVNQAIWLLCTGAR	14	LHLDYIGPCK	10	ISGETIFVTAPHEATAGIIGVNR	23	TITLEVEPSDTIENVK	16	YSVDIPLDK	9	HLTGEFEK	8	TIIPLISQCTPK	12	TTGIVETHFTFK	12	VDCDQHSDIAQR	12	VALTGLTVAEYFR	13	TAGTICLETFKDFPQMGR	18	TREGNDLYHEMIESGVINLK	20	IEDLSQQAQLAAAEK	15	FSVVEQEKIDK	11	QGPTGPVGERG	11	KTVTAMDVVYALKR	14	TLKLTTPTYGDLNHLVSATMSGVTTCLR	28	YPIEHGIVTNWDDMEK	16
	VSYPLCFIFSSPVGCKPEQQMMYAGSK	27	RYADLTEDQLPSCESLKDTIAR	22	LLACIASRPGQCGR	14	KGSITSVQAIYVPADDLTD	19	TLDSWRDEFLIQASPR	16	YYPTEDVPR	9	HNPVFGVMS	9	TIQFVDWCPTGFK	13	TTGIVMDSGDGVTHTVPIYEGYALPH	26	VEDMAELTCLNEASVLHNLK	20	VAPEEHPVLLTEAPLNPK	18	TAVCDIPPR	9	TRPDGNCFYR	10	IEDVTPIPSDSTR	13	CLIVYPWT	8	GEPGAAGVRGPAGER	15	KTYDLLFK	8	TLTGTVIDSGDGVTHVIPVAEGYVIGSCIK	30	YQQGDFGYCPR	11
	YYVTIIDAPGHRDFIK	16	SACDTVDTWLDDTAK	15	LLCNFMR	7	LIGEYGLR	8	TLKLTTPTYGDLNHLVSATMSGVTTCLR	28	AFTHTAQYDEAISDYFR	17	HQGVMVGMGQKDSYVGDEAQSK	22	TITLEVEPSDTIENVK	16	TTGIVMDSGDGVTHTVPIYEGYALPHAILR	30	VEIIANDQGNR	11	VCEEIAIIPSK	11	TCAYTNHTVLPEALER	16	TSACGLFSVCYPR	13	IFVGGLSPDTPEEK	14	DSDGCFIQQGR	11	VGPSGAPGPR	10	KVAGMDVELTVEER	14	TMSGVTTCLR	10	YRDVSPFDHSR	11
	AIIPCIK	7	SAFLCGVMK	9	LLLAGYDDFNCNVWDALKADR	21	LYPWGVVEVENPEHNDFLK	19	TLTGTVIDSGDGVTHVIPVAEGYVIGSCIK	30	AHVIVMAATNRPNSIDPALR	20	HYFQNTQGLIFVVDSNDR	18	TLDSWRDEFLIQASPR	16	TVFEALQAPACHENMVK	17	VFEVSLADLQNDEVAFRK	18	VCEEIAIIPSKK	12	TCHSFIINEK	10	TTANAIYCPPK	11	IGFPWSEIR	9	TLCMNSEQILADGTR	15	PGPAGASGPAGPR	13	KVESLQEEIAFLK	13	TNHIGHTGYLNTVTVSPDGSLCASGGK	27	YSNSDVIIYVGCGER	15
	CIIPNHEK	8	SALTIQLIQNHFVDEYDPTIEDSYRK	26	MLSCAGADRLQTGMR	15	SIPICTLK	8	TLYDHVDEVTCLAFHPTEQILASGSR	26	CGPLIDLCR	9	IADFGLAR	8	TLKLTTPTYGDLNHLVSATMSGVTTCLR	28	TVLIMELINNVAK	13	VGEATETALTCLVEK	15	VCENIPIVLCGNK	13	TCILDVNPQALK	12	TTGIVETHFTFK	12	IGGIGTVPVGR	11	LGGIVLPNDGK	11	GDAGPKGPDGAPGKDGLR	18	KVESLQEEIAFLKK	14	TNLLQVCER	9	YSQFINFPIYVWSSK	15
	CMVTGGANLGR	11	SAPSIPKENFSCLTR	15	NHDEESLECLCR	12	SLMPYFLLTQAVR	13	TNHIGHTGYLNTVTVSPDGSLCASGGK	27	DPENFPFVVLGNK	13	IDQLEGDHQLIQEALIFDNK	20	TLTGTVIDSGDGVTHVIPVAEGYVIGSCIK	30	TVTAMDVVYALK	12	VGGTSDVEVNEK	12	VCENIPIVLCGNKVDIK	17	TCLLIVFSK	9	TTGIVMDSGDGVTHTVPIYEGYALPH	26	IGYSSPQTLADQSSK	15	DLPLEPMCIYR	11	AGPSGVPGQDGR	12	KYEMFAQTLQQSR	13	TPADCPVIAIDSFR	14	YTQSNSVCYAK	11
	EEAQAEIEQYR	11	SCCTSVNEVICHGIPDR	17	NLDCPELISEFMK	13	SVTESIQACK	10	TNLLQVCER	9	EHLELFWSR	9	IEDLSQQAQLAAAEK	15	TNHIGHTGYLNTVTVSPDGSLCASGGK	27	TYAICGAIR	9	VGHSELVGEIIR	12	VCENIPIVLCGNKVDIKDR	19	TCNVLVALEQQSPDIAQGVHLDR	23	TTGIVMDSGDGVTHTVPIYEGYALPHAILR	30	IIDDSEITKEDDALWPPPDR	20	FMAPLPSR	8	EGSPGNDGPPGRPGAAGLKGDR	22	LAADDFR	7	TPEQCPSVVSLLSESYNPHVR	21	YVATLGVEVHPLVFHTNR	18
	ELGITALHIK	10	SCGSSTPDEFPTDIPGTK	18	QGQGQLVTCSGAFK	14	VAVCDIPPR	9	TPADCPVIAIDSFR	14	ETTDTDTADQVIASFK	16	IEDVTPIPSDSTR	13	TNLLQVCER	9	TYGGCEGPDAMYVK	14	VGINYQPPTVVPGGDLAK	18	VCNPIITK	8	TDACFIR	7	TTNCLAPLAK	10	IIDVVYNASNNELVR	15	NHNSIDEQDQEPTAFSPAAR	20	RGSTGEQGATGPVGLRGPR	19	LAEQAERYDDMAAAMK	16	TPFLLVGTQIDLRDDPSTIEK	21	YVECSALTQK	10
	GAEVYHNLK	9	SCLLHQFTEK	10	RSTCTINYSK	10	YYVTIIDAPGHR	12	TPEQCPSVVSLLSESYNPHVR	21	FYGPEGPYGVFAGR	14	IFVGGLSPDTPEEK	14	TPADCPVIAIDSFR	14	VAAGVLCELAQDKEAAEAIEAEGATAPLTELLHSR	35	VGLIGSCTNSSYEDMGR	17	VCTLAIIDPGDSDIIR	16	TEPVDEYCIQALPEFDGKR	19	TVFEALQAPACHENMVK	17	IIENAENEYQTAISENYQTMSDTTFK	26	GVSPYHVVEECK	12	TPDCTLYK	8	LAEQAERYDDMASAMK	16	TQDECILHFLR	11	YVEPIEDVPCGNIVGLVGVDQFLVK	25
	HFNAPSHIR	9	SCLLLQFTDK	10	SNIWVAGDAACFYDIK	16	AAYFGIYDTAK	11	TPFLLVGTQIDLRDDPSTIEK	21	GAVGALLVYDIAK	13	IGFPWSEIR	9	TPEQCPSVVSLLSESYNPHVR	21	VAAQCSHAAVSAYK	14	VGVTVAQTTMEPHLLEACVR	20	VDCDQHSDIAQR	12	TFEHVTSEIGAEEAEEVGVEHLLR	24	TVLIMELINNVAK	13	IINAFFPEGEDQVNFR	16	NDSPCGTTIGPILAAR	16	LSKPASYADIK	11	LAPITYPQGLALAK	14	TREGNDLYHEMIESGVINLK	20	YWLCAATGPSIK	12
	HNKPEVEVR	9	SCTTNCLAPLAK	12	TCFVDCLIEQTHPEIR	16	ACWELYCLEHGIQPDGQMPSDK	22	TQDECILHFLR	11	GIMNSFVNDIFER	13	IGGIGTVPVGR	11	TPFLLVGTQIDLRDDPSTIEK	21	VACIGAWHPAR	11	VIAAEGEMNASR	12	VDKITEYLCEPLRK	14	TFNQVEIKPEMIGHYLGEFSITYKPVK	27	TVTAMDVVYALK	12	IINEPTAAAIAYGLDKK	17	INDAATILPR	10	PGNRGESGPVGSVGPAGPAGAR	22	LATALQKLEEAEKAADESER	20	TRPDGNCFYR	10	AAQLCGAGMAAVVDK	15
	IKIIAPPERK	10	SEGGFIWACK	10	TGTLTTNQMSVCR	13	ADLINNLGTIAK	12	TREGNDLYHEMIESGVINLK	20	GMGGAFVLVLYDEIKK	16	IIDDSEITKEDDALWPPPDR	20	TQDECILHFLR	11	VALTGLTVAEYFR	13	VIGIECSSISDYAVK	15	VEDMAELTCLNEASVLHNLK	20	TFTAWCNSHLR	11	TYAICGAIR	9	IIQLLDDYPK	10	KVQYVEYTDDTFTK	14	LGSENALYR	9	LDDLVNWAR	9	TRQGVEDAFYTLVR	14	ACNQLGQFLQHR	12
	KTRPDGNCFYR	11	SFDVNKPGCEVDDLKGGVAGGSILK	25	TMQFEPSTMVYDACR	15	AEPEDHYFLLTEPPLNTPENR	21	TRPDGNCFYR	10	GQFSTDELVAEVEK	14	IIDVVYNASNNELVR	15	TREGNDLYHEMIESGVINLK	20	VAPEEHPVLLTEAPLNPK	18	VIISAPSADAPMFVMGVNHEK	21	VEDMAELTCLNEASVLHNLKER	22	TFTAWCNSHLRK	12	TYGGCEGPDAMYVK	14	IKYPENFFLLR	11	CFPNVHKPR	9	QSEEAEELANTHLSK	15	LEEAEKAADESER	13	TSACGLFSVCYPR	13	AFCAGGDIR	9
	LIGEYGLR	8	SFEDIHHYR	9	TPCEEVYVK	9	AFEEAEKNAPAIIFIDELDAIAPK	24	TSACGLFSVCYPR	13	GQYFGELALVTNKPR	15	IINEPTAAAIAYGLDKK	17	TRQGVEDAFYTLVR	14	VCEEIAIIPSK	11	VKDTDDVPMILVGNKCDLEDER	22	VEIIANDQGNR	11	TFTDCFNCLPIAAIVDEK	18	VACIGAWHPAR	11	ILPTLEAVAALGNK	14	MHSLNGYMYGNLK	13	RLNDNDSDASSVVGGTVTR	19	LEQEIATYR	9	TSCGSPNYAAPEVISGR	17	ALQSLACGKPTQR	13
	LYPWGVVEVENPEHNDFLK	19	SGALLACGIVNSGVR	15	TYADYESVNECMEGVCK	17	AFEEAEKNAPAIIFIDELDAIAPKR	25	TSGNVEDDLIIFPDDCEFKR	20	GSDVIIMLVGNK	12	IIQLLDDYPK	10	TSACGLFSVCYPR	13	VCEEIAIIPSKK	12	VKLLLQVQHASK	12	VELCSFSGYK	10	TGDFQLHTNVNDGTEFGGSIYQK	23	VALTGLTVAEYFR	13	IMNTFSVVPSPK	12	PGETQTYTWYLPK	13	ATDFVVSQPGK	11	LGIYTVLFER	10	TSGNVEDDLIIFPDDCEFKR	20	APSGNEEPCLLK	12
	NECVVVIR	8	SGDGVTHTVPIYEGYALPHAILR	23	VASGCLDINSSVK	13	AFLTLAEDILR	11	TTANAIYCPPK	11	GYEEWLLNEIR	11	IKYPENFFLLR	11	TSCGSPNYAAPEVISGR	17	VCEIHFHEINNK	12	VLCIINPGNPTGQVQSR	17	VFEVSLADLQNDEVAFRK	18	TGEGFLCVFAINNTK	15	VAPEEHPVLLTEAPLNPK	18	INVYYNEATGGK	12	AWGPGLESGVVGK	13	TLEQANSQLELK	12	LIIWDSYTTNK	11	TTANAIYCPPK	11	ASLNGADIYSGCCTLK	16
	SIPICTLK	8	SGETEDTFIADLVVGLCTGQIK	22	VFSWGFGGYGR	11	AGFAGDDAPRAVFPSIVGRPR	21	TTGIVMDSGDGVTHTVPIYEGYALPH	26	IAGDYVSEEVWYR	13	ILLTEPPMNPTK	12	TSGNVEDDLIIFPDDCEFKR	20	VCENIPIVLCGNK	13	VLGPCSDILKR	11	VGEATETALTCLVEK	15	TGHSLLHTLYGR	12	VCEEIAIIPSK	11	IPELAINPLGDR	12	VELATYR	7	LDIAEDRDRVSVVQYSR	17	LISQIVSSITASLR	14	TTGIVETHFTFK	12	AVGDGIVLCK	10
	SLMPYFLLTQAVR	13	SGPFGQIFRPDNFVFGQSGAGNNWAK	26	VLLAAAVCTK	10	AGLQFPVGR	9	TTGIVMDSGDGVTHTVPIYEGYALPHAILR	30	IINEPTAAAIAYGLDK	16	ILPTLEAVAALGNK	14	TTANAIYCPPK	11	VCENIPIVLCGNKVDIK	17	VLISSLQDCLHGIESK	16	VGGTSDVEVNEK	12	TGVHHYSGNNIELGTACGK	19	VCEEIAIIPSKK	12	IQDKEGIPPDQQR	13	VFCPPWR	7	LSGDPNIVIAK	11	LIVENLSSR	9	TTGIVMDSGDGVTHTVPIYEGYALPH	26	CGEDYKLHFIFR	12
	STIGVEFATR	10	SGQGAFGNMCR	11	VLVVGAGGIGCELLK	15	AGTQIENIEEDFRDGLK	17	TVFEALQAPACHENMVK	17	IKGCWDSIHVVEVQEK	16	IMNTFSVVPSPK	12	TTGIVETHFTFK	12	VCENIPIVLCGNKVDIKDR	19	VNQAIWLLCTGAR	13	VGHSELVGEIIR	12	THINIVVIGHVDSGK	15	VCENIPIVLCGNK	13	IQLVEEELDR	10	VELQGESFK	9	LNTGQALEYVSK	12	LKVPPAINQFTQALDR	16	TTGIVMDSGDGVTHTVPIYEGYALPHAILR	30	CGSVLVR	7
	VAVCDIPPR	9	SILGTLTVEQIYQDRDQFAK	20	VYCENQPMLPIGLSDIPGEAMVK	23	AHSSMVGVNLPQK	13	TVLIMELINNVAK	13	IMVANIEEVLQR	12	INVYYNEATGGK	12	TTGIVMDSGDGVTHTVPIYEGYALPH	26	VCNPIITK	8	VNQIGSVTEAIQACK	15	VGINYQPPTVVPGGDLAK	18	TIAECLADELINAAK	15	VCENIPIVLCGNKVDIK	17	IQLVEEELDRAQER	14	YLEENYCR	8	DGSVDFNKNWVQYK	14	LLLIGDSGVGK	11	TTNCLAPLAK	10	CPFIVALNK	9
	YDPTIEDFYRK	11	SINPDEAVAYGAAVQAAILSGDK	23	YTCSFCGK	8	AIAELGIYPAVDPLDSTSR	19	TVTAMDVVYALK	12	ITEYLCEPLRK	11	IPELAINPLGDR	12	TTGIVMDSGDGVTHTVPIYEGYALPHAILR	30	VCTLAIIDPGDSDIIR	16	VNQIGSVTESIQACK	15	VGLIGSCTNSSYEDMGR	17	TIAMDGTEGLVR	12	VCENIPIVLCGNKVDIKDR	19	IQRPPEDSIQPYEK	14	IHLLSVQSSVPY	12	VIEPLDIASNK	11	LLLLGAGESGK	11	TVFEALQAPACHENMVK	17	CVSSPHFQVAER	12
	YYVTIIDAPGHR	12	SINPLGGFVHYGEVTNDFVMLK	22	IVSNASCTTNCLAPLAK	17	AIGGIILTASHNPGGPNGDFGIK	23	TYAICGAIR	9	ITLQDVVSHSK	11	IQDKEGIPPDQQR	13	TVFEALQAPACHENMVK	17	VDCDQHSDIAQR	12	VQASLAANTFTITGHAETK	19	VIAAEGEMNASR	12	TICSHVQNMIK	11	VCEVCSAYLGLHDNDRR	17	IQTQPGYANTLR	12	QRGESVVSTVK	11	VAVLQYGNENQHQLAFK	17	LLLNNDNLLR	10	TVLIMELINNVAK	13	DTNFGTNCICR	11
	AAFDDAIAELDTLSEESYK	19	SIQFVDWCPTGFK	13	TFTDCFNCLPIAAIIDEK	18	AIGSASEGAQSSLQEVYHK	19	VACIGAWHPAR	11	IVEAGCVCNDAVIR	14	IQLVEEELDR	10	TVLIMELINNVAK	13	VDKITEYLCEPLRK	14	VQVEYKGETK	10	VIGIECSSISDYAVK	15	TIECISLIGLAVGK	14	VCNPIITK	8	ISEIEDAAFLAR	12	EGICSVAGTSEQSGTQHSYSEEEK	24	FQPIVDDLR	9	LLLPWLEAR	9	TVTAMDVVYALK	12	DVCTFLR	7
	AAFDDAIAELDTLSEESYKDSTLIMQLLR	29	SIYVGNVDYGATAEELEAHFHGCGSVNR	28	YVECSALTQR	10	AINQQTGAFVEISR	14	VALALCLGKPADVYLIDEPSAYLDSEQR	28	IVLDNSVFSEHR	12	IQLVEEELDRAQER	14	TVTAMDVVYALK	12	VEDMAELTCLNEASVLHNLK	20	VSCLGVTDDGMAVATGSWDSFLK	23	VIISAPSADAPMFVMGVNHEK	21	TIGGGDDSFNTFFSETGAGK	20	VCTLAIIDPGDSDIIR	16	ISEQFTAMFR	10	FDGDVLDEDYPR	12	ASGGILILNNVGR	13	LLQDFFNGK	9	TYAICGAIR	9	ECADLWPR	8
	AAYFGIYDTAK	11	SKFDNLYGCR	10	ACYGVLR	7	AKEILQEEEDLAEIVQLVGK	20	VALTGLTVAEYFR	13	KEFTLEFSR	9	IQMSNLMNQAR	11	TYAICGAIR	9	VEDMAELTCLNEASVLHNLKER	22	VSHVSTGGGASLELLEGK	18	VKDTDDVPMILVGNKCDLEDER	22	TIIPLISQCTPK	12	VDCDQHSDIAQR	12	ISGLIYEETR	10	AAAEVNKDYGLDPK	14	SKYEEMQTSASK	12	LNIPVSQVNPR	11	TYGGCEGPDAMYVK	14	EICWNLQNIR	10
	ADLINNLGTIAK	12	SKGFGFVCFSSPEEATK	17	CFVYPLDFAR	10	AKVIAAEGEMNASR	14	VAPEEHPVLLTEAPLNPK	18	KHLEINPDHPIVETLR	16	IQRPPEDSIQPYEK	14	TYGGCEGPDAMYVK	14	VEIIANDQGNR	11	VTAVIPCFPYAR	12	VKLLLQVQHASK	12	TIQFVDWCPTGFK	13	VDKITEYLCEPLRK	14	ISVREPMQTGIK	12	ASSDDQYSSCLCANGR	16	ESSVEECFKK	10	LPAAGVGDMVMATVK	15	VAAGVLCELAQDKEAAEAIEAEGATAPLTELLHSR	35	EKLCYVGYNIEQEQK	15
	AENFFILR	8	SKGPAVGIDLGTTYSCVGVFQHGK	24	CIIPNHEKR	9	AKWYPEVR	8	VCEEIAIIPSK	11	LASDLLEWIR	10	IQTQPGYANTLR	12	VAAGVLCELAQDKEAAEAIEAEGATAPLTELLHSR	35	VEIQCPEQVVGGIYGVLNR	19	VTIAQGGVLPNIQAVLLPK	19	VLCIINPGNPTGQVQSR	17	TITLEVEPSDTIENVK	16	VEDMAELTCLNEASVLHNLK	20	IVADKDYSVTANSK	14	AGSVVEMQGDEMTR	14	GCAPGADPQSNMCELCK	17	LPLMECVQVTK	11	VACIGAWHPAR	11	ELDQWIEQLNECK	13
	AEPEDHYFLLTEPPLNTPENR	21	SKVDEAVAVLQAHQAK	16	DLEEDHACIPLK	12	ALAAGGYDVEK	11	VCEEIAIIPSKK	12	LFIGGLSFETTDESLR	16	ISEIEDAAFLAR	12	VAAQCSHAAVSAYK	14	VELCSFSGYK	10	VTQSNFAVGYK	11	VLGPCSDILKR	11	TLDSWRDEFLIQASPR	16	VEIIANDQGNR	11	IVATKPLYVALAQR	14	GTQDFSDDSFVR	12	SDMGPSSPVVYDTGDKDSTAK	21	LQDPFSLYR	9	VALALCLGKPADVYLIDEPSAYLDSEQR	28	ESNCYDPERVK	11
	AFLTLAEDILR	11	SLDLFNCEVTNLNDYR	16	DLEEDHACIPLKK	13	ALKDEEKMELQEIQLK	16	VCENIPIVLCGNK	13	LHFFMPGFAPL	11	ISEQFTAMFR	10	VACIGAWHPAR	11	VFEVSLADLQNDEVAFRK	18	VTVLGHVQR	9	VLHEAEGHIVTCETNTGEVYR	21	TLTGTVIDSGDGVTHVIPVAEGYVIGSCIK	30	VELCSFSGYK	10	IVEFLQSFDEITAMTGDGVNDAPALK	26	IGSEAGPQQVR	11	ASQGDIDSFR	10	LQQTQAQVDEVVDIMR	16	VALTGLTVAEYFR	13	EVCGFAPYER	10
	AGFAGDDAPRAVFPSIVGRPR	21	SLDLFNCEVTNLNDYRENVFK	21	EHALLAFTLGVK	12	ALMLQGVDLLADAVAVTMGPK	21	VCENIPIVLCGNKVDIK	17	LHIIEVGTPPTGNQPFPK	18	ISGLIYEETR	10	VALTGLTVAEYFR	13	VGEATETALTCLVEK	15	VVDLLAPYAK	10	VLISSLQDCLHGIESK	16	TNHIGHTGYLNTVTVSPDGSLCASGGK	27	VELHSTCQTISVDR	14	KAGTQIENIEEDFR	14	NADVQEAWQK	10	LDADGTSDKTALNGIR	16	LSGGTTMYPGIADR	14	VAPEEHPVLLTEAPLNPK	18	FSFQCPGR	8
	AGIAHLYGIAGSTNVTGDQVK	21	SLHDALCVVK	10	EVAAFAQFGSDLDAATQQLLNR	22	ALTVPELTQQMFDAK	15	VCENIPIVLCGNKVDIKDR	19	LLEAQIATGGIIDPVHSHR	19	ISVREPMQTGIK	12	VAPEEHPVLLTEAPLNPK	18	VGGTSDVEVNEK	12	VVGKDYLLCDYNR	13	VMDSGDGVTHTVPIYEGYALPHAILR	26	TNLLQVCER	9	VFEVSLADLQNDEVAFRK	18	KAGTQIENIEEDFRDGLK	18	HVDPDNFR	8	DGRVVSESSEVVQD	14	LTGMAFR	7	VCEEIAIIPSK	11	FVDWCPTGFK	10
	AGLQFPVGR	9	SLLINAVEASCIR	13	FRCPEALFQPSF	12	ALTVPELTQQVFDAK	15	VCEVCSAYLGLHDNDRR	17	LPDVYGVFQFK	11	IVADKDYSVTANSK	14	VCEEIAIIPSK	11	VGHSELVGEIIR	12	VVLLGEGCVGK	11	VNQAIWLLCTGAR	13	TPADCPVIAIDSFR	14	VGEATETALTCLVEK	15	KASAFNSWFENAEEDLTDPVR	21	CEIDSFGR	8	TLQEEPEEPQTEPEPPKVPEPK	22	LTPEEEEILNK	11	VCEEIAIIPSKK	12	GACILNMLR	9
	AGTQIENIEEDFRDGLK	17	SLPSVETLGCTSVICSDK	18	HLQLAIRGDEELDSLIK	17	ALVEFTNSPDCLSK	14	VCNPIITK	8	LPLQDVYK	8	IVATKPLYVALAQR	14	VCEEIAIIPSKK	12	VGIIPPKGCLLYGPPGTGK	19	VVVCDNGTGFVK	12	VNQIGSVTEAIQACK	15	TPEQCPSVVSLLSESYNPHVR	21	VGGTSDVEVNEK	12	KGFTPLHVAAK	11	WEEMVDR	7	SSSSQVPVSQVSQMSIK	17	LTPITYPQGLAMAK	14	VCENIPIVLCGNK	13	GQKIPIFSAAGLPHNEIAAQICR	23
	AGVLAHLEEER	11	SLQDIIAILGMDELSEEDK	19	IVLLDCSLEYK	11	AMEVDERPTEQYSDIGGLDK	20	VCTLAIIDPGDSDIIR	16	LVTMQIWDTAGQER	14	KAGTQIENIEEDFRDGLK	18	VCENIPIVLCGNK	13	VGINYQPPTVVPGGDLAK	18	VVVIPAGVPR	10	VNQIGSVTESIQACK	15	TPFLLVGTQIDLR	13	VGHSELVGEIIR	12	KGLTPSQIGVILR	13	ACESGMDYVYK	11	WSLLQDQTATR	11	LTVNDFVR	8	VCENIPIVLCGNKVDIK	17	HFVLDECDK	9
	AHSSMVGVNLPQK	13	SLTNDWEDHLAVK	13	KLCLNICVGESGDRLTR	17	APEEHPTLLTEAPLNPK	17	VDCDQHSDIAQR	12	MALDIEIATYR	11	KEENLADWYSQVITK	15	VCENIPIVLCGNKVDIK	17	VGLIGSCTNSSYEDMGR	17	VWNLANCK	8	VPIYEGYALPHAILR	15	TPFLLVGTQIDLRDDPSTIEK	21	VGIIPPKGCLLYGPPGTGK	19	KIEEIKDFLLTAR	13	VDPGNFK	7	GSSYSMPNLSAGYTR	15	LVEDMENKIR	10	VCENIPIVLCGNKVDIKDR	19	ICYIFHETFGR	11
	AIAELGIYPAVDPLDSTSR	19	SLWNDPGIQECYDR	14	KMGVPYCIVK	10	ASAFNSWFENAEEDLTDPVR	20	VEDMAELTCLNEASVLHNLK	20	MLSNTTAIAEAWAR	14	KGLTPSQIGVILR	13	VCENIPIVLCGNKVDIKDR	19	VHLQAGQCGNQIGAK	15	VYCGHEYTINNLK	13	VPTTGIIEYPFDLQSVIFR	19	TQDECILHFLR	11	VGINYQPPTVVPGGDLAK	18	KLEVEANNAFDQYR	14	YGDQDVPNFPAR	12	GPPGPPGSPGPQGFTGPPGEPGEAGAPGAMGPR	33	LVVVGAGGVGK	11	VCNPIITK	8	IFCCHGGLSPDLQSMEQIR	19
	AIGSASEGAQSSLQEVYHK	19	SNASCTTNCLAPLAK	15	LIGQIVSSITASLR	14	ASGNYATVISHNPETK	16	VEDMAELTCLNEASVLHNLKER	22	NLTNPNTVIILIGNK	15	KIEEIKDFLLTAR	13	VCNPIITK	8	VIAAEGEMNASR	12	WLHEINQNCDDVCR	14	VQAHAAAALINFTEDCPK	18	TREGNDLYHEMIESGVINLK	20	VGLIGSCTNSSYEDMGR	17	KSEIEYYAMLAK	12	WEYCNIER	8	GETGPAGGRGSEGPQGAR	18	MATAASSSSLEK	12	VCTLAIIDPGDSDIIR	16	IGRNECVVVIR	11
	AKWYPEVR	8	SNCVLEAFGNAK	12	LQEVPHEGPMCDLLWSDPDDRGGWGISPR	29	ATAGDTHLGGEDFDNR	16	VEIIANDQGNR	11	NVFIIGATNRPDIIDPAILRPGR	23	KLDPELHLDIK	11	VCTLAIIDPGDSDIIR	16	VIACFDSLKGR	11	WLKEDKLECSEELGDLVK	18	VQASLAANTFTITGHAETK	19	TSACGLFSVCYPR	13	VIAAEGEMNASR	12	KTVTAMDVVYALKR	14	SELHAFK	7	VGNPPPTLKDR	11	MAVTFIGNSTAIQELFK	17	VDCDQHSDIAQR	12	IHACLYFIAPTGHSLK	16
	ALAAGGYDVEK	11	SNYNFEKPFLWLAR	14	MGVPYCIVK	9	ATIAGGGVIPHIHK	14	VELCSFSGYK	10	QFLFRPWDVTK	11	KLEVEANNAFDQYR	14	VDCDQHSDIAQR	12	VIGIECSSISDYAVK	15	WVPEITHHCPK	11	VQVEYKGETK	10	TSCGSPNYAAPEVISGR	17	VIDVTVPLQCLVK	13	KVESLQEEIAFLK	13	KLENCNYAVELGKK	14	AETAPAAAAPPAKAPK	16	MKEIAEAYLGK	11	VDKITEYLCEPLRK	14	ILALCMGNHELYMR	14
	ALGQNPTNAEVLK	13	SPYLYPLYGLGELPQGFAR	19	QITQVYGFYDECLRK	15	ATLNAFLYR	9	VELHSTCQTISVDR	14	RNLDIERPTYTNLNR	15	KLTPITYPQGLAMAK	15	VDKITEYLCEPLRK	14	VIISAPSADAPMFVMGVNHEK	21	WVTYFNKPDIDAWELR	16	VRPCVVYGGADIGQQIR	17	TTGIVETHFTFK	12	VIGIECSSISDYAVK	15	KVESLQEEIAFLKK	14	YQGTWYAVAK	10	AMEEAQGTEVQGR	13	MNVLADALK	9	VEDMAELTCLNEASVLHNLK	20	ILGLGDLGCYGMGIPVGK	18
	ALKDEEKMELQEIQLK	16	SQICDNAALYAQK	13	TFTDCFNCLPVAAIVDEK	18	AVDSLVPIGR	10	VFEVSLADLQNDEVAFRK	18	SADTLWGIQK	10	KSEIEYYAMLAK	12	VEDMAELTCLNEASVLHNLK	20	VKDTDDVPMILVGNKCDLEDER	22	WVTYFNKPDIDAWELRK	17	VSCLGVTDDGMAVATGSWDSFLK	23	TTGIVMDSGDGVTHTVPIYEGYALPH	26	VIISAPSADAPMFVMGVNHEK	21	KYEMFAQTLQQSR	13	TNMAIVDIK	9	VTVSSAQPSAPK	12	MQHNLEQQIQAR	12	VEDMAELTCLNEASVLHNLKER	22	IPTPLNTSGVQVICMK	16
	ALMLQGVDLLADAVAVTMGPK	21	SREIFLSQPILLELEAPLK	19	TFVSGACDASAK	12	AVFPSIVGR	9	VGEATETALTCLVEK	15	SVIDYQTHFR	10	KSQIFSTASDNQPTVTIK	18	VEDMAELTCLNEASVLHNLKER	22	VKLLLQVQHASK	12	YADLTEDQLPSCESLK	16	VSHVSTGGGASLELLEGK	18	TTGIVMDSGDGVTHTVPIYEGYALPHAILR	30	VKDTDDVPMILVGNKCDLEDER	22	LAADDFR	7	WANYHLEEAGCPK	13	YLAEVASGDDKR	12	MQKEITALAPSTMK	14	VEIIANDQGNR	11	IQAVIDSGVCR	11
	ALTVPELTQQMFDAK	15	SREYQLNDSASYYLNDLDR	19	VICQGFTGK	9	AVLVDLEPGTMDSVR	15	VGGTSDVEVNEK	12	SWQNVYCVLR	10	KTVTAMDVVYALKR	14	VEIIANDQGNR	11	VLCIINPGNPTGQVQSR	17	YADLTEDQLPSCESLKDTIAR	21	VTAVIPCFPYAR	12	TTNCLAPLAK	10	VKLLLQVQHASK	12	LAEMPADSGYPAYLGAR	17	AQMVQQSLTPYAEDLKEK	18	VNVPVVGGHAGK	12	MQQQLDEYQELLDIK	15	VFEVSLADLQNDEVAFRK	18	IYGFYDECKR	10
	ALTVPELTQQVFDAK	15	SSILLDVKPWDDETDMAKLEECVR	24	AFPCWDEPAIK	11	AVVGVVAGGGR	11	VGIIPPKGCLLYGPPGTGK	19	VAELSSDDFHLDR	13	KVESLQEEIAFLK	13	VELCSFSGYK	10	VLGPCSDILKR	11	YDDMAACMK	9	VTIAQGGVLPNIQAVLLPK	19	TVFEALQAPACHENMVK	17	VLGHVNNILISAVLPTAFR	19	LAEQAERYDDMAAAMK	16	VVGAMAMVR	9	TKLEPVVQSLKEK	13	NAENAIEALKEYEPEMGK	18	VGEATETALTCLVEK	15	KVIGIECSSISDYAVK	16
	APEEHPTLLTEAPLNPK	17	STAGDTHLGGEDFDNR	16	AHGQDLGTAGSCLR	14	AVVQVFEGTSGIDAK	15	VGINYQPPTVVPGGDLAK	18	VAVLGASGGIGQPLSLLLK	19	KVESLQEEIAFLKK	14	VFEVSLADLQNDEVAFRK	18	VLHEAEGHIVTCETNTGEVYR	21	YDPTIEDSYRK	11	VTQSNFAVGYK	11	TVLIMELINNVAK	13	VLGPCSDILKR	11	LAEQAERYDDMASAMK	16	VVSEGVLTK	9	YLIQNSSNPESK	12	NASEMIDKLTLTFNR	15	VGGTSDVEVNEK	12	LEDPDPGVQSAAVNVICELAR	21
	ASGNYATVISHNPETK	16	STESLQANVQR	11	AWNAYPYCR	9	AVVVNAAQLASYSQSK	16	VGLIGSCTNSSYEDMGR	17	VLQDLVMDILR	11	KYEMFAQTLQQSR	13	VGEATETALTCLVEK	15	VLISSLQDCLHGIESK	16	YFAGNLASGGAAGATSLCFVYPLDFAR	27	VTVLGHVQR	9	TVTAMDVVYALK	12	VLHEAEGHIVTCETNTGEVYR	21	LAPITYPQGLALAK	14	LLDPIWNK	8	ISGKTDAIGQEALVR	15	NDEELNKLLGGVTIAQGGVLPNIQAVLLPK	30	VGHSELVGEIIR	12	LLCNFMR	7
	ATAGDTHLGGEDFDNR	16	STFDAHIYEGR	11	CEPGFWNFR	9	CEAFGWHAIIVDGHSVEELCK	21	VGVTVAQTTMEPHLLEACVR	20	VTVLFAGQHISK	12	LAADDFR	7	VGGTSDVEVNEK	12	VNQAIWLLCTGAR	13	YFLVGAGAIGCELLK	15	VVDLLAPYAK	10	TYAICGAIR	9	VLHEAEGHIVTCETNTGEVYRGK	23	LATALQKLEEAEKAADESER	20	YQIPALADAGFR	12	VVFLLDGSDGTR	12	NDEELNKLLGK	11	VGIIPPKGCLLYGPPGTGK	19	NAVWALSNLCR	11
	ATIAGGGVIPHIHK	14	STLTDSLVCK	10	CLEEVEDLIVK	11	DADIGVAEAER	11	VIAAEGEMNASR	12	VVGAMQLYSVDR	12	LAEMPADSGYPAYLGAR	17	VGHSELVGEIIR	12	VNQIGSVTEAIQACK	15	YFPTQALNFAFK	12	VVVCDNGTGFVK	12	TYGGCEGPDAMYVK	14	VLISSLQDCLHGIESK	16	LDDLVNWAR	9	GILGFLQVTVK	11	VGPSGPAGAR	10	NDTKEDVFVHQTAIK	15	VGINYQPPTVVPGGDLAK	18	NLFNVVDCK	9
	AVDSLVPIGR	10	STTTGHLIYK	10	DIASGLIGPLIICK	14	DAGTIAGLNVMR	12	VIDVTVPLQCLVK	13	NILGGTVFR	9	LAEQAERYDDMAAAMK	16	VGIIPPKGCLLYGPPGTGK	19	VNQIGSVTESIQACK	15	YGDGGSSFQSTTGHCVHMR	19	VWNLANCK	8	VAAQCSHAAVSAYK	14	VNQAIWLLCTGAR	13	LEEAEKAADESER	13	MLVELAK	7	GYTGLDGR	8	NENTFLDLTVQQIEHLNK	18	VGLIGSCTNSSYEDMGR	17	NYLLQCTR	8
	AVFPSIVGR	9	STYNHLSSWLTDAR	14	DQGSCGSCWAFGAVEAISDR	20	DATNVGDEGGFAPNILENK	19	VIGIECSSISDYAVK	15	DYQELMNVK	9	LAEQAERYDDMASAMK	16	VGINYQPPTVVPGGDLAK	18	VPTTGIIEYPFDLQSVIFR	19	YGYEIPVDMLCK	12	VYCGHEYTINNLK	13	VACIGAWHPAR	11	VNQIGSVTEAIQACK	15	LEQEIATYR	9	QYFSPFNVK	9	VKVAEHIQELK	11	NFGIGQDIQPK	11	VGVTVAQTTMEPHLLEACVR	20	QGQGQLVTCSGAFK	14
	AVLVDLEPGTMDSVR	15	SVCTEAGMFAIR	12	ENQSILITGESGAGK	15	DFLAGGIAAAISK	13	VIISAPSADAPMFVMGVNHEK	21	FASFIDKVR	9	LAPITYPQGLALAK	14	VGLIGSCTNSSYEDMGR	17	VQVEYKGETK	10	YGYEIPVDMLCKR	13	WLKEDKLECSEELGDLVK	18	VALALCLGKPADVYLIDEPSAYLDSEQR	28	VNQIGSVTESIQACK	15	LGIYTVLFER	10	GQITDIR	7	GQDMSQVMEEMR	12	NILFVITKPDVYK	13	VIAAEGEMNASR	12	QSLETICLLLAYK	13
	AVVGVVAGGGR	11	SVEMHHEALSEALPGDNVGFNVK	23	FCLQYTR	7	DGMAFNALIHK	11	VKLLLQVQHASK	12	LALDIEIATYR	11	LATALQKLEEAEKAADESER	20	VIAAEGEMNASR	12	VRPCVVYGGADIGQQIR	17	YHTVNGHNCEVR	12	WVPEITHHCPK	11	VALTGLTVAEYFR	13	VQAHAAAALINFTEDCPK	18	LIIWDSYTTNK	11	GMALAPEDK	9	VEADGTSDNTALNGIR	16	NLDIERPTYTNLNR	14	VIGIECSSISDYAVK	15	SIQCLTVHK	9
	AVVQVFEGTSGIDAK	15	SVYAHFPINVVIQENGSLVEIR	22	FIMESGAKGCEVVVSGK	17	DHQPCIIFMDEIDAIGGRR	19	VLGPCSDILKR	11	FELTGIPPAPR	11	LDDLVNWAR	9	VIACFDSLKGR	11	VSCLGVTDDGMAVATGSWDSFLK	23	YISPDQLADLYK	12	WVTYFNKPDIDAWELR	16	VAPEEHPVLLTEAPLNPK	18	VQASLAANTFTITGHAETK	19	LISQIVSSITASLR	14	AAQLQIPIK	9	SETLNKEVAVSTETLQTSK	19	NLKPIKPMQFLGDEETVR	18	VIISAPSADAPMFVMGVNHEK	21	SNIWVAGDAACFYDIK	16
	DADIGVAEAER	11	SWMEGLTLQDYSEHCK	16	FVTTEFEPCFDAADFIR	17	DITYFIQQLLR	11	VLHEAEGHIVTCETNTGEVYR	21	FVIGGPQGDAGLTGR	15	LEEAEKAADESER	13	VIDVTVPLQCLVK	13	VSHVSTGGGASLELLEGK	18	YIYDSAFHPDTGEK	14	WVTYFNKPDIDAWELRK	17	VCEEIAIIPSK	11	VQVEYKGETK	10	LIVENLSSR	9	WGAECQTYDVSMR	13	GKLNPDELGPQALAR	15	NMITGTSQADCAVLIVAAGVGEFEAGISK	29	VKDSEDVPMVLVGNKCDLPSR	21	STCTINYSK	9
	DAGTIAGLNVMR	12	SYELPDGQVITIGNER	16	GACHGQTGMFPR	12	DKPTYDEIFYTLSPVNGK	18	VLISSLQDCLHGIESK	16	LKQEYFVVAATLQDIIR	17	LEQEIATYR	9	VIGIECSSISDYAVK	15	VTAVIPCFPYAR	12	YLECSALTQR	10	YADLTEDQLPSCESLK	16	VCEEIAIIPSKK	12	VRLGDVISIQPCPDVK	16	LKVPPAINQFTQALDR	16	LGAISELMK	9	SIAELANTLNNAK	13	NMLFSGTNIAAGK	13	VKDTDDVPMILVGNKCDLEDER	22	STVLSLDWHPNNVLLAAGSCDFK	23
	DATNVGDEGGFAPNILENK	19	TAEKCDLFIQEGAR	14	GCEVTPDVNISGQK	14	DLAALGDKVNSLGETAER	18	VNQAIWLLCTGAR	13	LVLEVAQHLGENTVR	15	LIEDNEYTAR	10	VIISAPSADAPMFVMGVNHEK	21	VTIAQGGVLPNIQAVLLPK	19	YLLQYQEPIPCEQLVTALCDIK	22	YADLTEDQLPSCESLKDTIAR	21	VCENIPIVLCGNK	13	VRPCVVYGGADIGQQIR	17	LLLIGDSGVGK	11	LYNVSYQLK	9	AADIGLGVIALNPADDVRR	19	NPDDITNEEYGEFYK	15	VKLLLQVQHASK	12	SVSVTAAGQCR	11
	DFLAGGIAAAISK	13	TAELLSHHQVEIK	13	GWDQGLLGMCEGEKR	15	DLFEDELVPLFEK	13	VNQIGSVTESIQACK	15	LYLTIHSDHEGGNVSAH	17	LIIWDSYTTNK	11	VKDTDDVPMILVGNKCDLEDER	22	VTQSNFAVGYK	11	YLVVNADEGEPGTCK	15	YDDMAACMK	9	VCENIPIVLCGNKVDIK	17	VSCLGVTDDGMAVATGSWDSFLK	23	LLLLGAGESGK	11	GSSLFEALNLLQDK	14	SGPMGMPGAR	10	NQLTSNPENTVFDAK	15	VLCIINPGNPTGQVQSR	17	TCATVTIGGINIAEALVSK	19
	DGMAFNALIHK	11	TAFDDAIAELDTLNEDSYK	19	HALHCTILASAGQQR	15	DLTDYLMK	8	VQAHAAAALINFTEDCPK	18	NLQYYDISAK	10	LIKDDFLQQNGYTPYDR	17	VKLLLQVQHASK	12	VVDLLAPYAK	10	YLVVNADEGEPGTCKDR	17	YFAGNLASGGAAGATSLCFVYPLDFAR	27	VCENIPIVLCGNKVDIKDR	19	VSHVSTGGGASLELLEGK	18	LLLNNDNLLR	10	VAWASHDSTVAVAEGGK	17	AETAPAPAAAPAKAPK	16	NQVAMNPTNTVFDAK	15	VLGHVNNILISAVLPTAFR	19	TFCGTPEYLAPEVLEDNDYGR	21
	DITYFIQQLLR	11	TAGTICLETFKDFPQMGR	18	HGSLGFLPR	9	DNIQGITKPAIR	12	VQASLAANTFTITGHAETK	19	SQLSCVVVDDIER	13	LISQIVSSITASLR	14	VLCIINPGNPTGQVQSR	17	VVLLGEGCVGK	11	YMACCLLYR	9	YFDEISQDTGKYCFGVEDTLK	21	VCNPIITK	8	VTAVIPCFPYAR	12	LLLPWLEAR	9	ASAQSCGECIQAGEK	15	VPDSAICGK	9	NQVAMNPTNTVFDAKR	16	VLGPCSDILKR	11	TFEVCDLPVR	10
	DKPTYDEIFYTLSPVNGK	18	TAVCDIPPR	9	HLQLAIR	7	DPENFPFVVLGNKIDLENR	19	VQVEYKGETK	10	VIFLENYR	8	LIVENLSSR	9	VLGPCSDILKR	11	VVVCDNGTGFVK	12	YMACCMLYR	9	YFLVGAGAIGCELLK	15	VCTLAIIDPGDSDIIR	16	VTIAQGGVLPNIQAVLLPK	19	LLQDFFNGK	9	SPWCYTTDPETR	12	AQYEGIAAK	9	NVPVITGSKDLQNVNITLR	19	VLHEAEGHIVTCETNTGEVYR	21	TGTLTTNQMSVCR	13
	DLAALGDKVNSLGETAER	18	TAVCDIPPRGLK	12	IGLIHGHQVIPWGDMASLALLQR	23	DSYVGDEAQSKR	12	VRLGDVISIQPCPDVK	16	VLYPNDNFFEGK	12	LKPLEVELR	9	VLHEAEGHIVTCETNTGEVYR	21	VVVIPAGVPR	10	YMLLPNQVWDSIIQQATK	18	YFPTQALNFAFK	12	VDCDQHSDIAQR	12	VTQSNFAVGYK	11	LLQDFFNGKELNK	13	FNDEHIPDSPFVVPVASPSDDAR	23	TYETGQSKPDLVK	13	PEEHPTLLTEAPLNPK	16	VLISSLQDCLHGIESK	16	TPCEEVYVK	9
	DLFEDELVPLFEK	13	TCAYTNHTVLPEALER	16	KSDIYVCMISYAHNVAAQGK	20	DTFNHLTTWLEDAR	14	VSALNSVHCEHVEDEGESR	19	DSTLIMQLLR	10	LKVPPAINQFTQALDR	16	VLHEAEGHIVTCETNTGEVYRGK	23	VWNLANCK	8	YMPQNPCIIATK	12	YGYEIPVDMLCK	12	VDKITEYLCEPLRK	14	VTVLGHVQR	9	LNGTDPEDVIR	11	LNKEQWEER	9	VTSLEEQIVQLR	12	PVLLTEAPLNPK	12	VNQAIWLLCTGAR	13	TWTLCGTPEYLAPEIILSK	19
	DLGEELEALKTELEDTLDSTAAQQELR	27	TCHSFIINEK	10	QTFSPFGQIMEIR	13	DVNAAIATIK	10	VSHVSTGGGASLELLEGK	18	ELISNASDALDK	12	LLFEGAGSNPGDK	13	VLISSLQDCLHGIESK	16	VYCGHEYTINNLK	13	YNPTWHCIVGR	11	YGYEIPVDMLCKR	13	VEDMAELTCLNEASVLHNLK	20	VVDLLAPYAK	10	LNIPVSQVNPR	11	GDSPASSTPVIITHR	15	QGPTGPVGER	10	QEYDEAGPSIVHR	13	VNQIGSVTEAIQACK	15	VLVVGAGGIGCELLK	15
	DLTDYLMK	8	TCILDVNPQALK	12	VAILVDDMADTCGTICHAADK	21	DVNQQEFVR	9	VSPEEAIKCEDKFTK	15	EVDIGIPDATGR	12	LLLIGDSGVGK	11	VNQAIWLLCTGAR	13	WLHEINQNCDDVCR	14	YPIEHGIITNWDDMEK	16	YHQIGSGKCEIK	12	VEDMAELTCLNEASVLHNLKER	22	VVLLGEGCVGK	11	LPAAGVGDMVMATVK	15	LVTCSMDDTVR	11	SSLSDLHATK	10	QLEEAEEEAQR	11	VNQIGSVTESIQACK	15	VQENCIDLVGR	11
	DNIQGITKPAIR	12	TCLLIVFSK	9	VLNEECDQNWYK	12	DVYDKVDYLSSLGK	14	VTAVIPCFPYAR	12	IGPLGLSPK	9	LLLLGAGESGK	11	VNQIGSVTESIQACK	15	WLKEDKLECSEELGDLVK	18	YPIEHGIITNWDDMEKIWHHTFYNELR	27	YHTVNGHNCEVR	12	VEIIANDQGNR	11	VVVCDNGTGFVK	12	LPALHIAAR	9	ITFDEFAK	8	HGTTVMSAITK	11	QLLQANPILEAFGNAK	16	VQASLAANTFTITGHAETK	19	VYCENQPMLPIGLSDIPGEAMVK	23
	DPENFPFVVLGNKIDLENR	19	TDACFIR	7	VSVVDLTCR	9	EAESCDCLQGFQLTH	15	VTIAQGGVLPNIQAVLLPK	19	PFLAILGGAK	10	LLLNNDNLLR	10	VPIYEGYALPHAILR	15	WVPEITHHCPK	11	YQQGDFGYCPR	11	YHTVNGHNCEVRK	13	VEIQCPEQVVGGIYGVLNR	19	VVVIPAGVPR	10	LPLMECVQVTK	11	ALNNSQACVGK	11	SSPAAIMGNAK	11	QTQTFTTYSDNQPGVLIQVYEGER	24	VQVEYKGETK	10	WLSCETQLPVSFR	13
	DRDLEVDTTLK	11	TDEFQLHTNVNDGTEFGGSIYQK	23	VVLVAVDK	8	EAIEGTYIDKK	11	VTQSNFAVGYK	11	QTVAVGVIK	9	LLLPWLEAR	9	VQASLAANTFTITGHAETK	19	WVTYFNKPDIDAWELR	16	YSNSDVIIYVGCGER	15	YISPDQLADLYK	12	VELCSFSGYK	10	VWNLANCK	8	LQDPFSLYR	9	MDKSDLVQK	9	SSAAAILGNPK	11	RIQLVEEELDR	11	VRLGDVISIQPCPDVK	16	YCLPFLQPGR	10
	DSYVGDEAQSKR	12	TECNHYNNIMALYLK	15	YGLECLFR	8	EGIPALDNFLDKL	13	VVDLLAPYAK	10	SLLDLVVFGR	10	LLQDFFNGK	9	VQVEYKGETK	10	WVTYFNKPDIDAWELRK	17	YSQFINFPIYVWSSK	15	YIYDSAFHPDTGEK	14	VFEVSLADLQNDEVAFRK	18	VYCGHEYTINNLK	13	LQQTQAQVDEVVDIMR	16	LVLSDGVVYASK	12	VQVYSHYPGEYGK	13	RLPPQQIEK	9	VSALNSVHCEHVEDEGESR	19	YLLADCNEAFIK	12
	DTFNHLTTWLEDAR	14	TFDHYCEYR	9	YYVTIIDAPGHRDFIK	16	EIAQDFKTDLR	11	VVGKDYLLCDYNR	13	VAVVAGYGDVGK	12	LNGTDPEDVIR	11	VRLGDVISIQPCPDVK	16	YADLTEDQLPSCESLK	16	YTEHSTVGLAQQWDQLDQLGMR	22	YKYGYEIPVDMLCKR	15	VGEATETALTCLVEK	15	VYIPCIYVLNK	11	LSGGTTMYPGIADR	14	LGSKDPVHPNDHVNK	15	NKLTTESVTGAFK	13	RVAPEEHPTLLTEAPLNPK	19	VSCLGVTDDGMAVATGSWDSFLK	23	YTCSFCGK	8
	DVNAAIATIK	10	TFEHVTSEIGAEEAEEVGVEHLLR	24	AIIPCIK	7	EIIDLVLDR	9	VVLLGEGCVGK	11	VVDALGNPIDGK	12	LNIPVSQVNPR	11	VRPCVVYGGADIGQQIR	17	YADLTEDQLPSCESLKDTIAR	21	YVATLGVEVHPLVFHTNR	18	YLECSALTQR	10	VGGTSDVEVNEK	12	WLHEINQNCDDVCR	14	LTGMAFR	7	AIIHNYTPK	9	TVLNALGK	8	SGVSLAALKK	10	VSHVSTGGGASLELLEGK	18	ASCTTNCLAPLAK	13
	DVNQQEFVR	9	TFNQVEIKPEMIGHYLGEFSITYKPVK	27	CIIPNHEK	8	EITALAPSTMK	11	VVVCDNGTGFVK	12	YDLTVPFAR	9	LPAAGVGDMVMATVK	15	VSHVSTGGGASLELLEGK	18	YDLLCLEGLVR	11	YVECSALTQK	10	YLLQYQEPIPCEQLVTALCDIK	22	VGHSELVGEIIR	12	WLKEDKLECSEELGDLVK	18	LTPEEEEILNK	11	VILHLKEDQTEYIEER	16	ATYAPLSVMH	10	SKINVNEIFYDLVR	14	VTAVIPCFPYAR	12	FDNLYGCR	8
	DYLHYIR	7	TFTAWCNSHLR	11	DCEDPNPLIR	10	EKEPIVGSTDYGKDEDSAEALLK	23	VVVIPAGVPR	10	YPENFFLLR	9	LQDPFSLYR	9	VTAVIPCFPYAR	12	YDPTIEDSYRK	11	YVEPIEDVPCGNIVGLVGVDQFLVK	25	YLVVNADEGEPGTCK	15	VGINYQPPTVVPGGDLAK	18	WVPEITHHCPK	11	LTPITYPQGLAMAK	14	VNLNLGQSPGVR	12	TDAIGQEALVR	11	SMEAEMIQLQEELAAAER	18	VTDGALVVVDCVSGVCVQTETVLR	24	ICDFGLAR	8
	DYQDNKADVILK	12	TFTDCFNCLPIAAIVDEK	18	DGNGYISAAELR	12	ELISNASDALDKIR	14	VWNLANCK	8	EELGLIEQAYDNPHEALSR	19	LQQTQAQVDEVVDIMR	16	VTIAQGGVLPNIQAVLLPK	19	YEDICPSTHNMDVPNIK	17	YWLCAATGPSIK	12	YLVVNADEGEPGTCKDR	17	VGLIGSCTNSSYEDMGR	17	YADLTEDQLPSCESLK	16	LTVNDFVR	8	VAAYLILMK	9	IGEEFDEETVDGR	13	SPASDTYIVFGEAK	14	VTIAQGGVLPNIQAVLLPK	19	IVSNASCTTNCLAPLAK	17
	EAFSLFDKDGDGTITTK	17	TFVGTPCWMAPEVMEQVR	18	EEAQAEIEQYR	11	ELQELVQYPVEHPDK	15	VYIPCIYVLNK	11	FFVGGNWK	8	LSGGTTMYPGIADR	14	VTQSNFAVGYK	11	YEGYALPHAILR	12	YYTSASGDEMVSLK	14	YMACCLLYR	9	VGVTVAQTTMEPHLLEACVR	20	YADLTEDQLPSCESLKDTIAR	21	LVEDMENKIR	10	DMVPSFR	7	AAVPSIQYCLDNGAK	15	SSILLDVKPWDDETDMAK	18	VTQSNFAVGYK	11	TFTDCFNCLPIAAIIDEK	18
	EAIEGTYIDKK	11	TGDFQLHTNVNDGTEFGGSIYQK	23	EGPIDLGACNQDDWISAVRPVIEK	24	EMVELPLRHPALFK	14	VYSYFECR	8	GVVDSDDLPLNVSR	14	LTGMAFR	7	VTVLGHVQR	9	YFAGNLASGGAAGATSLCFVYPLDFAR	27	AAQLCGAGMAAVVDK	15	YMACCLLYRGDVVPK	15	VHLQTQQEVK	10	YDDMAACMK	9	LVVVGAGGVGK	11	AVMAAIKPGVK	11	ASSGEIYYGYDGAFR	15	STELLIR	7	VTVLGHVQR	9	YVECSALTQR	10
	EGDVLTLLESER	12	TGEGFLCVFAINNTK	15	ELGITALHIK	10	ENTEGEYSGIEHVIVDGVVQSIK	23	WLHEINQNCDDVCR	14	MFVLDEADEMLSR	13	LTPITYPQGLAMAK	14	VVDLLAPYAK	10	YFLVGAGAIGCELLK	15	ACNQLGQFLQHR	12	YMACCMLYR	9	VIAAEGEMNASR	12	YDPTIEDSYRK	11	MATAASSSSLEK	12	LFHPFEPEMDACIR	14	VNVNEIGPQTL	11	STLNEIYFGK	10	VVDLLAPYAK	10	ACYGVLR	7
	EGIPALDNFLDKL	13	TGHSLLHTLYGR	12	GAEVYHNLK	9	EQGFLSFWR	9	WLKEDKLECSEELGDLVK	18	VLITTDLLAR	10	LTVNDFVR	8	VVGKDYLLCDYNR	13	YFPTQALNFAFK	12	AFCAGGDIR	9	YMPQNPCIIATK	12	VIGIECSSISDYAVK	15	YEVAVPLCK	9	MAVTFIGNSTAIQELFK	17	NSVGSDCYVADELVVSR	17	ESGISIFGIGTR	12	TAFDDAIAELDTLNEDSYKDSTLIMQLLR	29	VVGKDYLLCDYNR	13	CFVYPLDFAR	10
	EHNGQVTGIDWAPESNR	17	TGVHHYSGNNIELGTACGK	19	HFNAPSHIR	9	ETWLSENQR	9	WVTYFNKPDIDAWELRK	17	YIQPWESEFIDSQR	14	LVEDMENKIR	10	VVLLGEGCVGK	11	YGDGGSSFQSTTGHCVH	17	AFTMDCITLEGDQVSHR	17	YNLSPSIFFCATPPDDGNLCR	21	VIISAPSADAPMFVMGVNHEK	21	YFAGNLASGGAAGATSLCFVYPLDFAR	27	MDELQLFR	8	ICLVNDPRPQNPYGK	15	GEKGEQGYRGLEGNAGR	17	TALVANTSNMPVAAR	15	VVLLGEGCVGK	11	CIIPNHEKR	9
	EIAQDFKTDLR	11	THINIVVIGHVDSGK	15	IKIIAPPERK	10	EVDDLEQWIAER	12	YADLTEDQLPSCESLK	16	FASFIDK	7	LVVVGAGGVGK	11	VVVCDNGTGFVK	12	YGDGGSSFQSTTGHCVHMR	19	ALQSLACGKPTQR	13	YNPTWHCIVGR	11	VKDTDDVPMILVGNKCDLEDER	22	YFDEISQDTGKYCFGVEDTLK	21	MKEIAEAYLGK	11	ILIAHDIHTK	10	GPSGEAGKPGEKGPAGPTGLRG	22	TASEMVLADDNFSTIVAAVEEGR	23	VVVCDNGTGFVK	12	DLEEDHACIPLKK	13
	EIIDLVLDR	9	TIAECLADELINAAK	15	ISGETIFVTAPHEATAGIIGVNR	23	EVDEQMLNVQNK	12	YADLTEDQLPSCESLKDTIAR	21	YVMTTTTLER	10	MDELQLFR	8	VVVIPAGVPR	10	YGYEIPVDMLCK	12	APSGNEEPCLLK	12	YPIEHGIITNWDDMEK	16	VKLLLQVQHASK	12	YFLVGAGAIGCELLK	15	MLAEDELRDAVLLVFANK	18	AISQSGLTTVGIR	13	GEQGYRGLEGNAGR	14	TAVAPIER	8	VWNLANCK	8	EHALLAFTLGVK	12
	EITALAPSTMK	11	TIAMDGTEGLVR	12	LIGEYGLR	8	EVDIGIPDATGRLEILQIHTK	21	YDDMAACMK	9	IGGVILFHETLYQK	14	MKEIAEAYLGK	11	VWNLANCK	8	YGYEIPVDMLCKR	13	ATEGMVVADKNCSK	14	YPIEHGIITNWDDMEKIWHHTFYNELR	27	VLCIINPGNPTGQVQSR	17	YFPTQALNFAFK	12	MNVLADALK	9	AVTAGLFK	8	RGSTGEQGATGPVGLR	16	TDQVIQSLIALVNDPQPEHPLR	22	VYCGHEYTINNLK	13	EVAAFAQFGSDLDAATQQLLNR	22
	EKEPIVGSTDYGKDEDSAEALLK	23	TICSHVQNMIK	11	LYPWGVVEVENPEHNDFLK	19	EYDESGPSIVHR	12	YDGKWEVEEMK	11	KPLVIIAEDVDGEALSTLVLNR	22	MLAEDELRDAVLLVFANK	18	VYCGHEYTINNLK	13	YHFFLYK	7	AVGDGIVLCK	10	YQQGDFGYCPR	11	VLEFNCR	7	YGYEIPVDMLCK	12	MQHNLEQQIQAR	12	RPYSIHAHGVK	11	SSGEPGPAGASGPAGPR	17	TFAYTNHTVLPEALER	16	VYSYFECR	8	HAVSEGTK	8
	ELISNASDALDKIR	14	TIGGGDDSFNTFFSETGAGK	20	NECVVVIR	8	FDGALNVDLTEFQTNLVPYPR	21	YEGYALPHAILR	12	VHLVGIDIFTGK	12	MNVLADALK	9	VYSYFECR	8	YHQIGSGKCEIK	12	CGEDYKLHFIFR	12	YSQFINFPIYVWSSK	15	VLGPCSDILKR	11	YGYEIPVDMLCKR	13	MQKEITALAPSTMK	14	GGVDSCQGDSGGPLTCER	18	KGSGVTWNNLK	11	TFTTQETITNAETAKEWFLQAAK	23	WLHEINQNCDDVCR	14	HLDACETMGNATAICSDK	18
	ELLTTMGDR	9	TIIPLISQCTPK	12	SIPICTLK	8	FEELNADLFR	10	YFAGNLASGGAAGATSLCFVYPLDFAR	27	AEAGVPAEFSIWTR	14	MQQQLDEYQELLDIK	15	WLHEINQNCDDVCR	14	YHTVNGHNCEVR	12	CGSVLVR	7	YTEHSTVGLAQQWDQLDQLGMR	22	VLHEAEGHIVTCETNTGEVYR	21	YHQIGSGKCEIK	12	MQQQLDEYQELLDIK	15	LYDSEPATLTDVNDVNEWVK	20	GEQGATGPVGLR	12	TFYNELR	7	WLKEDKLECSEELGDLVK	18	IVLLDCSLEYK	11
	ELQELVQYPVEHPDK	15	TIQFVDWCPTGFK	13	SLMPYFLLTQAVR	13	FFFDVGSNK	9	YFDEISQDTGKYCFGVEDTLK	21	AELNEFLTR	9	NASEMIDKLTLTFNR	15	WLKEDKLECSEELGDLVK	18	YISPDQLADLYK	12	CLKDEDPYVRK	11	YVATLGVEVHPLVFHTNR	18	VNQAIWLLCTGAR	13	YHTVNGHNCEVR	12	NAENAIEALKEYEPEMGK	18	SGVCIPR	7	QVTEQGAELTNEER	14	TGAIVDVPVGEELLGR	16	WVPEITHHCPK	11	LIGQIVSSITASLR	14
	ELVFKEDGQEYAQVIK	16	TIQFVDWCPTGFKVGINYQPPTVVPGGDLAK	31	SSNPIIVSCGWDK	13	FPGQLNADLR	10	YFLVGAGAIGCELLK	15	AFGYYGPLR	9	NATNVEQAFMTMAAEIK	17	WVPEITHHCPK	11	YIYDSAFHPDTGEK	14	CMDVYTPK	8	YVECSALTQK	10	VNQIGSVTESIQACK	15	YHTVNGHNCEVRK	13	NASEMIDKLTLTFNR	15	VVTNFFSAHDNDGNLK	16	VMAEIRDQYESVANK	15	TGENVEDAFLEAAKK	15	WVTYFNKPDIDAWELRK	17	QITQVYGFYDECLRK	15
	EQGFLSFWR	9	TITLEVEPSDTIENVK	16	STIGVEFATR	10	FTLGSVAGAVGATAVYPIDLVK	22	YFPTQALNFAFK	12	AFIPAIDSFGFETDLR	16	NDEELNKLLGGVTIAQGGVLPNIQAVLLPK	30	WVTYFNKPDIDAWELR	16	YLECSALTQR	10	CSDIVFAR	8	YVEPIEDVPCGNIVGLVGVDQFLVK	25	VQAHAAAALINFTEDCPK	18	YISPDQLADLYK	12	NATNVEQAFMTMAAEIK	17	FSSLTLDSK	9	QGVEADIAGLRK	12	TGIVMDSGDGVTHTVPIYEGYALPHAILR	29	YADLTEDQLPSCESLK	16	SCLLLQFTDKR	11
	ETWLSENQR	9	TLDSWRDEFLIQASPR	16	VLDALFPCVQGGTTAIPGAFGCGK	24	FTRNEFNLESK	11	YGDGGSSFQSTTGHCVHMR	19	AFLIEEQK	8	NDEELNKLLGK	11	WVTYFNKPDIDAWELRK	17	YLLQYQEPIPCEQLVTALCDIK	22	CTTDHISAAGPWLK	14	YWLCAATGPSIK	12	VQASLAANTFTITGHAETK	19	YIYDSAFHPDTGEK	14	NDEELNKLLGGVTIAQGGVLPNIQAVLLPK	30	GGTLIQYDGK	10	VRTLEQANSQLELK	14	TIAIIAEGIPEALTR	15	YADLTEDQLPSCESLKDTIAR	21	TFTDCFNCLPVAAIVDEK	18
	EVDDLEQWIAER	12	TLKLTTPTYGDLNHLVSATMSGVTTCLR	28	YYVTIIDAPGHR	12	GAEAANVTGPGGVPVQGSK	19	YGYEIPVDMLCK	12	AGAGSATLSMAYAGAR	16	NDTKEDVFVHQTAIK	15	YADLTEDQLPSCESLKDTIAR	21	YLVVNADEGEPGTCKDR	17	CVAALTR	7	ACNQLGQFLQHR	12	VQVEYKGETK	10	YKYGYEIPVDMLCK	14	NDEELNKLLGK	11	GSYVNGELSLLSK	13	VTSGSQPVQLEWKR	14	TITLEVEPSDTIENVKAK	18	YDDMAACMK	9	TFVSGACDASAK	12
	EVDEQMLNVQNK	12	TLTGTVIDSGDGVTHVIPVAEGYVIGSCIK	30	AAFDDAIAELDTLSEESYK	19	GAEILEVLHSLPAVR	15	YGYEIPVDMLCKR	13	AGAYDFPSPEWDTVTPEAK	19	NENTFLDLTVQQIEHLNK	18	YCEKRDPHLACVAYER	16	YMACCLLYR	9	CVSSPHFQVAER	12	AFTMDCITLEGDQVSHR	17	VRLGDVISIQPCPDVK	16	YLDLHDCYLK	10	NDTKEDVFVHQTAIK	15	CDAIDQCQEPETK	13	EVVASTETLQVSK	13	TLSDYNIQK	9	YDLLCLEGLVR	11	VICQGFTGK	9
	EYDESGPSIVHR	12	TLYDHVDEVTCLAFHPTEQILASGSR	26	AAYFGIYDTAK	11	GAGYTFGQDISETFNHANGLTLVSR	25	YHQIGSGKCEIK	12	AGNLGGGVVTIER	13	NFGIGQDIQPK	11	YDDMAACMK	9	YMACCLLYRGDVVPK	15	DLATVAFCDAQSTQEIHEK	19	ALIQCAK	7	VRPCVVYGGADIGQQIR	17	YLECSALTQR	10	NENTFLDLTVQQIEHLNK	18	ITITWTGPPNEVSGYR	16	QQCGDFTALDQASK	14	TRLEQEIATYR	11	YDPTIEDSYRK	11	AFPCWDEPAIK	11
	FDGALNVDLTEFQTNLVPYPR	21	TMSGVTTCLR	10	ADLINNLGTIAK	12	GAWSNVLR	8	YHTVNGHNCEVR	12	AGPIWDLR	8	NGYGFINR	8	YDPTIEDSYRK	11	YMACCMLYR	9	DTNFGTNCICR	11	ASLNGADIYSGCCTLK	16	VSALNSVHCEHVEDEGESR	19	YLLQYQEPIPCEQLVTALCDIK	22	NFGIGQDIQPK	11	LEGTSSLSTK	10	VVDKLDVGLDNVR	13	TTGFGMIYDSLDYAK	15	YEDICPSTHNMDVPNIK	17	AWNAYPYCR	9
	FEELNADLFR	10	TNHIGHTGYLNTVTVSPDGSLCASGGK	27	AENFFILR	8	GFPGYMYTDLATIYER	16	YHTVNGHNCEVRK	13	AHTDFFEAFK	10	NILFVITKPDVYK	13	YEGYALPHAILR	12	YMLLPNQVWDSIIQQATK	18	DVCTFLR	7	ATEGMVVADKNCSK	14	VSCLGVTDDGMAVATGSWDSFLK	23	YMACCLLYR	9	NGYGFINR	8	WCHDSGNNYR	10	FGVVTYSGVPR	11	TTGIVMDSGDGVTHTVPIYEGY	22	YEVAVPLCK	9	CDPAPFYLFDEIDQALDAQHR	21
	FFFDVGSNK	9	TPADCPVIAIDSFR	14	AEPEDHYFLLTEPPLNTPENR	21	GIHEYDFEIK	10	YISPDQLADLYK	12	AIAVLTSGGDAQGMNAAVR	19	NLDIERPTYTNLNR	14	YEVAVPLCK	9	YMPQNPCIIATK	12	ECADLWPR	8	AVGDGIVLCK	10	VSHVSTGGGASLELLEGK	18	YMACCLLYRGDVVPK	15	NILFVITKPDVYK	13	GGNSNGALCQFPFK	14	GPFLLNAATMK	11	TTMYPGIADR	10	YFAGNLASGGAAGATSLCFVYPLDFAR	27	CLFTLLGHLDYIR	13
	FLDGIYVSEK	10	TPEQCPSVVSLLSESYNPHVR	21	AFEEAEKNAPAIIFIDELDAIAPK	24	GISEETTTGVHNLYK	15	YIYDSAFHPDTGEK	14	AIELFSVGQGPAK	13	NLKPIKPMQFLGDEETVR	18	YFAGNLASGGAAGATSLCFVYPLDFAR	27	YNLSPSIFFCATPPDDGNLCR	21	EKLCYVGYNIEQEQK	15	CAEVIIPLLSSVNVSDR	17	VTAVIPCFPYAR	12	YMACCMLYR	9	NLDIERPTYTNLNR	14	GLPDNIADSLNK	12	FAVIITDGHVTGNPCGGIK	19	TTPSYVAFTDTER	13	YFLVGAGAIGCELLK	15	CVSTLLDLIQTK	12
	FNSLNELVDYHR	12	TPFLLVGTQIDLR	13	AFEEAEKNAPAIIFIDELDAIAPKR	25	GIYTGLSAGLLR	12	YKYGYEIPVDMLCK	14	AIIIFVPVPQLK	12	NNIPYFETSAK	11	YFLVGAGAIGCELLK	15	YNPTWHCIVGR	11	ELDQWIEQLNECK	13	CGSVLVR	7	VTDGALVVVDCVSGVCVQTETVLR	24	YMLLPNQVWDSIIQQATK	18	NLKPIKPMQFLGDEETVR	18	DITNQYKFPEGSPEER	16	VGGVGVIDYANRNPNPEQIDEIACK	25	TVEAEAAHGTVTR	13	YFPTQALNFAFK	12	DIASGLIGPLIICK	14
	FPGQLNADLR	10	TPFLLVGTQIDLRDDPSTIEK	21	AFLTLAEDILR	11	GLAPDLPEDLYHLIKK	16	YKYGYEIPVDMLCKR	15	AINQGGLTSVAVR	13	NNLSFIETSALDSTNVEEAFK	21	YFPTQALNFAFK	12	YPIEHGIITNWDDMEK	16	ESNCYDPERVK	11	CKLEEMGFK	9	VTIAQGGVLPNIQAVLLPK	19	YMPQNPCIIATK	12	NMITGTSQADCAVLIVAAGVGEFEAGISK	29	ETGQIITAMK	10	SLVLLDVSENK	11	TVFDEAIR	8	YGYEIPVDMLCK	12	DLILQCLDDKDESIR	15
	FTRNEFNLESK	11	TQDECILHFLR	11	AGFAGDDAPRAVFPSIVGRPR	21	GLVSSDELAKDVTGAEALLER	21	YLECSALTQR	10	ALDEGDIALLK	11	NPDDITNEEYGEFYK	15	YGYEIPVDMLCK	12	YPIEHGIITNWDDMEKIWHHTFYNELR	27	EVCGFAPYER	10	CTTDHISAAGPWLK	14	VTQSNFAVGYK	11	YNLSPSIFFCATPPDDGNLCR	21	NMLFSGTNIAAGK	13	CGPASVAAIK	10	MDEEIAALVVDNGSGMCKAGFAGDDAPR	28	TVIIEQSWGSPK	12	YGYEIPVDMLCKR	13	DNFWEMGDTGPCGPCSEIHYDR	22
	GAEAANVTGPGGVPVQGSK	19	TREGNDLYHEMIESGVINLK	20	AGIAHLYGIAGSTNVTGDQVK	21	GNLANVIR	8	YLLQYQEPIPCEQLVTALCDIK	22	ALDTMNFDVIK	11	NPYYGGESSSITPLEELYKR	20	YGYEIPVDMLCKR	13	YQQGDFGYCPR	11	FGGAFCR	7	CVSSPHFQVAER	12	VTVLGHVQR	9	YNPTWHCIVGR	11	NNLSFIETSALDSTNVEEAFK	21	HPYLFSQCQATHCR	14	QIPDLDLFSSAAFGGK	16	TVLSGGTTMYPGIADR	16	YHFFLYK	7	ERPDLPPVQYEPVLCSR	17
	GAEILEVLHSLPAVR	15	TRPDGNCFYR	10	AGLQFPVGR	9	GPGLGSTQGQTIALPAQGLIEFR	23	YLVVNADEGEPGTCK	15	ALELDPNLYR	10	NQLTSNPENTVFDAK	15	YHQIGSGKCEIK	12	YSQFINFPIYVWSSK	15	FICISDLR	8	DMIREVCGFAPYER	14	VVDLLAPYAK	10	YPIEHGIITNWDDMEK	16	NPDDITNEEYGEFYK	15	KFSVVEQEKIDK	12	GANGPMGPQGATGESGR	17	TVTAMDVVYALKR	13	YHTVNGHNCEVR	12	FCLQYTR	7
	GAGYTFGQDISETFNHANGLTLVSR	25	TRQGVEDAFYTLVR	14	AGTQIENIEEDFRDGLK	17	GQVITIGNER	10	YLVVNADEGEPGTCKDR	17	ALGDLISATK	10	NQVAMNPTNTVFDAK	15	YHTVNGHNCEVR	12	YTEHSTVGLAQQWDQLDQLGMR	22	FSFQCPGR	8	DVCTFLR	7	VVGKDYLLCDYNR	13	YPIEHGIITNWDDMEKIWHHTFYNELR	27	NQLTSNPENTVFDAK	15	AIYEAVLK	8	RGESGPVGSVGPAGPAGAR	19	VAEEHAPSIVFIDEIDAIGTK	21	YHTVNGHNCEVRK	13	FVTTEFEPCFDAADFIR	17
	GAWSNVLR	8	TSACGLFSVCYPR	13	AGVLAHLEEER	11	GTAVAICR	8	YMACCLLYR	9	ALGFPLERPK	10	NQVAMNPTNTVFDAKR	16	YHTVNGHNCEVRK	13	YTQSNSVCYAK	11	FVALENISCK	10	ECADLWPR	8	VVVCDNGTGFVK	12	YQQGDFGYCPR	11	NQVAMNPTNTVFDAK	15	YELLINAQPMQPVADFK	17	GEAGPAGPAGVSGPAGAR	18	VAGQDGSVVQFK	12	YICPHAPR	8	GAGTGGLGLTVEGPCEAK	18
	GDLLFLTNR	9	TSCGSPNYAAPEVISGR	17	AHSSMVGVNLPQK	13	GTVVTGTLER	10	YMACCLLYRGDVVPK	15	ALLEVVQSGGK	11	PEEHPTLLTEAPLNPK	16	YISPDQLADLYK	12	YVATLGVEVHPLVFHTNR	18	FVDWCPTGFK	10	ELDQWIEQLNECK	13	VWNLANCK	8	YSNSDVIIYVGCGER	15	NQVAMNPTNTVFDAKR	16	NQVAMNPNNTVFDAK	15	APEVDIEGPEGK	12	VALVYGQMNEPPGAR	15	YISPDQLADLYK	12	GCEVTPDVNISGQK	14
	GIHEYDFEIK	10	TSGNVEDDLIIFPDDCEFKR	20	AIAELGIYPAVDPLDSTSR	19	GVVPLAGTNGETTTQGLDGLSER	23	YMACCMLYR	9	ALLFVPR	7	PPTVVPGGDLAK	12	YIYDSAFHPDTGEK	14	YVECSALTQK	10	GACILNMLR	9	ESNCYDPERVK	11	VYCGHEYTINNLK	13	YSQFINFPIYVWSSK	15	NTTGVTEEALKEFSMMFK	18	TLQALKDIANK	11	LNYNQLSDKGLPK	13	VANVSLLALYK	11	YIYDSAFHPDTGEK	14	GWDQGLLGMCEGEKR	15
	GISEETTTGVHNLYK	15	TTANAIYCPPK	11	AIEPPPLDAVIEAEHTLR	18	GWNILTNSEK	10	YMPQNPCIIATK	12	ALPFWNEEIVPQIK	14	PVLLTEAPLNPK	12	YKYGYEIPVDMLCKR	15	YVEPIEDVPCGNIVGLVGVDQFLVK	25	GLDVNKCEIAR	11	EVCGFAPYER	10	VYSYFECR	8	YTEHSTVGLAQQWDQLDQLGMR	22	NVFDEAILAALEPPEPK	17	INNFSHDIKDSR	12	TATPDQAQEVHEK	13	VAPEEHPTLLTEAPLNPK	18	YKYGYEIPVDMLCKR	15	HGSLGFLPR	9
	GIYTGLSAGLLR	12	TTGIVETHFTFK	12	AIGGIILTASHNPGGPNGDFGIK	23	GYDVIAQAQSGTGK	14	YNPTWHCIVGR	11	ALQSVGQIVGEVLK	14	QEYDEAGPSIVHR	13	YLECSALTQR	10	YWLCAATGPSIK	12	GQKIPIFSAAGLPHNEIAAQICR	23	FGGAFCR	7	WLHEINQNCDDVCR	14	YTQSNSVCYAK	11	NVPVITGSKDLQNVNITLR	19	LNFDGETNSR	10	TGDRGEAGPAGPAGVSGPAGARG	23	VAPEEHPVLLTEAPLN	16	YLECSALTQR	10	HPSAVTACNLDLENLITDSNR	21
	GLAPDLPEDLYHLIKK	16	TTGIVMDSGDGVTHTVPIYEGYALPH	26	AIGSASEGAQSSLQEVYHK	19	HGDSDLQLDR	10	YPIEHGIITNWDDMEK	16	ALSQLAEVEEK	11	QGGVLPNIQAVLLPK	15	YLLQYQEPIPCEQLVTALCDIK	22	YYTSASGDEMVSLK	14	HFVLDECDK	9	FSFQCPGR	8	WLKEDKLECSEELGDLVK	18	YVATLGVEVHPLVFHTNR	18	PEEHPTLLTEAPLNPK	16	AELDKNAELR	10	GTYSQLSQLHCNK	13	VDNSSLTGESEPQTR	15	YLLQYQEPIPCEQLVTALCDIK	22	HTYLPLEVCNIVAGQR	16
	GLDVDSLVIEHIQVNK	16	TTGIVMDSGDGVTHTVPIYEGYALPHAILR	30	AINQQTGAFVEISR	14	HGIVEDWDLMER	12	YPIEHGIITNWDDMEKIWHHTFYNELR	27	ALTGGIAHLFK	11	QLEEAEEEAQR	11	YLVLDCVPEER	11	AAQLCGAGMAAVVDK	15	ICYIFHETFGR	11	GQKIPIFSAAGLPHNEIAAQICR	23	WVPEITHHCPK	11	YVECSALTQK	10	QEYDEAGPSIVHR	13	KYVYQYTAESK	11	SHWADLSPGGAQVK	14	VDQSILTGESVSVIK	15	YLVVNADEGEPGTCK	15	HVINFDLPSDIEEYVHR	17
	GLVSSDELAKDVTGAEALLER	21	TTNCLAPLAK	10	AKEILQEEEDLAEIVQLVGK	20	HNPVFGVMS	9	YPIEHGIVTNWDDMEKIWHHTFYNELR	27	ALTLIAGSPLK	11	QLLQANPILEAFGNAK	16	YLVVNADEGEPGTCK	15	ACNQLGQFLQHR	12	IFCCHGGLSPDLQSMEQIR	19	GVEICIATPGR	11	WVTYFNKPDIDAWELR	16	YVEPIEDVPCGNIVGLVGVDQFLVK	25	QILDEAGKVGELCAGK	16	IEEELGDKAR	10	SVTEGGVELSNEER	14	VFDKEGNGTVMGAELR	16	YLVVNADEGEPGTCKDR	17	HYYTGTQGLIFVVDCADRDR	20
	GNLANVIR	8	TVFEALQAPACHENMVK	17	AKVIAAEGEMNASR	14	HQGVMVGMG	9	YQQGDFGYCPR	11	ALYETELADAR	11	QSAALCLLR	9	YLVVNADEGEPGTCKDR	17	ADCASGIFLAAEK	13	IGRNECVVVIR	11	HFVLDECDK	9	WVTYFNKPDIDAWELRK	17	YWLCAATGPSIK	12	QLLQANPILEAFGNAK	16	STGVFTTIEK	10	VAPLAVGAHNADEEELK	17	VFFDLMR	7	YMACCLLYR	9	ICDQISDAVLDAHLK	15
	GPGLGSTQGQTIALPAQGLIEFR	23	TVLIMELINNVAK	13	AKWYPEVR	8	HQGVMVGMGQKDSYVGDEAQSK	22	YRDVSPFDHSR	11	ALYLIATNGTPELQNPEK	18	QTQTFTTYSDNQPGVLIQVYEGER	24	YMACCLLYR	9	AFCAGGDIR	9	IHACLYFIAPTGHSLK	16	ICYIFHETFGR	11	YADLTEDQLPSCESLK	16	YYTSASGDEMVSLK	14	QTQTFTTYSDNQPGVLIQVYEGER	24	DTFGELKVPSDKYYGAQTVR	20	DVQLSDYR	8	VFLENVIR	8	YMACCLLYRGDVVPK	15	IGLIHGHQVIPWGDMASLALLQR	23
	GPLLVQDVVFTDEMAHFDR	19	TVTAMDVVYALK	12	ALGQNPTNAEVLK	13	HTNYTMEHIR	10	YSNSDVIIYVGCGER	15	ANTFVAELK	9	QVAASTAQLLVACK	14	YMACCLLYRGDVVPK	15	ALIQCAK	7	ILALCMGNHELYMR	14	IFCCHGGLSPDLQSMEQIR	19	YADLTEDQLPSCESLKDTIAR	21	AACDLVR	7	QVAASTAQLLVACK	14	ACQEEFVKR	9	VIEPLDIASNKVR	13	VFLENVIRDAVTYTEHAK	18	YMACCMLYR	9	IHEGCEEPATHNALA	15
	GQVITIGNER	10	TYAICGAIR	9	ALKDEEKMELQEIQLK	16	IADFGLAR	8	YSQFINFPIYVWSSK	15	APAMFNIR	8	RIQLVEEELDR	11	YMACCMLYR	9	ALQSLACGKPTQR	13	ILGLGDLGCYGMGIPVGK	18	IGRNECVVVIR	11	YCEKRDPHLACVAYER	16	ACNQLGQFLQHR	12	RIQLVEEELDR	11	FHVAEEGKGKDASGNK	16	IVYGHLDDPSGQEIVR	16	VFLLGEEVAQYDGAYK	16	YMPQNPCIIATK	12	IHWWENVYGFDMSCIK	16
	GVVPLAGTNGETTTQGLDGLSER	23	TYGGCEGPDAMYVK	14	ALMLQGVDLLADAVAVTMGPK	21	ICAVGITK	8	YTQSNSVCYAK	11	APDFVFYAPR	10	SGVSLAALKK	10	YMPQNPCIIATK	12	APSGNEEPCLLK	12	IPTPLNTSGVQVICMK	16	IHACLYFIAPTGHSLK	16	YDDMAACMK	9	ADCASGIFLAAEK	13	RLPPQQIEK	9	LEETAENLR	9	ASAYDAVYTDGVR	13	VFQFLNAK	8	YNPTWHCIVGR	11	INPVCPADLVIDHSIQVDFNR	21
	GYAFNHSADFETVR	14	VAAGVLCELAQDKEAAEAIEAEGATAPLTELLHSR	35	ALTVPELTQQMFDAK	15	ICLDILKDKWSPALQIR	17	YVATLGVEVHPLVFHTNR	18	APILIATDVASR	12	SKINVNEIFYDLVR	14	YNPTWHCIVGR	11	ASLNGADIYSGCCTLK	16	IYGFYDECKR	10	ILALCMGNHELYMR	14	YEDICPSTHNMDVPNIK	17	AFCAGGDIR	9	RVAPEEHPTLLTEAPLNPK	19	TMMEQNADDVK	11	DVDTQELQVTAYVPR	15	VGQAVDVVGQAGKPK	15	YPIEHGIITNWDDMEK	16	KHSQFIGYPITLFVEK	16
	GYDVIAQAQSGTGK	14	VACIGAWHPAR	11	ALTVPELTQQVFDAK	15	IDQLEGDHQLIQEALIFDNK	20	YVECSALTQK	10	APWELLELR	9	SKVDQIQEIVTGNPTVIK	18	YPIEHGIITNWDDMEK	16	AVGDGIVLCK	10	KVIGIECSSISDYAVK	16	ILGLGDLGCYGMGIPVGK	18	YFAGNLASGGAAGATSLCFVYPLDFAR	27	ALQSLACGKPTQR	13	SGVSLAALKK	10	YFNKDDTLEK	10	DVVFLIDGTTK	11	VGQEIEVRPGIVSK	14	YPIEHGIITNWDDMEKIWHHTFYNELR	27	KISPFEHQTYCQR	13
	HGAGAEISTVNPEQYSK	17	VALTGLTVAEYFR	13	AMEVDERPTEQYSDIGGLDK	20	IEDLSQQAQLAAAEK	15	YVEPIEDVPCGNIVGLVGVDQFLVK	25	ASSGLLYPLER	11	SMEAEMIQLQEELAAAER	18	YPIEHGIITNWDDMEKIWHHTFYNELR	27	CAEVIIPLLSSVNVSDR	17	LIDLCQPTQK	10	IPTPLNTSGVQVICMK	16	YFDEISQDTGKYCFGVEDTLK	21	ASLNGADIYSGCCTLK	16	SKINVNEIFYDLVR	14	FIADNVKDWSK	11	APLSVMHSEK	10	VIILGDSGVGK	11	YPIEHGIVTNWDDMEKIWHHTFYNELR	27	KYPNKYESVIATLCENLDSLDEPEAR	26
	HGIVEDWDLMER	12	VAPEEHPVLLTEAPLNPK	18	ASAFNSWFENAEEDLTDPVR	20	IEDVTPIPSDSTR	13	YWLCAATGPSIK	12	ATSNVFAMFDQSQIQEFK	18	SMFAGVPTMR	10	YPIEHGIVTNWDDMEKIWHHTFYNELR	27	CGSVLVR	7	LLACIASRPGQCGR	14	IYGFYDECKR	10	YFLHTGHLTIAGCK	14	ATEGMVVADKNCSK	14	SMEAEMIQLQEELAAAER	18	ALGQNPTNKDVKK	13	TAEGEQVINTK	11	VIKDFMIQGGDFTR	14	YQQGDFGYCPR	11	LEDLVCDVVDR	11
	HLIPAANTGESK	12	VCEEIAIIPSK	11	ASGNYATVISHNPETK	16	IFVGGLSPDTPEEK	14	ACNQLGQFLQHR	12	AVAQALEVIPR	11	SPASDTYIVFGEAK	14	YQQGDFGYCPR	11	CIKPNDAK	8	LLCNFMR	7	LGIQGSYFCSQECFK	15	YFLVGAGAIGCELLK	15	AVGDGIVLCK	10	SPASDTYIVFGEAK	14	KLHVDPDNFR	10	AGPGAAELIVK	11	VIMITGDNKGTAVAICR	17	YSNSDVIIYVGCGER	15	MEEIVEGCTGALHILAR	17
	HLTGEFEK	8	VCEEIAIIPSKK	12	ATAGDTHLGGEDFDNR	16	IGFPWSEIR	9	AFCAGGDIR	9	AVAVVVDPIQSVK	13	SSILLDVKPWDDETDMAK	18	YRDVSPFDHSR	11	CLENAHLAQALEAER	15	LLLAGYDDFNCNVWDALKADR	21	LLACIASRPGQCGR	14	YFPTQALNFAFK	12	CFAETPNKK	9	SQDAEVGDGTTSVTLLAAEFLK	22	LGQNYYK	7	SIVLVLTDGR	10	VIMVTGDHPITAK	13	YSQFINFPIYVWSSK	15	VHCLNTLFSR	10
	HNPVFGVMS	9	VCENIPIVLCGNK	13	ATIAGGGVIPHIHK	14	IGGIGTVPVGR	11	AGAIAPCEVTVPAQNTGLGPEKTSFFQALGITTK	34	AVEEEDKMTPEQLAIK	16	STELLIR	7	YSNSDVIIYVGCGER	15	CLKDEDPYVRK	11	LPCVAAK	7	LLCNFMR	7	YGYEIPVDMLCK	12	CGSVLVR	7	SSILLDVKPWDDETDMAK	18	HRPQVGYIR	9	AVDHVNKEIAPK	12	VKDTDDVPMILVGNK	15	YTEHSTVGLAQQWDQLDQLGMR	22	VLSVCSSNKPAIVEAGGMQALGLHLTDPSQR	31
	HQGVMVGMG	9	VCENIPIVLCGNKVDIK	17	AVDSLVPIGR	10	IGYSSPQTLADQSSK	15	ALQSLACGKPTQR	13	AVFDETYPDPVR	12	STGEAFVQFASQEIAEK	17	YSQFINFPIYVWSSK	15	CMDVYTPK	8	NACFEPANQMVK	12	LLLAGYDDFNCNVWDALKADR	21	YGYEIPVDMLCKR	13	CLKDEDPYVRK	11	STELLIR	7	GIWYEHR	7	AHWSDHSAGSAEVK	14	VLAVNQENEHLMEDYEK	17	YTQSNSVCYAK	11	VSYPLCFIFSSPVGCKPEQQMMYAGSK	27
	HQGVMVGMGQ	10	VCENIPIVLCGNKVDIKDR	19	AVFPSIVGR	9	IINEPTAAAIAYGLDKK	17	ASLNGADIYSGCCTLK	16	AVGHPFVIQLGR	12	STLNEIYFGK	10	YTEHSTVGLAQQWDQLDQLGMR	22	CSDIVFAR	8	NAVWALSNLCR	11	LPCVAAK	7	YHQIGSGKCEIK	12	CMDVYTPK	8	STGEAFVQFASQEIAEK	17	LTLDKVDVK	9	EGPAGPAGQDGR	12	VLKQVHPDTGISSK	14	YVATLGVEVHPLVFHTNR	18	VVETDPSPYCIVAPDTVIHCEGEPIKR	27
	HQGVMVGMGQKDSYVGDEAQSK	22	VCNPIITK	8	AVLVDLEPGTMDSVR	15	IIQLLDDYPK	10	ATEGMVVADKNCSK	14	AVLDALLEGK	10	SVQTTLQTDEVK	12	YTQSNSVCYAK	11	CTTDHISAAGPWLK	14	NIDPKPCTPR	10	MDQAIIFCR	9	YHTVNGHNCEVR	12	CSDIVFAR	8	STLNEIYFGK	10	LGDVYINDAFGTAHR	15	GPAGPTGLR	9	VLSIGDGIAR	10	YVECSALTQK	10	YGLECLFR	8
	HTNYTMEHIR	10	VCTLAIIDPGDSDIIR	16	AVVGVVAGGGR	11	IKYPENFFLLR	11	AVGDGIVLCK	10	AVPLALALISVSNPR	15	TAAVLLQNDPNPDVLSK	17	YVATLGVEVHPLVFHTNR	18	CVSSPHFQVAER	12	NIYYLCAPNR	10	NLALCPANHAPLREQGAIPR	20	YHTVNGHNCEVRK	13	CTTDHISAAGPWLK	14	TAAVLLQNDPNPDVLSK	17	DLTTGYDSNQPDNK	14	GTTVMSAITK	10	VQQTVQDLFGR	11	YVEPIEDVPCGNIVGLVGVDQFLVK	25	YLALESMCTLASSEFSHEAVK	21
	HYFQNTQGLIFVVDSNDR	18	VDCDQHSDIAQR	12	AVVQVFEGTSGIDAK	15	ILLTEPPMNPTK	12	CGEDYKLHFIFR	12	AYAALAALEK	10	TALVANTSNMPVAAR	15	YVECSALTQK	10	DLATVAFCDAQSTQEIHEK	19	NLFNVVDCK	9	NLFNVVDCK	9	YISPDQLADLYK	12	CVAALTR	7	TATDEAYKDPSNLQGK	16	TSIVHLFE	8	IGAEAFGR	8	VTGQFPWSSLR	11	YWLCAATGPSIK	12	YNACILEYK	9
	IADFGLAR	8	VDKITEYLCEPLRK	14	AVVVNAAQLASYSQSK	16	ILPTLEAVAALGNK	14	CGSVLVR	7	AYLPVNESFGFTADLR	16	TAVAPIER	8	YVEPIEDVPCGNIVGLVGVDQFLVK	25	DTNFGTNCICR	11	NYLLQCTR	8	NYLLQCTR	8	YIYDSAFHPDTGEK	14	CVSSPHFQVAER	12	TAVAPIER	8	TFPNLYTLATGLYPESH	17	EAGAFQDTIAR	11	VTHAVVTVPAYFNDAQR	17	YYTSASGDEMVSLK	14	YPNKYESIIATLCENLDSLDEPDAR	25
	IDQLEGDHQLIQEALIFDNK	20	VEDMAELTCLNEASVLHNLK	20	DADIGVAEAER	11	IMNTFSVVPSPK	12	CLKDEDPYVRK	11	CHGVPLVTISR	11	TDDYGRDLSSVQTLLTK	17	YWLCAATGPSIK	12	DVCTFLR	7	QGQGQLVTCSGAFK	14	QVLIRPCSK	9	YKYGYEIPVDMLCKR	15	DVCTFLR	7	TCLLISYTTNK	11	SPQELLCGA	9	GDGYGISSQTVVVDAR	16	VTIAQGYDALSSMANIAGYK	20	AAQLCGAGMAAVVDK	15	YPNKYESVIATLCENLDSLDEPEAR	25
	IEDLSQQAQLAAAEK	15	VEIIANDQGNR	11	DAGTIAGLNVMR	12	IMVANIEEVLQRGEALSALDSK	22	CMDVYTPK	8	DAGEGLLAVQITDPEGKPK	19	TDQVIQSLIALVNDPQPEHPLR	22	AAQLCGAGMAAVVDK	15	ECADLWPR	8	QSLETICLLLAYK	13	SIQCLTVHK	9	YLECSALTQR	10	ECADLWPR	8	TDQVIQSLIALVNDPQPEHPLR	22	ENNEALELLK	10	PLYTGAGLQYVR	12	VVAEPVELAQEFR	13	ACNQLGQFLQHR	12	YYVTIIDAPGHRDFIK	16
	IEDVTPIPSDSTR	13	VELCSFSGYK	10	DATNVGDEGGFAPNILENK	19	INVYYNEATGGK	12	CSDIVFAR	8	DAGVIAGLNVLR	12	TFAPEEISAMVLTK	14	ACNQLGQFLQHR	12	EKLCYVGYNIEQEQK	15	QVLIRPCSK	9	SNIWVAGDAACFYDIK	16	YLLQYQEPIPCEQLVTALCDIK	22	EICWNLQNIR	10	TFAPEEISAMVLTK	14	RIYEDSDADLQLQ	13	AVGNMDDLVGALSSLSDLH	19	VVLAYEPVWAIGTGK	15	AFCAGGDIR	9	AELRDDPIISTHLAK	15
	IFCCHGGLSPDLQSMEQIRR	20	VFEVSLADLQNDEVAFRK	18	DFLAGGIAAAISK	13	IQDKEGIPPDQQR	13	CTTDHISAAGPWLK	14	DAVLLVFANK	10	TFAYTNHTVLPEALER	16	ADCASGIFLAAEK	13	ELDQWIEQLNECK	13	RAAQLCGAGMAAVVDK	16	STCTINYSK	9	YLVLDCVPEER	11	ELDQWIEQLNECK	13	TFIAIKPDGVQR	12	VSDGDPTVGEIK	12	TGDRGEAGPAGPAGVSGPAGAR	22	VVLIGDSGVGK	11	ALIQCAK	7	AIIPCIK	7
	IFVGGLSPDTPEEK	14	VGEATETALTCLVEK	15	DGMAFNALIHK	11	IQLVEEELDR	10	CVAIFKDK	8	DETNYGIPQR	10	TFTTQETITNAETAKEWFLQAAK	23	AFTMDCITLEGDQVSHR	17	EVCGFAPYER	10	SIQCLTVHK	9	STCTYVGAAK	10	YLVVNADEGEPGTCK	15	ESNCYDPERVK	11	TFTTQETITNAETAKEWFLQAAK	23	IILVSDGDPTVGEIK	15	GDRGLPGGPGAVGEPGR	17	VVTDTDETELAR	12	ALQSLACGKPTQR	13	DCEDPNPLIR	10
	IGFPWSEIR	9	VGGTSDVEVNEK	12	DHQPCIIFMDEIDAIGGRR	19	IQLVEEELDRAQER	14	CVSSPHFQVAER	12	DFVNYLVR	8	TFYNELR	7	ALQSLACGKPTQR	13	FGGAFCR	7	SNIWVAGDAACFYDIK	16	STVLSLDWHPNNVLLAAGSCDFK	23	YLVVNADEGEPGTCKDR	17	EVCGFAPYER	10	TFYNELR	7	MVTEALKPYSK	11	CAAEENCLASSAANAR	16	VWLDPNETNEIANANSR	17	ATEGMVVADKNCSK	14	EEAQAEIEQYR	11
	IGGIGTVPVGR	11	VGHSELVGEIIR	12	DIELVMSQANVSR	13	IQMSNLMNQAR	11	DMIREVCGFAPYER	14	DGQAMLWDLNEGK	13	TGAIVDVPVGEELLGR	16	ASLNGADIYSGCCTLK	16	FGLEGCEVLIPALK	14	STCTINYSK	9	TFEVCDLPVR	10	YMACCLLYR	9	FGGAFCR	7	TGAIVDVPVGEELLGR	16	DACQGDSGGPHVTR	14	GLTGPTGPSGPSGAPGEK	18	VYAILTHGIFSGPAISR	17	AVGDGIVLCK	10	EGPIDLGACNQDDWISAVRPVIEK	24
	IGVGAPVYMAAVLEYLTAEILELAGNAAR	29	VGINYQPPTVVPGGDLAK	18	DKPTYDEIFYTLSPVNGK	18	IQRPPEDSIQPYEK	14	DVCTFLR	7	DIASGLIGPLIICKK	15	TGENVEDAFLEAAKK	15	AVGDGIVLCK	10	FICISDLR	8	STCTYVGAAK	10	TFVSGACDASSK	12	YMACCMLYR	9	FLICTDVAAR	10	TGENVEDAFLEAAKK	15	NDVSWNFEK	9	TGPPGEPGEAGAPGAMGPR	19	VYDQMPEPR	9	CAEVIIPLLSSVNVSDR	17	FCQLLWR	7
	IIDDSEITKEDDALWPPPDR	20	VGLIGSCTNSSYEDMGR	17	DLAALGDKVNSLGETAER	18	IQTQPGYANTLR	12	ECADLWPR	8	DIKDTTVGTLSQR	13	TIAIIAEGIPEALTR	15	CAEVIIPLLSSVNVSDR	17	FSFQCPGR	8	STVLSLDWHPNNVLLAAGSCDFK	23	TGTLTTNQMSVCR	13	YMPQNPCIIATK	12	FVALENISCK	10	TIAIIAEGIPEALTR	15	TPENYPCK	8	GESGPVGSVGPAGPAGAR	18	WHHTFYNELR	10	CATITPDEKR	10	IKIIAPPERK	10
	IIDVVYNASNNELVR	15	VGVTVAQTTMEPHLLEACVR	20	DLFEDELVPLFEK	13	ISEIEDAAFLAR	12	ELDQWIEQLNECK	13	DIPGLTDTTVPR	12	TLSDYNIQK	9	CGEDYKLHFIFR	12	FVDWCPTGFK	10	TCFVDCLIEQTHPEIR	16	TMQFEPSTMVYDACR	15	YNLSPSIFFCATPPDDGNLCR	21	GEHGFIGCRK	10	TKDELTPLHCAAR	13	AAIQAFR	7	YGCCTDGVTAAHGFGR	16	YDGIILPGK	9	CGEDYKLHFIFR	12	ISGETIFVTAPHEATAGIIGVNR	23
	IIENAENEYQTAISENYQTMSDTTFK	26	VHLQTQQEVK	10	DLGEELEALKTELEDTLDSTAAQQELR	27	ISEQFTAMFR	10	ESNCYDPERVK	11	DISLSDYK	8	TPVSEDMLGR	10	CGSVLVR	7	GVEICIATPGR	11	TFEVCDLPVR	10	TWTLCGTPEYLAPEIILSK	19	YNPTWHCIVGR	11	GNEFEDYCLKR	11	TLSDYNIQK	9	WDAPAVTVR	9	NGFPAMKEFVQR	12	YDLDFKSPDDPSR	13	CGSVLVR	7	KIWCFGPDGTGPN	13
	IINEPTAAAIAYGLDKK	17	VIAAEGEMNASR	12	DLLDTVLPHLYNETK	15	ISGLIYEETR	10	EVCGFAPYER	10	DIVHSGLAYTMER	13	TRLEQEIATYR	11	CLKDEDPYVRK	11	HFILDECDK	9	TFVSGACDASSK	12	TYADYESVNECMEGVCK	17	YPIEHGIITNWDDMEK	16	GQKIPIFSAAGLPHNEIAAQICR	23	TRLEQEIATYR	11	SLSSEVILENSK	12	GNPGPAGAAGAPGPIGAR	18	YFPTQALNFAFKDK	14	CLKDEDPYVRK	11	LIGEYGLR	8
	IIQLLDDYPK	10	VIDVTVPLQCLVK	13	DLMSWINGIR	10	ISVREPMQTGIK	12	FCLICNYVSR	10	DKLNNLVLFDK	11	TTGFGMIYDSLDYAK	15	CMDVYTPK	8	HFVLDECDK	9	TGTLTTNQMSVCR	13	TYNTNAQVPDSAGTATAYLCGVK	23	YPIEHGIITNWDDMEKIWHHTFYNELR	27	GVEICIATPGR	11	TTGFGMIYDSLDYAK	15	VHTVGPTGPDSPDAHGQHVEYTEYNNQPSQPNR	33	QMSGGFDEK	9	YGKDATNVGDEGGFAPNILENK	22	CMDVYTPK	8	LRPLSYPDTDVILMCF	16
	IKYPENFFLLR	11	VIGIECSSISDYAVK	15	DLTDYLMK	8	IVADKDYSVTANSK	14	FGGAFCR	7	DLAEDAPWK	9	TTPSYVAFTDTER	13	CQQPIGTK	8	IFCCHGGLSPDLQSMEQIR	19	TMQFEPSTMVYDACR	15	VANLLLCMYAK	11	YQQGDFGYCPR	11	ICYIFHETFGR	11	TTGIVMDSGDGVTHTVPIYEGY	22	GEIGPAGATGPSGPQGQR	18	SFSSMSYSGPSVSR	14	YLRAEPEDHYFLLTEPPLNTPENR	24	CSDIVFAR	8	LYPWGVVEVENPEHNDFLK	19
	ILLTEPPMNPTK	12	VIISAPSADAPMFVMGVNHEK	21	DNIQGITKPAIR	12	IVATKPLYVALAQR	14	FICISDLR	8	DLEALLNSK	9	TVEAEAAHGTVTR	13	CSDIVFAR	8	IGRNECVVVIR	11	TPCEEVYVK	9	VASGCLDINSSVK	13	YRDVSPFDHSR	11	IFCCHGGLSPDLQSMEQIR	19	TTMYPGIADR	10	LVNAQGEPVYCK	12	VTPAPSSDYTLK	12	YLTVAAVFR	9	CTTDHISAAGPWLK	14	NECVVVIR	8
	ILPTLEAVAALGNK	14	VKDSEDVPMVLVGNKCDLPSR	21	DPENFPFVVLGNKIDLENR	19	IVEFLQSFDEITAMTGDGVNDAPALK	26	FLICTDVAAR	10	DLKDYFSK	8	TVFDEAIR	8	CTTDHISAAGPWLK	14	IHACLYFIAPTGHSLK	16	TWTLCGTPEYLAPEIILSK	19	VFSWGFGGYGR	11	YRGFFHGVR	9	IFCGDLGNEVNDDILAR	17	TTPSYVAFTDTER	13	EPCKDTVEIQSVTGK	15	GLPGGPGAVGEPGR	14	YPMAVGLNK	9	CVAALAR	7	SCVIVIR	7
	IMNTFSVVPSPK	12	VKDTDDVPMILVGNKCDLEDER	22	DSYVGDEAQSKR	12	IYPEEMIQTGISAIDGMNSIAR	22	FVALENISCK	10	DLKPENLLLASK	12	TVIIEQSWGSPK	12	CVICDSYVRPCTLVR	15	ILALCMGNHELYMR	14	VASGCLDINSSVK	13	VIACFDSLK	9	YSKEEEMDDMDRDLGDEYGWK	21	IGRNECVVVIR	11	TVEAEAAHGTVTR	13	VVCVYDDRESEPVTGTQK	18	TSFSSHSFR	9	YRPGTVALR	9	CVSSPHFQVAER	12	SLMPYFLLTQAVR	13
	IMVANIEEVLQRGEALSALDSK	22	VKLLLQVQHASK	12	DTFNHLTTWLEDAR	14	KAGTQIENIEEDFR	14	GDINVLLCGDPGTAK	15	DLKPSNILYVDESGNPESIR	20	TVLSGGTTMYPGIADR	16	CVSSPHFQVAER	12	ILGLGDLGCYGMGIPVGK	18	VLLAAAVCTK	10	VLLAAAVCTK	10	YSNSDVIIYVGCGER	15	ILALCMGNHELYMR	14	TVFDEAIR	8	DEPPSQLEHLK	11	VCTTVEETQKEVIQTAR	17	YSQKEDKYEEEIK	13	DTNFGTNCICR	11	STIGVEFATR	10
	INVYYNEATGGK	12	VLCIINPGNPTGQVQSR	17	DVNAAIATIK	10	KAGTQIENIEEDFRDGLK	18	GNEFEDYCLKR	11	DLMVGDEASELR	12	TVTAMDVVYALKR	13	DMIREVCGFAPYER	14	IPTPLNTSGVQVICMK	16	VQENCIDLVGR	11	VLVVGAGGIGCELLK	15	YSQFINFPIYVWSSK	15	ILCFYGPPGVGK	12	TVIIEQSWGSPK	12	ATYAPLSVMHSEK	13	ETTVTVQVPR	10	YSQVLANGLDNK	12	DVCTFLR	7	VAVCDIPPR	9
	IPELAINPLGDR	12	VLGHVNNILISAVLPTAFR	19	DVNQQEFVR	9	KASAFNSWFENAEEDLTDPVR	21	GQKIPIFSAAGLPHNEIAAQICR	23	DMLLANPHELSLLK	14	TYIQCIAAISR	11	DVCTFLR	7	IYGFYDECKR	10	VSCLGVTDDGMAVATGSWDSFLR	23	WCNEHLK	7	YTEHSTVGLAQQWDQLDQLGMR	22	ILPFQYVLCAATSPAVK	17	TVLSGGTTMYPGIADR	16	WSKPQAPITGYR	12	EFSQLSTVQER	11	YSVDIPLDK	9	ECADLWPR	8	VLDALFPCVQGGTTAIPGAFGCGK	24
	IQDKEGIPPDQQR	13	VLGPCSDILKR	11	DYDDMSPR	8	KGFTPLHVAAK	11	GVEICIATPGR	11	DNDLISLPK	9	VAEEHAPSIVFIDEIDAIGTK	21	ECADLWPR	8	IYHPNIDEKGQVCLPVISAENWKPATK	27	WCNEHLK	7	WLTLEVCR	8	YTQSNSVCYAK	11	IPTPLNTSGVQVICMK	16	TVTAMDVVYALKR	13	YTYGQPLPGK	10	EVAISTETIQTSK	13	YYPTEDVPR	9	ELDQWIEQLNECK	13	YFIRDEFLR	9
	IQLVEEELDR	10	VLHEAEGHIVTCETNTGEVYR	21	DYLHYIR	7	KIEEIKDFLLTAR	13	GYKPPDEGPSEYQTIPLNKIEDFGVHCK	28	DNHLLGTFDLTGIPPAPR	18	VAGQDGSVVQFK	12	EKLCYVGYNIEQEQK	15	KVIGIECSSISDYAVK	16	YTCSFCGK	8	YTCSFCGK	8	YVATLGVEVHPLVFHTNR	18	IQAVIDSGVCR	11	TYIQCIAAISR	11	DGDYTQISHIR	11	VFDATLDNAR	10	AGVPMEVMGLMLGEFVDDYTVR	22	ESNCYDPERVK	11	YYVTIIDAPGHR	12
	IQLVEEELDRAQER	14	VLISSLQDCLHGIESK	16	DYQDNKADVILK	12	KLDPELHLDIK	11	HFILDECDK	9	DNLSYIEHIFEISR	14	VALVYGQMNEPPGAR	15	ELDQWIEQLNECK	13	LFSVPDFVGDACK	13	ASCTTNCLAPLAK	13	ASCTTNCLAPLAK	13	YVECSALTQK	10	ITVAWCK	7	VAEEHAPSIVFIDEIDAIGTK	21	YLYGEPVK	8	LPSDIAIQR	9	AVGIWHCGSCMK	12	EVCGFAPYER	10	AAFDDAIAELDTLSEESYK	19
	IQMSNLMNQAR	11	VMDSGDGVTHTVPIYEGYALPHAILR	26	EADIDGDGQVNYEEFVQMMTAK	22	KLEVEANNAFDQYR	14	IFCCHGGLSPDLQSMEQIR	19	DPNNLFMVR	9	VANVSLLALYK	11	ESNCYDPERVK	11	LIDLCQPTQK	10	FDNLYGCR	8	FDNLYGCR	8	YVEPIEDVPCGNIVGLVGVDQFLVK	25	ITVPGNFQGHSGAQCITCSYK	21	VAGQDGSVVQFK	12	ISFLEKPVTEHGGTIK	16	GVIGAIGATGAPGK	14	CEKPFLGHR	9	FGGAFCR	7	AAYFGIYDTAK	11
	IQRPPEDSIQPYEK	14	VNQAIWLLCTGAR	13	EAESCDCLQGFQLTH	15	KSEIEYYAMLAK	12	IGRNECVVVIR	11	DQTDDQVTIDSALATQK	17	VAPEEHPTLLTEAPLNPK	18	EVCGFAPYER	10	LLACIASRPGQCGR	14	IVSNASCTTNCLAPLAK	17	ICDFGLAR	8	YWLCAATGPSIK	12	IYHPNIDEKGQVCLPVISAENWKPATK	27	VALVYGQMNEPPGAR	15	VDTKDDHVIVYLK	13	SQDDIVVNSQNLR	13	DAVTYTEHAK	10	FLICTDVAAR	10	ADLINNLGTIAK	12
	IQTQPGYANTLR	12	VNQIGSVTEAIQACK	15	EAFSLFDKDGDGTITTK	17	KTVTAMDVVYALKR	14	ILCFYGPPGVGK	12	DSNYHLLMSVQESLER	16	VAPEEHPVLLTEAPLN	16	FGGAFCR	7	LLCNFMR	7	KIVSNASCTTNCLAPLAK	18	IVSNASCTTNCLAPLAK	17	ACNQLGQFLQHR	12	KPSYAEICQR	10	VANVSLLALYK	11	SSPLTGECTTAENITPPRR	19	QTGVLTLAAGSK	12	DPENFPFVVLGNK	13	FSFQCPGR	8	AENFFILR	8
	ISEIEDAAFLAR	12	VNQIGSVTESIQACK	15	EAIEGTYIDKK	11	KVESLQEEIAFLK	13	IPTPLNTSGVQVICMK	16	DTPGFIVNR	9	VATAQDDITGDGTTSNVLIIGELLK	25	FICISDLR	8	LLLAGYDDFNCNIWDAMKGDR	21	TFTDCFNCLPIAAIIDEK	18	YVECSALTQR	10	ADCASGIFLAAEK	13	KVIGIECSSISDYAVK	16	VAPEEHPTLLTEAPLNPK	18	EICAGSVGSLR	11	DNVFTAAAGSR	11	EIFLSQPILLELEAPLK	17	FVALENISCK	10	AEPEDHYFLLTEPPLNTPENR	21
	ISEQFTAMFR	10	VPTTGIIEYPFDLQSVIFR	19	EGDVLTLLESER	12	KVESLQEEIAFLKK	14	IQAVIDSGVCR	11	DVAQIFNNILR	11	VDNSSLTGESEPQTR	15	FSFQCPGR	8	LLLAGYDDFNCNVWDALKADR	21	YVECSALTQR	10	ACYGVLR	7	AFCAGGDIR	9	LDVGNFSWGSECCTRK	16	VAPEEHPVLLTEAPLN	16	NFGYNLR	7	TSLVAQSSPFK	11	ELRDHADSNIVIMLVGNK	18	FVDWCPTGFK	10	AFFVQTCR	8
	ISGLIYEETR	10	VQAHAAAALINFTEDCPK	18	EGIPALDNFLDKL	13	KVVDYTTAKEFADSLGIPFLETSAK	25	ITVPGNFQGHSGAQCITCSYK	21	DVTCDVHYENYR	12	VDQSILTGESVSVIK	15	FVALENISCK	10	LPCVAAK	7	ACYGVLR	7	CIIPNHEKR	9	AFTMDCITLEGDQVSHR	17	LIEAEDNMNCQMSNITVTYR	20	VATAQDDITGDGTTSNVLIIGELLK	25	VPAHAVITFEDAR	13	VEGPDMDINLPK	12	ETTDTDTADQVIASFK	16	GNEFEDYCLKR	11	AFLTLAEDILR	11
	ISVREPMQTGIK	12	VQVEYKGETK	10	EIAQDFKTDLR	11	KYEMFAQTLQQSR	13	IYGFYDECKR	10	DVTNNVHYENYR	12	VDYLSSLGK	9	FVDWCPTGFK	10	LSVAGNCR	8	ANVPNKVIQCFAETGQFQK	19	DLEEDHACIPLK	12	AGAIAPCEVTVPAQNTGLGPEKTSFFQALGITTK	34	LLACIASRPGQCGR	14	VDNSSLTGESEPQTR	15	VFSSDGSSTVTVQSAGDTHHFDVNQDNK	28	GGLLVGSPDDPPR	13	FYGPEGPYGVFAGR	14	GQKIPIFSAAGLPHNEIAAQICR	23	AGIAHLYGIAGSTNVTGDQVK	21
	IVADKDYSVTANSK	14	VRLGDVISIQPCPDVK	16	EIEIDIEPTDKVER	14	LAADDFR	7	IYHPNIDEKGQVCLPVISAENWKPATK	27	DWNVDLIPK	9	VFDKDGNGYISAAELR	16	GACILNMLR	9	NAVWALSNLCR	11	CFVYPLDFAR	10	DLEEDHACIPLKK	13	ALQSLACGKPTQR	13	LLCNFMR	7	VDQSILTGESVSVIK	15	ATHSVQLDFINK	12	GFTGPPGEPGEAGAPGAMGPR	21	GIPHLVTHDAR	11	HFVLDECDK	9	AGLQFPVGR	9
	IVATKPLYVALAQR	14	VRPCVVYGGADIGQQIR	17	EIIDLVLDR	9	LAEMPADSGYPAYLGAR	17	KPSYAEICQR	10	EAFNMIDQNR	10	VFDKEGNGTVMGAELR	16	GNEFEDYCLKR	11	NYLLQCTR	8	CIIPNHEKR	9	EHALLAFTLGVK	12	ATEGMVVADKNCSK	14	LLLAGYDDFNCNVWDALKADR	21	VFDKDGNGYISAAELR	16	WEACDIPR	8	LNVDPDNFR	9	GMGGAFVLVLYDEIKK	16	ICYIFHETFGR	11	AGTQIENIEEDFRDGLK	17
	KAGTQIENIEEDFR	14	VSALNSVHCEHVEDEGESR	19	EITALAPSTMK	11	LAEQAERYDDMAAAMK	16	KVIGIECSSISDYAVK	16	EAGAGGLSIAVEGPSK	16	VFFDLMR	7	GQKIPIFSAAGLPHNEIAAQICR	23	QGQGQLVTCSGAFK	14	DLEEDHACIPLKK	13	EVAAFAQFGSDLDAATQQLLNR	22	AVGDGIVLCK	10	LSTACPGR	8	VFDKEGNGTVMGAELR	16	YVYEFAR	7	DVGSCYEWTSR	11	GNLEVLLFTIQSK	13	IFCCHGGLSPDLQSMEQIR	19	AGVLAHLEEER	11
	KAGTQIENIEEDFRDGLK	18	VSCLGVTDDGMAVATGSWDSFLK	23	EKEPIVGSTDYGKDEDSAEALLK	23	LAEQAERYDDMASAMK	16	LDVGNFSWGSECCTRK	16	EALENANTNTEVLK	14	VFLENVIR	8	GVEICIATPGR	11	QSLETICLLLAYK	13	EHALLAFTLGVK	12	GKCTTDHISAAGPWLK	16	CATITPDEKR	10	MDQAIIFCR	9	VFLENVIR	8	VSAALFAENR	10	AQEVVQLGDPNIK	13	GSDVIIMLVGNK	12	IGRNECVVVIR	11	AHSSMVGVNLPQK	13
	KEENLADWYSQVITK	15	VSHVSTGGGASLELLEGK	18	ELISNASDALDKIR	14	LATALQKLEEAEKAADESER	20	LGIQGSYFCSQECFK	15	EANLLNAVIVQR	12	VFLENVIRDAVTYTEHAK	18	HFVLDECDK	9	QVLIRPCSK	9	EVAAFAQFGSDLDAATQQLLNR	22	HLQLAIRGDEELDSLIK	17	CGEDYKLHFIFR	12	MLSCAGADRLQTGMR	15	VFLENVIRDAVTYTEHAK	18	KVWEVVGQGDMGCTAGGGR	19	VSWDPVPAR	9	GTEWVDPEDPTVIAENELLGAAAAIEAAAK	30	IHACLYFIAPTGHSLK	16	AIAELGIYPAVDPLDSTSR	19
	KGLTPSQIGVILR	13	VTAVIPCFPYAR	12	ELLTTMGDR	9	LEEAEKAADESER	13	LLACIASRPGQCGR	14	EAVELPLTHFELYK	14	VFLLGEEVAQYDGAYK	16	HLCEPGADGAETFADGVPR	19	RQVLIRPCSK	10	GKCTTDHISAAGPWLK	16	IRTNLLQVCER	11	CGSVLVR	7	MLTEAIMHDCVVK	13	VFLLGEEVAQYDGAYK	16	VVVEGIQTIK	10	IQITAIGVGK	10	GYEEWLLNEIR	11	ILALCMGNHELYMR	14	AIGGIILTASHNPGGPNGDFGIK	23
	KIEEIKDFLLTAR	13	VTIAQGGVLPNIQAVLLPK	19	ELQELVQYPVEHPDK	15	LEQEIATYR	9	LLCNFMR	7	EAYPEEAYIADLDAK	15	VFQFLNAK	8	ICYIFHETFGR	11	RSTCTINYSK	10	HLDACETMGNATAICSDK	18	IVLLDCSLEYK	11	CGYPAKR	7	NAVWALSNLCR	11	VFQFLNAK	8	YGYTPIQASYAK	12	QDVLSAIAR	9	ICKGDHWTTR	10	IPTPLNTSGVQVICMK	16	AIGSASEGAQSSLQEVYHK	19
	KLEVEANNAFDQYR	14	VTQSNFAVGYK	11	ELVFKEDGQEYAQVIK	16	LGESVQDLSSFDEYSSELK	19	LPCVAAK	7	EDITQSAQHALR	12	VGQAVDVVGQAGKPK	15	IFCCHGGLSPDLQSMEQIR	19	SIQCLTVHK	9	ISVAWCK	7	KMGVPYCIVK	10	CLKDEDPYVRK	11	NCTYTQVQTR	10	VGQAVDVVGQAGKPK	15	VLYSSPEEGEREYQPAISGR	20	LSIIATDASYR	11	IGHYILGDTLGVGTFGK	17	IYGFYDECKR	10	AINQQTGAFVEISR	14
	KLTPITYPQGLAMAK	15	VTVLGHVQR	9	EMVELPLRHPALFK	14	LGIYTVLFER	10	MDQAIIFCR	9	EDLYLKPIQR	10	VGQEIEVRPGIVSK	14	IGRNECVVVIR	11	SNIWVAGDAACFYDIK	16	IVLLDCSLEYK	11	LIGQIVSSITASLR	14	CMDVYTPK	8	NGETYNGHLVSCDNWMNINLR	21	VHIEIGPDGR	10	GSNVMYQDTIMTK	13	SNMVIVDIK	9	IINEPTAAAIAYGLDK	16	LDVGNFSWGSECCTRK	16	AKEILQEEEDLAEIVQLVGK	20
	KSEIEYYAMLAK	12	VVDLLAPYAK	10	EQGFLSFWR	9	LIEDNEYTAR	10	MLSCAGADRLQTGMR	15	EEIFGPVQQIMK	12	VIILGDSGVGK	11	IHACLYFIAPTGHSLK	16	SPFAYCMMIR	10	KMGVPYCIVK	10	LQEVPHEGPMCDLLWSDPDDRGGWGISPR	29	CSDIVFAR	8	NHDEESLECLCR	12	VIILGDSGVGK	11	EDIATDVTLNR	11	GNTYTGAALEFAK	13	IMVANIEEVLQR	12	LGIQGSYFCSQECFK	15	AKWYPEVR	8
	KSQIFSTASDNQPTVTIK	18	VVGKDYLLCDYNR	13	EQQEAIEHIDEVQNEIDR	18	LIIWDSYTTNK	11	NAVWALSNLCR	11	EFNEEGALSVLQQFK	15	VIKDFMIQGGDFTR	14	ILALCMGNHELYMR	14	STCTINYSK	9	LIGQIVSSITASLR	14	MGVPYCIVK	9	CTLPLTGK	8	NLFNVVDCK	9	VIKDFMIQGGDFTR	14	IGPRADDIGAEAFGR	15	GFSPADSVTFK	11	IQQNTFTR	8	LHLDYIGPCK	10	ALAAGGYDVEK	11
	KTVTAMDVVYALKR	14	VVLLGEGCVGK	11	EVDDLEQWIAER	12	LIKDDFLQQNGYTPYDR	17	NCTYTQVQTR	10	EFSPFGTITSAK	12	VIMVTGDHPITAK	13	IPTPLNTSGVQVICMK	16	STVLSLDWHPNNVLLAAGSCDFK	23	LQEVPHEGPMCDLLWSDPDDRGGWGISPR	29	QIEGHTICALGDGAAWPVQGLIR	23	CTTDHISAAGPWLK	14	NYLLQCTR	8	VIMITGDNKGTAVAICR	17	NVAEASASPNLVNIK	15	SPGLLDQIGR	10	IVLDNSVFSEHR	12	LLACIASRPGQCGR	14	ALKDEEKMELQEIQLK	16
	KVESLQEEIAFLK	13	VVVCDNGTGFVK	12	EVDEQMLNVQNK	12	LISQIVSSITASLR	14	NHDEESLECLCR	12	EGIDPTPYYWYTDQR	15	VKDTDDVPMILVGNK	15	IYHPNIDEKGQVCLPVISAENWKPATK	27	TCATVTIGGINIAEALVSK	19	MGVPYCIVK	9	QITQVYGFYDECLRK	15	CVAALTR	7	QSLETICLLLAYK	13	VKDTDDVPMILVGNK	15	TLMFAGYK	8	QDFASLIK	8	IWHHTFY	7	LLCNFMR	7	ALTVPELTQQMFDAK	15
	KVESLQEEIAFLKK	14	VVVIPAGVPR	10	EVDIGIPDATGRLEILQIHTK	21	LKVPPAINQFTQALDR	16	NLFNVVDCK	9	EIAEAYLGK	9	VLAVNQENEHLMEDYEK	17	KVIGIECSSISDYAVK	16	TCFVDCLIEQTHPEIR	16	QIEGHTICALGDGAAWPVQGLIR	23	SCLLLQFTDKR	11	CVSSPHFQVAER	12	QVLIRPCSK	9	VLKQVHPDTGISSK	14	RGQALVTLPVTVTK	14	VQVAQGIPVTLR	12	KEFTLEFSR	9	LLLAGYDDFNCNIWDAMKGDR	21	ALTVPELTQQVFDAK	15
	KVVDYTTAKEFADSLGIPFLETSAK	25	VWNLANCK	8	FDGALNVDLTEFQTNLVPYPR	21	LLFEGAGSNPGDK	13	NYLLQCTR	8	EIVLADVIDNDSWR	14	VLSIGDGIAR	10	LDVGNFSWGSECCTRK	16	TFCGTPEYLAPEVLEDNDYGR	21	QITQVYGFYDECLRK	15	TFVSGACDASAK	12	DMIREVCGFAPYER	14	RDLMACAQTGSGK	13	VLRDNIQGITKPAIR	15	VYDLGTDTELR	11	MEWSDSER	8	KLDHCNIVR	9	LLLAGYDDFNCNVWDALKADR	21	ALVEFTNSPDCLSK	14
	KYEMFAQTLQQSR	13	VYCGHEYTINNLK	13	FEELNADLFR	10	LLLIGDSGVGK	11	QSLETICLLLAYK	13	EKAPSIIFIDELDAIGTK	18	VQQTVQDLFGR	11	LHLDYIGPCK	10	TFEVCDLPVR	10	SCLLLQFTDKR	11	VICQGFTGK	9	DVCTFLR	7	RQVLIRPCSK	10	VLSIGDGIAR	10	MHGINGLVYGNLK	13	AFSSLMNLER	10	LALDMEISAYR	11	LPCVAAK	7	AMEVDERPTEQYSDIGGLDK	20
	LAADDFR	7	WLHEINQNCDDVCR	14	FFFDVGSNK	9	LLLLGAGESGK	11	QVLIRPCSK	9	ELILFSNSDNER	12	VTDALNATR	9	LIDLCQPTQK	10	TFVSGACDASSK	12	TFTDCFNCLPVAAIVDEK	18	AHGQDLGTAGSCLR	14	ECADLWPR	8	RSTCTINYSK	10	VQQTVQDLFGR	11	RPGAEISSDLLKPV	14	LEGPDVDINLPK	12	LASDLLEWIR	10	LSVAGNCR	8	ASGNYATVISHNPETK	16
	LAEMPADSGYPAYLGAR	17	WLKEDKLECSEELGDLVK	18	FGEMQLDFR	9	LLLNNDNLLR	10	RLTQNADCVVVLDNTALNR	19	ELLQESALIR	10	VTGQFPWSSLR	11	LLACIASRPGQCGR	14	TGEGFLCVFAINNSK	15	TFVSGACDASAK	12	ALNGFTPLHIACK	13	EKLCYVGYNIEQEQK	15	SACDTVDTWLDDTAKGR	17	VTDALNATR	9	EANLPLPGYR	10	VVPEGVLTQLER	12	LCPNSTGAEIR	11	LTTVCPTVKPQTQGLAK	17	ATAGDTHLGGEDFDNR	16
	LAEQAERYDDMAAAMK	16	WVPEITHHCPK	11	FGFYEVFK	8	LLLPWLEAR	9	RSTCTINYSK	10	ELLTSFGPLK	10	VTHAVVTVPAYFNDAQR	17	LLCNFMR	7	TGTLTTNQMSVCR	13	VICQGFTGK	9	AWNAYPYCR	9	ELDQWIEQLNECK	13	SILIDESTQATEPECMVPVVLGAK	24	VTHAVVTVPAYFNDAQR	17	FVSWIER	7	VATFPSLPTIQSK	13	LHFFMPGFAPL	11	MDQAIIFCR	9	ATIAGGGVIPHIHK	14
	LAEQAERYDDMASAMK	16	WVTYFNKPDIDAWELR	16	FGVEQDVDMVFASFIR	16	LLQDFFNGKELNK	13	SACDTVDTWLDDTAKGR	17	EMTLDEWK	8	VVAEPVELAQEFR	13	LLLAGYDDFNCNVWDALKADR	21	TMQFEPSTMVYDACR	15	ACVTGKPISQGGIHGR	16	CLEEVEDLIVK	11	ESNCYDPERVK	11	SIQCLTVHK	9	VTIAQGYDALSSMANIAGYK	20	IFSVDSVSTVR	11	SEVNFFPIGTK	11	LLEAQIATGGIIDPVHSHR	19	NACFEPANQMVK	12	ATLNAFLYR	9
	LAPITYPQGLALAK	14	WVTYFNKPDIDAWELRK	17	FLDGIYVSEK	10	LNIPVSQVNPR	11	SIQCLTVHK	9	EQAEAEVASLNR	12	VVLAYEPVWAIGTGK	15	LTTVCPTVKPQTQGLAK	17	TWTLCGTPEYLAPEIILSK	19	ALNGFTPLHIACK	13	CVSTLLDLIQTK	12	EVCGFAPYER	10	SIQFVDWCPTGFKVG	15	VVAEPVELAQEFR	13	EALQPLLEGSPTGSQAK	17	GPAGPNGPPGKDGSNGIPGAIGPPGHR	27	LLGGVTIAQGGVLPNIQAVLLPK	23	NAVWALSNLCR	11	ATVLESEGTR	10
	LATALQKLEEAEKAADESER	20	YADLTEDQLPSCESLK	16	FPGQLNADLR	10	LPLMECVQVTK	11	SNIWVAGDAACFYDIK	16	EQLAIAEFAR	10	VVLIGDSGVGK	11	MDQAIIFCR	9	TYADYESVNECMEGVCK	17	ATEGMVVADK	10	DCEQAENWMAAR	12	FGGAFCR	7	SKLESLCR	8	VVDYTTAKEFADSLGIPFLETSAK	24	READAIAVDGGQVYMAVK	18	YVGISELQNR	10	LPDVYGVFQFK	11	NCTYTQVQTR	10	AVDSLVPIGR	10
	LDDLVNWAR	9	YADLTEDQLPSCESLKDTIAR	21	FTGSEIR	7	LQDPFSLYR	9	STCTINYSK	9	ETDLQELFRPFGSISR	16	VVTDTDETELAR	12	MLSCAGADRLQTGMR	15	VASGCLDINSSVK	13	AWNAYPYCR	9	DIASGLIGPLIICK	14	FICISDLR	8	SNILTLMYQCMQDK	14	VVLAYEPVWAIGTGK	15	GDLSTGDLANAIK	13	EQGATGPVGLR	11	LPLQDVYK	8	NGDVIELKYPLNCADPTSER	20	AVFPSIVGR	9
	LDILDTAGQEEFGAMREQYMR	21	YDDMAACMK	9	GAEAANVTGPGGVPVQGSK	19	LQQTQAQVDEVVDIMR	16	STCTYVGAAK	10	EWTDGLFTHVLR	12	VWLDPNETNEIANANSR	17	NACDHLSGFNVCNR	14	VCGYDTPFPHIFEPFYIPDKWK	22	CLEEVEDLIVK	11	EGSASTEVLR	10	FLICTDVAAR	10	SNIWVAGDAACFYDIK	16	VVLIGDSGVGK	11	SNTPIMVDGKDVMPDVNR	18	GESGPVGSVGPAGPAG	16	LVTMQIWDTAGQER	14	NIYYLCAPNR	10	AVLVDLEPGTMDSVR	15
	LEEAEKAADESER	13	YDLLCLEGLVR	11	GAEILEVLHSLPAVR	15	LTGMAFR	7	STVLSLDWHPNNVLLAAGSCDFK	23	FAAYFQQGDMESNGK	15	YAEIVHLTLPDGTKR	15	NAVWALSNLCR	11	VIACFDSLK	9	CVSTLLDLIQTK	12	FCLQYTR	7	FVALENISCK	10	SPFAYCMMIR	10	VVTDTDETELAR	12	NIENPAIADIYTEHPHQVIVAK	22	SPPLLIAGGR	10	MALDIEIATYR	11	NLFNVVDCK	9	AVVGVVAGGGR	11
	LEQEIATYR	9	YDPTIEDSYRK	11	GAGYTFGQDISETFNHANGLTLVSR	25	LTPEEEEILNK	11	TCATVTIGGINIAEALVSK	19	FAIQDISVEETSAK	14	YDGIILPGK	9	NHDEESLECLCR	12	VLVVGAGGIGCELLK	15	DCEQAENWMAAR	12	GACHGQTGMFPR	12	GQKIPIFSAAGLPHNEIAAQICR	23	STCTINYSK	9	VWLDPNETNEIANANSR	17	SVQSSVPYILR	11	GLTGPTGPSGPSGAPGEKGETGAIGPPGLTGPR	33	NLTNPNTVIILIGNK	15	QGQGQLVTCSGAFK	14	AVVQVFEGTSGIDAK	15
	LGIYTVLFER	10	YEVAVPLCK	9	GAWSNVLR	8	LTPITYPQGLAMAK	14	TCTDIKPEWLVK	12	FATEAAITILR	11	YFHVVIAGPQDSPFEGGTFK	20	NIYYLCAPNR	10	VQENCIDLVGR	11	DIASGLIGPLIICK	14	GCEVTPDVNISGQK	14	GVEICIATPGR	11	STCTYVGAAK	10	VYAILTHGIFSGPAISR	17	QLICDPSYVMDR	12	FDLTNICK	8	NVFIIGATNRPDIIDPAILRPGR	23	QSLETICLLLAYK	13	AVVVNAAQLASYSQSK	16
	LIEDNEYTAR	10	YFAGNLASGGAAGATSLCFVYPLDFAR	27	GFPGYMYTDLATIYER	16	LTVNDFVR	8	TFEVCDLPVR	10	FDDAVVQSDMK	11	YFPTQALNFAFKDK	14	NLFNVVDCK	9	WCNEHLK	7	DLILQCLDDKDESIR	15	GWDQGLLGMCEGEKR	15	HFVLDECDK	9	STVLSLDWHPNNVLLAAGSCDFK	23	VYDQMPEPR	9	NSTFAEIFK	9	GEPGAAGAPGGVGPAGLQGMPGER	24	QFLFRPWDVTK	11	QVLIRPCSK	9	DADIGVAEAER	11
	LIIWDSYTTNK	11	YFDEISQDTGKYCFGVEDTLK	21	GISEETTTGVHNLYK	15	LVEDMENKIR	10	TGTLTTNQMSVCR	13	FDGILGMAYPR	11	YLRAEPEDHYFLLTEPPLNTPENR	24	NYLLQCTR	8	YTCSFCGK	8	EGSASTEVLR	10	HGSLGFLPR	9	ICYIFHETFGR	11	TAQCFLR	7	YDGIILPGK	9	MYDIDLAATPR	11	DLEAWFQTK	9	RNLDIERPTYTNLNR	15	RAAQLCGAGMAAVVDK	16	DAGTIAGLNVMR	12
	LISQIVSSITASLR	14	YFLHTGHLTIAGCK	14	GIYTGLSAGLLR	12	MATAASSSSLEK	12	TPCEEVYVK	9	FDLMYAK	7	YLTVAAVFR	9	QGQGQLVTCSGAFK	14	ASCTTNCLAPLAK	13	ENQSILITGESGAGK	15	HLQLAIR	7	IFCCHGGLSPDLQSMEQIR	19	TCFVDCLIEQTHPEIR	16	YDLDFKSPDDPSR	13	SLEQEISPTLINK	13	QAPDTYIKK	9	SADTLWGIQK	10	SACDTVDTWLDDTAKGR	17	DATNVGDEGGFAPNILENK	19
	LIVENLSSR	9	YFLVGAGAIGCELLK	15	GLAPDLPEDLYHLIKK	16	MAVTFIGNSTAIQELFK	17	TTSILCLAR	9	FDSPESHVGVAWR	13	YLYTLVITDKEK	12	QVLIRPCSK	9	FDNLYGCR	8	FCLQYTR	7	HPSAVTACNLDLENLITDSNR	21	IGRNECVVVIR	11	TCPFFFPFDTR	11	YESLTDPSKLDSGK	14	TYFSHWADLSPGGAQVK	17	VVEQAAGALSKPELK	15	SVIDYQTHFR	10	SIQCLTVHK	9	DESGPSIVHR	10
	LKPLEVELR	9	YFPTQALNFAFK	12	GLDVDSLVIEHIQVNK	16	MDELQLFR	8	TYADYESVNECMEGVCK	17	FEIWDTAGQER	11	YPMAVGLNK	9	RQVLIRPCSK	10	ICDFGLAR	8	GACHGQTGMFPR	12	HTYLPLEVCNIVAGQR	16	IHACLYFIAPTGHSLK	16	TCTDIKPEWLVK	12	YFPTQALNFAFKDK	14	TSEEQHLGILGPIIR	15	AVTEGDVELSNEER	14	VAVLGASGGIGQPLSLLLK	19	SNIWVAGDAACFYDIK	16	DFLAGGIAAAISK	13
	LKVPPAINQFTQALDR	16	YGDGGSSFQSTTGHCVHMR	19	GLVSSDELAKDVTGAEALLER	21	MESCGIHETTFNSIMK	16	VASGCLDINSSVK	13	FFYSDQNVDSR	11	YRPGTVALR	9	RSTCTINYSK	10	IVSNASCTTNCLAPLAK	17	GAGTGGLGLTVEGPCEAK	18	HVINFDLPSDIEEYVHR	17	ILALCMGNHELYMR	14	TFEVCDLPVR	10	YGKDATNVGDEGGFAPNILENK	22	TFYSQVSSPLLK	12	ISTITSGGCYGGGYK	15	VTVLFAGQHISK	12	STCTINYSK	9	DGMAFNALIHK	11
	LLLIGDSGVGK	11	YGYEIPVDMLCK	12	GNLANVIR	8	MFDVGGQR	8	VAVVCSSNQNR	11	FLAVGLVDNTVR	12	YSQVLANGLDNK	12	SIQCLTVHK	9	TFTDCFNCLPIAAIIDEK	18	GCEVTPDVNISGQK	14	HYYTGTQGLIFVVDCADRDR	20	ILCFYGPPGVGK	12	TGTLTTNQMSVCR	13	YLTVAAVFR	9	EMGLADPFTEK	11	GGAGPPGATGFPGAAGR	17	WARPPISMNFEVPFAPSGLK	20	STCTYVGAAK	10	DIELVMSQANVSR	13
	LLLLGAGESGK	11	YGYEIPVDMLCKR	13	GPGLGSTQGQTIALPAQGLIEFR	23	MKEIAEAYLGK	11	VCDEPHPLLVK	11	FLMANGQLVK	10	YSVDIPLDK	9	SPFAYCMMIR	10	VSNASCTTNCLAPLAK	16	HALHCTILASAGQQR	15	ICDQISDAVLDAHLK	15	ILGLGDLGCYGMGIPVGK	18	TIMQLCHDR	9	YPMAVGLNK	9	YNFVTPLTSMVVTKPKDETK	20	AAIQSVLSKE	10	WVPFDGDDIQLEFVR	15	STVLSLDWHPNNVLLAAGSCDFK	23	DITYFIQQLLR	11
	LLLNNDNLLR	10	YHFFLYK	7	GPLLVQDVVFTDEMAHFDR	19	MKTATDEAYKDPSNLQGK	18	VCGYDTPFPHIFEPFYIPDKWK	22	FLQDYFDGNLK	11	YYPTEDVPR	9	STVLSLDWHPNNVLLAAGSCDFK	23	YVECSALTQR	10	HGSLGFLPR	9	IGLIHGHQVIPWGDMASLALLQR	23	IPTPLNTSGVQVICMK	16	TLLLCGYPNVGK	12	YRPGTVALR	9	LCDDPLDKFVEESGGR	16	DLEELSTGK	9	YNEDLELEDAIHTAILTLK	19	TFCGTPEYLAPEVLEDNDYGR	21	DLAALGDKVNSLGETAER	18
	LLLPWLEAR	9	YHQIGSGKCEIK	12	GQVITIGNER	10	MLAEDELRDAVLLVFANK	18	VLLAAAVCTK	10	FLQDYFDGNLKR	12	ADIGVAMGIAGSDVSK	16	SVSVTAAGQCR	11	ACYGVLR	7	HLQLAIR	7	INPVCPADLVIDHSIQVDFNR	21	IYGFYDECKR	10	TMQFEPSTMVYDACR	15	YSEKEDKYEEEIK	13	IDSFFSPPSPPPDQR	15	AAEGLGMTAVQVK	13	NILGGTVFR	9	TFEVCDLPVR	10	DLFEDELVPLFEK	13
	LLQDFFNGK	9	YHTVNGHNCEVR	12	GTVVTGTLER	10	MNVLADALK	9	VLVVGAGGIGCELLK	15	FNDYFEFPR	9	AFTHTAQYDEAISDYFR	17	TCATVTIGGINIAEALVSK	19	ANVPNKVIQCFAETGQFQK	19	HPSAVTACNLDLENLITDSNR	21	KPVEGYDISFLITNFHTEQMYK	22	IYHPNIDEKGQVCLPVISAENWKPATK	27	TWTLCGTPEYLAPEIILSK	19	YSQKEDKYEEEIK	13	LVDDSVSDTFFDNR	14	ILSVLESR	8	DYQELMNVK	9	TFVSGACDASSK	12	DLLDTVLPHLYNETK	15
	LLQDFFNGKELNK	13	YHTVNGHNCEVRK	13	GVVPLAGTNGETTTQGLDGLSER	23	MQHNLEQQIQAR	12	VYCENQPMLPIGLSDIPGEAMVK	23	FNLMAIVSDR	10	AHVIVMAATNRPNSIDPALR	20	TCFVDCLIEQTHPEIR	16	CFVYPLDFAR	10	HTYLPLEVCNIVAGQR	16	KSDIYVCMISYAHNVAAQGK	20	KVIGIECSSISDYAVK	16	TYADYESVNECMEGVCK	17	YSQVLANGLDNK	12	VISYTIIPLK	10	QGVEADIAGLR	11	FASFIDKVR	9	TGEGFLCVFAINNSK	15	DLTDYLMK	8
	LNGTDPEDVIR	11	YISPDQLADLYK	12	GWNILTNSEK	10	MQKEITALAPSTMK	14	WLSCETQLPVSFR	13	FSDFLGLYEK	10	ALGNICYDSHEGR	13	TCTDIKPEWLVK	12	CIIPNHEKR	9	HVINFDLPSDIEEYVHR	17	LPFCAMGVSSVIHPK	15	LDVGNFSWGSECCTRK	16	VASGCLDINSSVK	13	YSVDIPLDK	9	GDSLSEEVDLTLPK	14	AGVFDNVTDLR	11	LALDIEIATYR	11	TGTLTTNQMSVCR	13	DNIQGITKPAIR	12
	LPAAGVGDMVMATVK	15	YIYDSAFHPDTGEK	14	GYAFNHSADFETVR	14	MQQQLDEYQELLDIK	15	YTCSFCGK	8	FSPAGPILSIR	11	ALQHMTDFAIQFNK	14	TFEVCDLPVR	10	DLEEDHACIPLKK	13	ICDPGLTSFEPEALGNLVEGMDFHR	25	MEEIVEGCTGALHILAR	17	LGIQGSYFCSQECFK	15	VAVVCSSNQNR	11	YYPTEDVPR	9	STSMLDDILR	10	ATASTSGQSPFGLGR	15	CPETLFQPSFIGMESAGIHETTYNSIMK	28	TPCEEVYVK	9	DRQYLLFFHK	10
	LQDPFSLYR	9	YKYGYEIPVDMLCKR	15	GYDVIAQAQSGTGK	14	NASEMIDKLTLTFNR	15	ASCTTNCLAPLAK	13	FTMVQVWPVR	10	CGPLIDLCR	9	TFVSGACDASSK	12	EHALLAFTLGVK	12	IMRPTDVPDTGLLCDLLWSDPDKDVQGWGENDR	33	QTFSPFGQIMEIR	13	LLACIASRPGQCGR	14	VCISILHAPGDDPMGYESSAER	22	AKDPFAHLPK	10	SMDSFIYLGQNYYK	14	GDAGPEGLAGADGIQGADGIIGPR	24	FDDGAGGDNEVQR	13	TWTLCGTPEYLAPEIILSK	19	DSYVGDEAQSKR	12
	LQQTQAQVDEVVDIMR	16	YLECSALTQR	10	HDVVFLITK	9	NATNVEQAFMTMAAEIK	17	CGGIDKR	7	FTQDTQPHYIYSPR	14	DAVTYTEHAK	10	TGEGFLCVFAINNSK	15	EVAAFAQFGSDLDAATQQLLNR	22	KDILKDLVEMCR	12	SKDIEVLEGKPIYVDCYGNLAPLTK	25	LLCNFMR	7	VFSWGFGGYGR	11	CGPLIDLCR	9	YNFVTPLTSMVVTKPK	16	STGEQGATGPVGLR	14	FELTGIPPAPR	11	VASGCLDINSSVK	13	DTFNHLTTWLEDAR	14
	LSGGTTMYPGIADR	14	YLLQYQEPIPCEQLVTALCDIK	22	HGIVEDWDLMER	12	NDEELNKLLGGVTIAQGGVLPNIQAVLLPK	30	FDNLYGCR	8	FTVDLPK	7	DHADSNIVIMLVGNK	15	TGTLTTNQMSVCR	13	GTLMELGISPIVTSGLIMQLLAGAK	25	KSDIYVCMISYAHNVAAQGK	20	VLNEECDQNWYK	12	LLLAGYDDFNCNVWDALKADR	21	VLLAAAVCTK	10	DAVTYTEHAK	10	YAIPEVASSGIWK	13	VDATDSGDWGK	11	FVIGGPQGDAGLTGR	15	VAVVCSSNQNR	11	DVNAAIATIK	10
	LTGMAFR	7	YLVVNADEGEPGTCK	15	HLIPAANTGESK	12	NDEELNKLLGK	11	ICDFGLAR	8	FVFDRPLPVSR	11	DPENFPFVVLGNK	13	TMQFEPSTMVYDACR	15	HLQLAIRGDEELDSLIK	17	LPFCAMGVSSVIHPK	15	VSVVDLTCR	9	LPCVAAK	7	VLVVGAGGIGCELLK	15	DNYVPEVSALDQEIIEVDPDTK	22	STPLVGTATTQLTSDLPSLPHR	22	DGSNGIPGAIGPPGHR	16	GAGAFGYFEVTHDITR	16	VCGYDTPFPHIFEPFYIPDKWK	22	DVNQQEFVR	9
	LTPEEEEILNK	11	YLVVNADEGEPGTCKDR	17	HLTGEFEK	8	NDTKEDVFVHQTAIK	15	IVSNASCTTNCLAPLAK	17	FVINYDYPNSSEDYIHR	17	EHLELFWSR	9	TYADYESVNECMEGVCK	17	IVLLDCSLEYK	11	MEEIVEGCTGALHILAR	17	VSYPLCFIFSSPVGCKPEQQMMYAGSK	27	LRIEECAAR	9	VVCDENGSK	9	DPENFPFVVLGNK	13	YIIILDPAVSTGQR	14	SGEYWIDPDQGCNQDAIK	18	GFLTERDDILCPDCGKDI	18	VIACFDSLK	9	DVYDKVDYLSSLGK	14
	LTPITYPQGLAMAK	14	YMACCLLYR	9	HNPVFGVMS	9	NENTFLDLTVQQIEHLNK	18	YVECSALTQR	10	FYAYNPLAGGLLTGK	15	ELRDHADSNIVIMLVGNK	18	VASGCLDINSSVK	13	KMGVPYCIVK	10	MIEPIDEYCVQQLK	14	YLALESMCTLASSEFSHEAVK	21	LSTACPGR	8	VYCENQPMLPIGLSDIPGEAMVK	23	EHLELFWSR	9	AVASLNTPLFPVDPK	15	SDDDDDFYTDSEDIVSR	17	GLCGAIHSSVAK	12	VLLAAAVCTK	10	DYLHYIR	7
	LTVNDFVR	8	YMACCLLYRGDVVPK	15	HQEGEIFDTEK	11	NFGIGQDIQPK	11	ACYGVLR	7	FYQASTSELYGK	12	ETTDTDTADQVIASFK	16	VFSWGFGGYGR	11	LECSEELGDLVK	12	QTFSPFGQIMEIR	13	YYVTIIDAPGHRDFIK	16	LSVAGNCR	8	WCNEHLK	7	EIFLSQPILLELEAPLK	17	IPALPEFTVPK	11	DFRDEQCSQFDR	12	HIAEDADRKYEEVAR	15	VQENCIDLVGR	11	DYQDNKADVILK	12
	LVEDMENKIR	10	YMLLPNQVWDSIIQQATK	18	HQGVMVGMGQKDSYVGDEAQSK	22	NGDYLCVK	8	ANVPNKVIQCFAETGQFQK	19	FYVHNDIFR	9	FYGPEGPYGVFAGR	14	VIACFDSLK	9	LIGQIVSSITASLR	14	SKDIEVLEGKPIYVDCYGNLAPLTK	25	AELRDDPIISTHLAK	15	LTTQAYCK	8	WLSCETQLPVSFR	13	ETTDTDTADQVIASFK	16	HGCPAVAPIDTVYGTLDLVNAK	22	EIGPQTLGR	9	IEEELGDK	8	VSCLGVTDDGMAVATGSWDSFLR	23	EAESCDCLQGFQLTH	15
	LVVVGAGGVGK	11	YMPQNPCIIATK	12	HTNYTMEHIR	10	NGYGFINR	8	CFVYPLDFAR	10	GAEEMETVIPVDVMR	15	GAHGIIVVYDVTDQESFNNVK	21	VLLAAAVCTK	10	LQEVPHEGPMCDLLWSDPDDRGGWGISPR	29	VAILVDDMADTCGTICHAADK	21	AIIPCIK	7	MDQAIIFCR	9	YTCSFCGK	8	FNCGTWMDK	9	TLEGIQQTTYEESQPTAVPAPTEIDFR	27	TGTDPYSVLKPK	12	LKQEYFVVAATLQDIIR	17	VYCENQPMLPIGLSDIPGEAMVK	23	EAFSLFDKDGDGTITTK	17
	MATAASSSSLEK	12	YNLSPSIFFCATPPDDGNLCR	21	IADFGLAR	8	NILAAASPYIR	11	CIIPNHEKR	9	GATQQILDEAER	12	GAVGALLVYDIAK	13	VLVVGAGGIGCELLK	15	MGVPYCIVK	9	VLNEECDQNWYK	12	CIIPNHEK	8	MLSCAGADRLQTGMR	15	ALCTGEK	7	GAVGALLVYDIAK	13	VIFEGGIDPLLR	12	ELGPQALAR	9	LPDGQVITIGNER	13	YKEAEPLCKR	10	EAIEGTYIDKK	11
	MAVTFIGNSTAIQELFK	17	YNPTWHCIVGR	11	ICLDILKDKWSPALQIR	17	NILFVITKPDVYK	13	CKHFELGGDKK	11	GAVDGGLSIPHSTK	14	GIPHLVTHDAR	11	VQENCIDLVGR	11	QIEGHTICALGDGAAWPVQGLIR	23	VVETDPSPYCIVAPDTVIHCEGEPIKR	27	DCEDPNPLIR	10	NHDEESLECLCR	12	ASCTTNCLAPLAK	13	GIMNSFVNDIFER	13	AADIGLGVIALNPADDVR	18	AALSELHAFK	10	LVLEVAQHLGENTVR	15	YTCSFCGK	8	EGDVLTLLESER	12
	MDELQLFR	8	YPIEHGIITNWDDMEK	16	IDQLEGDHQLIQEALIFDNK	20	NLDIERPTYTNLNR	14	CLIPVFALGR	10	GAVYSFDPVGSYQR	14	GMGGAFVLVLYDEIK	15	VYCENQPMLPIGLSDIPGEAMVK	23	QITQVYGFYDECLRK	15	YLALESMCTLASSEFSHEAVK	21	DHFGLEGDEESTMLEDSVSPK	21	NIYYLCAPNR	10	CGGIDKR	7	GIPHLVTHDAR	11	VNIQCPIECLRPELLADAVANAK	23	TYAPLSVMHSEK	12	LYLTIHSDHEGGNVSAH	17	ACGVLETIR	9	EGIPALDNFLDKL	13
	MFDVGGQR	8	YPIEHGIITNWDDMEKIWHHTFYNELR	27	IEDLSQQAQLAAAEK	15	NLKPIKPMQFLGDEETVR	18	DLEEDHACIPLKK	13	GDEELDSLIK	10	GMGGAFVLVLYDEIKK	16	WCNEHLK	7	SCLLLQFTDKR	11	YNACILEYK	9	EEAQAEIEQYR	11	NLALCPANHAPLREQGAIPR	20	FDNLYGCR	8	GLILDDVSLTHLTFGK	16	YFGTFGNLSSAAAILGNPK	19	GFPGLDGAK	9	NLQYYDISAK	10	ASCTTNCLAPLAK	13	EHFQDDVFNEK	11
	MKEIAEAYLGK	11	YPIEHGIVTNWDDMEK	16	IEDVTPIPSDSTR	13	NMITGTSQADCAVLIVAAGVGEFEAGISK	29	EHALLAFTLGVK	12	GDGVVLVAPPLR	12	GNLEVLLFTIQSK	13	WLSCETQLPVSFR	13	TFTDCFNCLPVAAIVDEK	18	YPNKYESIIATLCENLDSLDEPDAR	25	EGPIDLGACNQDDWISAVRPVIEK	24	NLFNVVDCK	9	FVQCPEGELQK	11	GMGGAFVLVLYDEIKK	16	SSALEHMNQNLR	12	LSSAAAILGNPK	12	VIFLENYR	8	CLAPLAK	7	EHNGQVTGIDWAPESNR	17
	MLAEDELRDAVLLVFANK	18	YQQGDFGYCPR	11	IFCCHGGLSPDLQSMEQIRR	20	NMLFSGTNIAAGK	13	EVAAFAQFGSDLDAATQQLLNR	22	GFGFVLFK	8	GQHVPGSPFQFTVGPLGEGGAHK	23	WLTLEVCR	8	TFVSGACDASAK	12	YYVTIIDAPGHRDFIK	16	ELGITALHIK	10	NYLLQCTR	8	ILCDVPCSGDGTMR	14	GYEEWLLNEIR	11	DISHSDETDLIKK	13	DDIGAEAFGR	10	VLYPNDNFFEGK	12	FDNLYGCR	8	EIAQDFKTDLR	11
	MNVLADALK	9	YSNSDVIIYVGCGER	15	IFVGGLSPDTPEEK	14	NPDDITNEEYGEFYK	15	GKCTTDHISAAGPWLK	16	GFGFVSFER	9	GQYFGELALVTNKPR	15	YLLADCNEAFIK	12	VICQGFTGK	9	AAQLCGAGMAAVVDKIR	17	GAEVYHNLK	9	QGQGQLVTCSGAFK	14	IVSNASCTTNCLAPLAK	17	HAVSEGTKAVTKYTSSK	17	IWSEKEYVEK	10	GLTGILGMQGAEGK	14	YELPDGQVITIGNER	15	ICDFGLAR	8	EIIDLVLDR	9
	MQHNLEQQIQAR	12	YSQFINFPIYVWSSK	15	IGFPWSEIR	9	NPYYGGESSSITPLEELYKR	20	IVLLDCSLEYK	11	GFGGIGGILR	10	GSDVIIMLVGNK	12	YTCSFCGK	8	ACVTGKPISQGGIHGR	16	AIIPCIK	7	GFQLTHSLGGGTGSGMGTLLISK	23	QSLETICLLLAYK	13	TFTDCFNCLPIAAIIDEK	18	HELIEFR	7	AVVYNYKEEDLK	12	GPPGPPGSPGPQGFTG	16	DGKYDLDFK	9	IVSNASCTTNCLAPLAK	17	EITALAPSTMK	11
	MQKEITALAPSTMK	14	YTEHSTVGLAQQWDQLDQLGMR	22	IGGIGTVPVGR	11	NQLTSNPENTVFDAK	15	KLCLNICVGESGDRLTR	17	GFKDQIYEIFQK	12	GYEEWLLNEIR	11	ASCTTNCLAPLAK	13	AFPCWDEPAIK	11	CAMGVSSVIHPK	12	HFNAPSHIR	9	QVLIRPCSK	9	YVECSALTQR	10	HPGSFDVVHVK	11	FHIYAVNR	8	FAGIAQSDLAGNAAVAAHGATVLK	24	DSTLIMQLLR	10	YVECSALTQR	10	EKEPIVGSTDYGKDEDSAEALLK	23
	MQQQLDEYQELLDIK	15	YTQSNSVCYAK	11	IIDDSEITKEDDALWPPPDR	20	NQVAMNPTNTVFDAK	15	KMGVPYCIVK	10	GFNEGLWEIENNPGVK	16	HELIEFR	7	FDNLYGCR	8	AHGQDLGTAGSCLR	14	CIDHYTK	7	IAGLCNR	7	RDLMACAQTGSGK	13	ACYGVLR	7	IINEPTAAAIAYGLDK	16	GSTGEQGATGPVGLR	15	TGEQGATGPVGLR	13	ELISNASDALDK	12	ACYGVLR	7	ELISNASDALDKIR	14
	NASEMIDKLTLTFNR	15	YVATLGVEVHPLVFHTNR	18	IIDVVYNASNNELVR	15	NQVAMNPTNTVFDAKR	16	LIGQIVSSITASLR	14	GFSTWLK	7	IAGDYVSEEVWYR	13	ICDFGLAR	8	AIIVDGHSVEELCK	14	CIIPNHEK	8	IKIIAPPERK	10	RQVLIRPCSK	10	ANVPNKVIQCFAETGQFQK	19	IKGCWDSIHVVEVQEK	16	SFVLNPAEKGDSAGR	15	GENFYYR	7	EVDIGIPDATGR	12	ANVPNKVIQCFAETGQFQK	19	ELQELVQYPVEHPDK	15
	NATNVEQAFMTMAAEIK	17	YVECSALTQK	10	IIENAENEYQTAISENYQTMSDTTFK	26	NTTGVTEEALKEFSMMFK	18	LQEVPHEGPMCDLLWSDPDDRGGWGISPR	29	GFSVVADTPELQR	13	IGHYILGDTLGVGTFGK	17	IVSNASCTTNCLAPLAK	17	AWNAYPYCR	9	DCEDPNPLIR	10	ISGETIFVTAPHEATAGIIGVNR	23	RSTCTINYSK	10	CFVYPLDFAR	10	IMVANIEEVLQR	12	GTMVTVSSAQPSAPK	15	AIGQEALVR	9	HHTFYNELR	9	CFVYPLDFAR	10	ENTEGEYSGIEHVIVDGVVQSIK	23
	NDEELNKLLGGVTIAQGGVLPNIQAVLLPK	30	YVEPIEDVPCGNIVGLVGVDQFLVK	25	IINEPTAAAIAYGLDKK	17	NVPVITGSKDLQNVNITLR	19	MGVPYCIVK	9	GGDDLDPNYVLSSR	14	IINEPTAAAIAYGLDK	16	YVECSALTQR	10	CEPGFWNFR	9	DHFGLEGDEESTMLEDSVSPK	21	KGSITSVQAIYVPADDLTD	19	SCAISYTSYR	10	CIIPNHEKR	9	IQQNTFTR	8	FDQNVVVR	8	HWADLSPGGAQVK	13	IGPLGLSPK	9	CIIPNHEKR	9	EQGFLSFWR	9
	NDEELNKLLGK	11	YWLCAATGPSIK	12	IIQLLDDYPK	10	PVLLTEAPLNPK	12	QIEGHTICALGDGAAWPVQGLIR	23	GGIVGMTLPIAR	12	IMVANIEEVLQR	12	ACYGVLR	7	CIALAQLLVEQNFPAIAIHR	20	EEAQAEIEQYR	11	KTRPDGNCFYR	11	SIQCLTVHK	9	CLIPVFALGR	10	IVLDNSVFSEHR	12	GPSGDSGPAGIAGPAGPR	18	ANVSDAVADSLR	12	LVLVGDGGTGK	11	DHSDVSNQLYACYAIGK	17	ETWLSENQR	9
	NDTKEDVFVHQTAIK	15	YYTSASGDEMVSLK	14	IKYPENFFLLR	11	QEAFLLNEDLGDSLDSVEALLK	22	QITQVYGFYDECLRK	15	GIALWGGEK	9	ITLQDVVSHSK	11	CFVYPLDFAR	10	CLEEVEDLIVK	11	EGPIDLGACNQDDWISAVRPVIEK	24	LIGEYGLR	8	SNIWVAGDAACFYDIK	16	DLEEDHACIPLKK	13	IWHHTFY	7	AHVSFSPTLDQQR	13	GFNADVQEAWQK	12	NIVEAAAVR	9	DLEEDHACIPLKK	13	EVDDLEQWIAER	12
	NENTFLDLTVQQIEHLNK	18	AAQLCGAGMAAVVDK	15	ILLTEPPMNPTK	12	QEYDEAGPSIVHR	13	SCLLHQFTEKK	11	GIDIHGVPYVINVTLPDEK	19	IVLDNSVFSEHR	12	CIIPNHEKR	9	CLFTLLGHLDYIR	13	ELGITALHIK	10	LYPWGVVEVENPEHNDFLK	19	SPFAYCMMIR	10	EHALLAFTLGVK	12	KEDLYLKPIQR	11	GEWNCISHTQLR	12	VGPSGPAGARG	11	PFLAILGGAK	10	EHALLAFTLGVK	12	EVDEQMLNVQNK	12
	NFGIGQDIQPK	11	ACNQLGQFLQHR	12	ILPTLEAVAALGNK	14	QGGVLPNIQAVLLPK	15	TFTDCFNCLPVAAIVDEK	18	GILLFGPPGTGK	12	IVMFTIDIGEAPK	13	CLIPVFALGR	10	CSAAALDVLANVFR	14	GAEVYHNLK	9	SCVIVIR	7	STCTINYSK	9	EVAAFAQFGSDLDAATQQLLNR	22	KEFTLEFSR	9	LSTVAFAR	8	LHKDVEDLGK	10	PGYGHAVLR	9	EVAAFAQFGSDLDAATQQLLNR	22	EVDIGIPDATGRLEILQIHTK	21
	NGYGFINR	8	ADCASGIFLAAEK	13	IMNTFSVVPSPK	12	QILDEAGKVGELCAGK	16	TFVSGACDASAK	12	GILLYGPPGTGK	12	KEDLYLKPIQR	11	DLEEDHACIPLKK	13	CVSTLLDLIQTK	12	IKIIAPPERK	10	SIPICTLK	8	STCTYVGAAK	10	HLQLAIRGDEELDSLIK	17	KHEAFESDLAAHQDR	15	NYLHISMDSSR	11	AAGPQGPAGATGPK	14	QTVAVGVIK	9	GKCTTDHISAAGPWLK	16	EYDESGPSIVHR	12
	NILFVITKPDVYK	13	AFCAGGDIR	9	INVYYNEATGGK	12	QLEEAEEEAQR	11	VICQGFTGK	9	GISHVIVDEIHER	13	KPSETQELVQQVLSLATQDSDNPDLR	26	EHALLAFTLGVK	12	DCEQAENWMAAR	12	ISGETIFVTAPHEATAGIIGVNR	23	SLMPYFLLTQAVR	13	STVLSLDWHPNNVLLAAGSCDFK	23	IVLLDCSLEYK	11	KTFTAWCNSHLRK	13	LDSKDDHVIVYLK	13	SVGPAGPAGAR	11	TTLLHMLK	8	HLDACETMGNATAICSDK	18	EYDLIVHQLATYPDVNNSIK	20
	NILMYGPPGTGK	12	AFTMDCITLEGDQVSHR	17	IPDPEAVKPDDWDEDAPAK	19	QLLQANPILEAFGNAK	16	YLVVNADEGEPGTCKDREIMR	21	GKGFSVVADTPELQR	15	LASDLLEWIR	10	EVAAFAQFGSDLDAATQQLLNR	22	DIASGLIGPLIICK	14	KGSITSVQAIYVPADDLTD	19	STIGVEFATR	10	SVSVTAAGQCR	11	KMGVPYCIVK	10	LASDLLEWIR	10	GSTDINAAVLK	11	SHYASSSSSSSYR	13	VAVVAGYGDVGK	12	HLQLAIRGDEELDSLIK	17	FDGALNVDLTEFQTNLVPYPR	21
	NLDIERPTYTNLNR	14	AGYAGEDCPK	10	IQDKEGIPPDQQR	13	QSAALCLLR	9	YMACCMLYRGDVVPK	15	GLFIIDDK	8	LHFFMPGFAPL	11	FHPEHFVCAFCLK	13	DLILQCLDDKDESIR	15	LIGEYGLR	8	VAVCDIPPR	9	TAQCFLR	7	LIGQIVSSITASLR	14	LFIGGLSFETTDESLR	16	SSDNVDVPASALK	13	SLSDKDKSVVK	11	VVDALGNPIDGK	12	HTLDGAACLLNSNK	14	FEELNADLFR	10
	NLKPIKPMQFLGDEETVR	18	ALQSLACGKPTQR	13	IQLVEEELDR	10	QTQTFTTYSDNQPGVLIQVYEGER	24	AHGQDLGTAGSCLR	14	GLGLDDALEPR	11	LHIIEVGTPPTGNQPFPK	18	GKCTTDHISAAGPWLK	16	DNFWEMGDTGPCGPCSEIHYDR	22	LYPWGVVEVENPEHNDFLK	19	YFIRDEFLR	9	TCATVTIGGINIAEALVSK	19	LQEVPHEGPMCDLLWSDPDDRGGWGISPR	29	LHFFMPGFAPL	11	IEMVDWDGNKK	11	GNNGDPGLQGPKGDAGPK	18	VVPGYGHAVLR	11	IVLLDCSLEYK	11	FFFDVGSNK	9
	NMITGTSQADCAVLIVAAGVGEFEAGISK	29	ASLNGADIYSGCCTLK	16	IQLVEEELDRAQER	14	QVAASTAQLLVACK	14	ATEGMVVADK	10	GLLPEELTPLILATQK	16	LIEEVHAVVTVR	12	HLQLAIRGDEELDSLIK	17	DSPLFDFIESCLR	13	NECVVVIR	8	YYVTIIDAPGHR	12	TCFVDCLIEQTHPEIR	16	MGVPYCIVK	9	LHIIEVGTPPTGNQPFPK	18	DRYVGISELQNR	12	VGNPPPTLK	9	YDLTVPFAR	9	KDHSDVSNQLYACYAIGKDVQAMK	24	FGEMQLDFR	9
	NMLFSGTNIAAGK	13	ATEGMVVADKNCSK	14	IQRPPEDSIQPYEK	14	RIQLVEEELDR	11	AWNAYPYCR	9	GLVYETSVLDPDEGIR	16	LLEAQIATGGIIDPVHSHR	19	HTLDGAACLLNSNK	14	DVDYVCISDNYWLGK	15	SCVIVIR	7	AAFDDAIAELDTLSEESYK	19	TCTDIKPEWLVK	12	QITQVYGFYDECLRK	15	LLEAQIATGGIIDPVHSHR	19	ASLPAETDVEYK	12	AGEPGLVGAR	10	FFVGGNWK	8	KMGVPYCIVK	10	FGFYEVFK	8
	NNIPYFETSAK	11	CAEVIIPLLSSVNVSDR	17	IQTQPGYANTLR	12	RVAPEEHPTLLTEAPLNPK	19	CLFTLLGHLDYIR	13	GMAAAGNYAWVNR	13	LLELQYFISR	10	IRTNLLQVCER	11	ENQSILITGESGAGK	15	SIPICTLK	8	AAYFGIYDTAK	11	TFEVCDLPVR	10	SCLLLQFTDKR	11	LLGGVTIAQGGVLPNIQAVLLPK	23	FLSTACNSQVNLK	13	GAQDKVVYLR	10	FSVSPVVR	8	LECSEELGDLVK	12	FLAEEGFYK	9
	NNLSFIETSALDSTNVEEAFK	21	CATITPDEKR	10	ISEIEDAAFLAR	12	SAVGYQPTLATDMGTMQER	19	CPFGALSIVNLPSNLEKETTHR	22	GPFLVALGK	9	LLGGVTIAQGGVLPNIQAVLLPK	23	IVLLDCSLEYK	11	ERPDLPPVQYEPVLCSR	17	SLMPYFLLTQAVR	13	ADLINNLGTIAK	12	TGTLTTNQMSVCR	13	TFTDCFNCLPVAAIVDEK	18	LPDVYGVFQFK	11	NLYFSTDEK	9	GPVGSVGPAGPAGAR	15	GVVDSDDLPLNVSR	14	LIGQIVSSITASLR	14	FLDGIYVSEK	10
	NPDDITNEEYGEFYK	15	CFAETPNKK	9	ISEQFTAMFR	10	SGVSLAALKK	10	DCEQAENWMAAR	12	GPLQSVQVFGR	11	LPDVYGVFQFK	11	KMGVPYCIVK	10	FCLQYTR	7	SQPDMAIMAVNSFVKDCEDPNPLIR	25	AENFFILR	8	TLLLCGYPNVGK	12	TFVSGACDASAK	12	LPLQDVYK	8	SATISLTYESGK	12	GEIGPAGATGPSGPQ	15	KGSITSVQAIYVPADDLTDPAPATTF	26	LQEVPHEGPMCDLLWSDPDDRGGWGISPR	29	FPGQLNADLR	10
	NPYYGGESSSITPLEELYKR	20	CGEDYKLHFIFR	12	ISGLIYEETR	10	SKINVNEIFYDLVR	14	DLILQCLDDKDESIR	15	GQFSTDELVAEVEKR	15	LPLQDVYK	8	LIGQIVSSITASLR	14	GACHGQTGMFPR	12	STIGVEFATR	10	AEPEDHYFLLTEPPLNTPENR	21	TWTLCGTPEYLAPEIILSK	19	YMACCMLYRGDVVPK	15	LSENNIQTIFAVTEEFQPVYK	21	SYLIMGK	7	VESPDVDVKLPK	12	MFVLDEADEMLSR	13	MGVPYCIVK	9	FTRNEFNLESK	11
	NQLTSNPENTVFDAK	15	CKLEEMGFK	9	ISVREPMQTGIK	12	SKVDQIQEIVTGNPTVIK	18	DNFWEMGDTGPCGPCSEIHYDR	22	GQLQEAIEHYR	11	LSHANSAVVLSAVK	14	LQEVPHEGPMCDLLWSDPDDRGGWGISPR	29	GAGTGGLGLTVEGPCEAK	18	TNPGCPAEVR	10	AFEEAEKNAPAIIFIDELDAIAPK	24	TYADYESVNECMEGVCK	17	AADAEPLEIILHLPLLCEDK	20	LVTMQIWDTAGQER	14	FFSSGCAPGISK	12	STSELVELAK	10	TPGPGAQSALR	11	QIEGHTICALGDGAAWPVQGLIR	23	GAEAANVTGPGGVPVQGSK	19
	NQVAMNPTNTVFDAK	15	CLKDEDPYVRK	11	IVADKDYSVTANSK	14	SMEAEMIQLQEELAAAER	18	DNVCSPGGATIHALHFLESGGFR	23	GRDWNVDLIPK	11	LVTMQIWDTAGQER	14	MGVPYCIVK	9	GCEVTPDVNISGQK	14	VAVCDIPPR	9	AFLTLAEDILR	11	VASGCLDINSSVK	13	AFPCWDEPAIK	11	MALDIEIATYR	11	AVAFLEGR	8	SSILSETALK	10	VLITTDLLAR	10	QITQVYGFYDECLRK	15	GAEILEVLHSLPAVR	15
	NQVAMNPTNTVFDAKR	16	CLVGEFVSDALLVPDK	16	IVATKPLYVALAQR	14	SPASDTYIVFGEAK	14	DVDYVCISDNYWLGK	15	GRPTSTNPIASIFAWTR	17	MALDIEIATYR	11	QIEGHTICALGDGAAWPVQGLIR	23	GYEVIYLTEPVDEYCIQALPEFDGK	25	VLDALFPCVQGGTTAIPGAFGCGK	24	AGFAGDDAPRAVFPSIVGRPR	21	VCGYDTPFPHIFEPFYIPDKWK	22	AHGQDLGTAGSCLR	14	MLSNTTAIAEAWAR	14	VCNHPEIPVFR	11	AFAGVLNDADIAAALEACK	19	YVPADDLTDPAPATTFAHLDATTVLSR	27	SCLLLQFTDKR	11	GAGYTFGQDISETFNHANGLTLVSR	25
	NVFDEAILAALEPPEPK	17	CSDIVFAR	8	IVEFLQSFDEITAMTGDGVNDAPALK	26	SQDAEVGDGTTSVTLLAAEFLK	22	EGSASTEVLR	10	GSLLIDSSTIDPAVSK	16	NALKQETEVELYNEFPEPIK	20	QITQVYGFYDECLRK	15	HGSLGFLPR	9	YFIRDEFLR	9	AGIAHLYGIAGSTNVTGDQVK	21	VCISILHAPGDDPMGYESSAER	22	AHVFECNLESSVESIISPK	19	NLTNPNTVIILIGNK	15	DKSVVLQGLRPGTTYNVK	18	GAQGPAGPRGDKGEAGEAGER	21	EIAQDFK	7	TFTDCFNCLPVAAIVDEK	18	GAWSNVLR	8
	PEEHPTLLTEAPLNPK	16	CTTDHISAAGPWLK	14	IYPEEMIQTGISAIDGMNSIAR	22	STELLIR	7	FCLQYTR	7	GSTDNLMDDIER	12	NLTNPNTVIILIGNK	15	SCLLHQFTEKK	11	HLQLAIR	7	YLVGLFEDTNLCAIHAK	17	AGLQFPVGR	9	VLLAAAVCTK	10	AWNAYPYCR	9	NMSVIAHVDHGK	12	EVYILEGK	8	VGGASMSPGAETTK	14	VLAAVYK	7	TFVSGACDASAK	12	GDLLFLTNR	9
	PGDNVGFNVK	10	CVAALAR	7	KAGTQIENIEEDFRDGLK	18	STGEAFVQFASQEIAEK	17	FIMESGAKGCEVVVSGK	17	GSYVSIHSSGFR	12	NVFIIGATNRPDIIDPAILRPGR	23	SCLLLQFTDKR	11	HSQFIGYPITLF	12	YYVTIIDAPGHR	12	AGTQIENIEEDFRDGLK	17	VLVVGAGGIGCELLK	15	CEPGFWNFR	9	NVFIIGATNRPDIIDPAILRPGR	23	IAHVEQIPFDASSLHNNK	18	QQEHMQEVK	9	FASFIDK	7	VICQGFTGK	9	GEEILSGAQR	10
	PVLLTEAPLNPK	12	CVSSPHFQVAER	12	KEENLADWYSQVITK	15	STLNEIYFGK	10	GACHGQTGMFPR	12	GTIEILSDVQLIK	13	PAINVGLSVSR	11	TFTDCFNCLPVAAIVDEK	18	HTYLPLEVCNIVAGQR	16	AAFDDAIAELDTLSEESYK	19	AGVLAHLEEER	11	VQENCIDLVGR	11	CIALAQLLVEQNFPAIAIHR	20	QFLFRPWDVTK	11	WNYPYPK	7	GSDIYDLK	8	YVMTTTTLER	10	AECLEKFPVIQHFK	14	GFPGYMYTDLATIYER	16
	QEAFLLNEDLGDSLDSVEALLK	22	DLATVAFCDAQSTQEIHEK	19	KGLTPSQIGVILR	13	SVQTTLQTDEVK	12	GAGTGGLGLTVEGPCEAK	18	GTQGVVTNFEIFR	13	QFLFRPWDVTK	11	TFVSGACDASAK	12	HVINFDLPSDIEEYVHR	17	AAYFGIYDTAK	11	AHSSMVGVNLPQK	13	VYCENQPMLPIGLSDIPGEAMVK	23	CVSTLLDLIQTK	12	RHQGVMVGMGQK	12	VVVGDTVNFNAHIK	14	VAEHIQELK	9	IGGVILFHETLYQK	14	AFPCWDEPAIK	11	GIHEYDFEIK	10
	QEYDEAGPSIVHR	13	DMIREVCGFAPYER	14	KIEEIKDFLLTAR	13	SVSIPAPAYYAHLVAFR	17	GCEVTPDVNISGQK	14	GVAGVPAEFSIWTR	14	RNLDIERPTYTNLNR	15	VICQGFTGK	9	HYCYPHFTCAVDTENIR	17	ADLINNLGTIAK	12	AIAELGIYPAVDPLDSTSR	19	WCNEHLK	7	DCEQAENWMAAR	12	RNLDIERPTYTNLNR	15	NVPIQEAFR	9	NDNPGISIGDIAKK	14	KPLVIIAEDVDGEALSTLVLNR	22	ATEGMVVADK	10	GISEETTTGVHNLYK	15
	QILDEAGKVGELCAGK	16	DTNFGTNCICR	11	KLDPELHLDIK	11	TAAVLLQNDPNPDVLSK	17	GHEGPVWQVAWAHPMYGNILASCSYDRK	28	GVLLFGPPGTGK	12	SADTLWGIQK	10	AFPCWDEPAIK	11	IGLIHGHQVIPWGDMASLALLQR	23	ADVFHAYLSLLK	12	AIGSASEGAQSSLQEVYHK	19	WLSCETQLPVSFR	13	DIASGLIGPLIICK	14	SADTLWGIQK	10	LSECSISSWSR	11	SPAAIMGNAK	10	VHLVGIDIFTGK	12	AWNAYPYCR	9	GIYTGLSAGLLR	12
	QLEEAEEEAQR	11	DVCTFLR	7	KLEVEANNAFDQYR	14	TAFDDAIAELDTLNEDSYKDSTLIMQLLR	29	GNEFEDYCLK	10	GWDDLFNK	8	SVIDYQTHFR	10	AHGQDLGTAGSCLR	14	IMRPTDVPDTGLLCDLLWSDPDKDVQGWGENDR	33	AENFFILR	8	AINQQTGAFVEISR	14	YTCSFCGK	8	DNFWEMGDTGPCGPCSEIHYDR	22	TLSYLLPAIVHINHQPFLER	20	LVFACTGPVNR	11	SAAAILGNPK	10	ADLAEEYSK	9	CLEEVEDLIVK	11	GLAPDLPEDLYHLIKK	16
	QLLQANPILEAFGNAK	16	ECADLWPR	8	KLTPITYPQGLAMAK	15	TAGDTHLGGEDFDNR	15	GYEVIYLTEPVDEYCIQALPEFDGK	25	GYAFIEYEHER	11	SWQNVYCVLR	10	AWNAYPYCR	9	KISPFEHQTYCQR	13	AEPEDHYFLLTEPPLNTPENR	21	AKDDQTPLHCAAR	13	ASCTTNCLAPLAK	13	DVDYVCISDNYWLGK	15	TYGQSTYSR	9	QAQANSEVQLFK	12	NLSSPAAIMGNAK	13	AEAGVPAEFSIWTR	14	CVSTLLDLIQTK	12	GLDCDIDIQK	10
	QTQTFTTYSDNQPGVLIQVYEGER	24	EICWNLQNIR	10	KSEIEYYAMLAK	12	TALVANTSNMPVAAR	15	HALHCTILASAGQQR	15	GYSFSLTTFSPSGK	14	SYLSGMPECK	10	CVSTLLDLIQTK	12	KPVEGYDISFLITNFHTEQMYK	22	AFEEAEKNAPAIIFIDELDAIAPK	24	AKEILQEEEDLAEIVQLVGK	20	CLAPLAK	7	DVSSLFPDVVNCMQTDNLELKK	22	VAVLGASGGIGQPLSLLLK	19	MSPTAFSIR	9	VNEIGPQTLGR	11	AELNEFLTR	9	DCEQAENWMAAR	12	GLDVDSLVIEHIQVNK	16
	QVAASTAQLLVACK	14	EKLCYVGYNIEQEQK	15	KSQIFSTASDNQPTVTIK	18	TATDEAYKDPSNLQGK	16	HEALLYTWLAEHKPLVLCGPPGSGK	25	HDADGQATLLNLLLR	15	VAELSSDDFHLDR	13	DHPFGFVAVPTKNPDGTMNLMNWECAIPGKK	31	MEEIVEGCTGALHILAR	17	AFLTLAEDILR	11	AKVIAAEGEMNASR	14	FDNLYGCR	8	EGSASTEVLR	10	VDKLDASESLR	11	YIGISDLQNK	10	ATYAPLSVMHSE	12	AFHNEAQVNPERK	13	DIASGLIGPLIICK	14	GNLANVIR	8
	RDNIQGITKPAIR	13	ELDQWIEQLNECK	13	KTVTAMDVVYALKR	14	TAVAPIER	8	HGSLGFLPR	9	HENIIGINDIIR	12	VAVLGASGGIGQPLSLLLK	19	DIASGLIGPLIICK	14	QTFSPFGQIMEIR	13	AGFAGDDAPRAVFPSIVGRPR	21	AKWYPEVR	8	ICDFGLAR	8	GACHGQTGMFPR	12	VGYTPDWIFLLR	12	LVPFSGYPSSK	11	GKVNVNEIGPQTLGR	15	AFLIEEQK	8	DNFWEMGDTGPCGPCSEIHYDR	22	GPLLVQDVVFTDEMAHFDR	19
	RIQLVEEELDR	11	ESNCYDPERVK	11	KVESLQEEIAFLK	13	TDDYGRDLSSVQTLLTK	17	HHSTPLIVCAPMFK	14	HPESNTAGMDIFAK	14	VHVIFNYK	8	DLILQCLDDKDESIR	15	SAWGGEGSLGCGIGYGYLHR	20	AGIAHLYGIAGSTNVTGDQVK	21	ALAAGGYDVEK	11	IVSNASCTTNCLAPLAK	17	GCEVTPDVNISGQK	14	VHAIPLR	7	NPDGDRAPWCYTTDPSVR	18	ATYAPLSVMHS	11	AGAGSATLSMAYAGAR	16	EGSASTEVLR	10	GQVITIGNER	10
	RLFEGNALLR	10	EVCGFAPYER	10	KVESLQEEIAFLKK	14	TFAPEEISAMVLTK	14	HLQLAIR	7	HQEPVYSVAFSPDGR	15	VLQDLVMDILR	11	EGSASTEVLR	10	SIQGHHVCLLVK	12	AGLQFPVGR	9	ALGLNENDYK	10	KIVSNASCTTNCLAPLAK	18	GNEFEDYCLK	10	VHVIFNYK	8	IFPSGASTEGLGPHNFCR	18	VIMGAVGDAVS	11	AGAYDFPSPEWDTVTPEAK	19	GACHGQTGMFPR	12	GTAVAICR	8
	RLPPQQIEK	9	FGGAFCR	7	KVVDYTTAKEFADSLGIPFLETSAK	25	TFAYTNHTVLPEALER	16	HPSAVTACNLDLENLITDSNR	21	HVGMAVAGLLADAR	14	VTVLFAGQHISK	12	ENQSILITGESGAGK	15	SKDIEVLEGKPIYVDCYGNLAPLTK	25	AGTQIENIEEDFRDGLK	17	ALGQNPTNAEVLK	13	TFTDCFNCLPIAAIIDEK	18	GWDQGLLGMCEGEKR	15	VVGAMQLYSVDR	12	VNVNEIGPQTLGR	13	AGEPGLVGARG	11	AGELTEDEVER	11	GAGTGGLGLTVEGPCEAK	18	GTVVTGTLER	10
	RVAPEEHPTLLTEAPLNPK	19	FGLEGCEVLIPALK	14	KYEMFAQTLQQSR	13	TFCIPHGGGGPGMGPIGVK	19	HVINFDLPSDIEEYVHR	17	IAFAITAIK	9	VVGAMQLYSVDR	12	FCLQYTR	7	TQHLSNDHICYFLYQILR	18	AGVLAHLEEER	11	ALKDEEKMELQEIQLK	16	YVECSALTQR	10	GYEVIYLTEPVDEYCIQALPEFDGK	25	VVGKDYLLCDYNRDGDSYR	19	FGATTTSEFEGLK	13	GGRPLNTGAALQY	13	AGIIASAR	8	GCEVTPDVNISGQK	14	GVVPLAGTNGETTTQGLDGLSER	23
	SCGIHETTFNSIMK	14	FICISDLR	8	LAADDFR	7	TFIAIKPDGVQR	12	IHWWENVYGFDMSCIK	16	IAGYVTHLMK	10	WSYGAGIVLR	10	GACHGQTGMFPR	12	VAILVDDMADTCGTICHAADK	21	AHSSMVGVNLPQK	13	ALMLQGVDLLADAVAVTMGPK	21	ACYGVLR	7	HALHCTILASAGQQR	15	VVVYSNTIQSIIAIIR	16	FFTEELPK	8	GEGGPQGARGAEGPQGAR	18	AGNLGGGVVTIER	13	HALHCTILASAGQQR	15	GWNILTNSEK	10
	SGVSLAALKK	10	FLICTDVAAR	10	LAEMPADSGYPAYLGAR	17	TFTTQETITNAETAKEWFLQAAK	23	KDILKDLVEMCR	12	IANLQTDLSDGLR	13	YNEDLELEDAIHTAILTLK	19	GAGTGGLGLTVEGPCEAK	18	VFYYEIQNAPEQACHLAK	18	AIAELGIYPAVDPLDSTSR	19	ALTVPELTQQMFDAK	15	ANVPNKVIQCFAETGQFQK	19	HGSLGFLPR	9	WARPPISMNFEVPFAPSGLK	20	YSLLNSLR	8	SLTAKDKAVVK	11	AGPIWDLR	8	HGSLGFLPR	9	GYAFNHSADFETVR	14
	SKDHFGLEGDEESTMLEDSVSPK	23	FSFQCPGR	8	LAEQAERYDDMAAAMK	16	TFYNELR	7	LHIQNPSFSQINQLVSTIMSASTTTLR	27	IAVEPVNPSELPK	13	NILGGTVFR	9	GCEVTPDVNISGQK	14	VLNEECDQNWYK	12	AIGSASEGAQSSLQEVYHK	19	ALTVPELTQQVFDAK	15	CFVYPLDFAR	10	HHSTPLIVCAPMFK	14	WVPFDGDDIQLEFVR	15	RYEVPIDVPVVQK	13	ADLSPGGAQVK	11	AIAVLTSGGDAQGMNAAVR	19	HLQLAIR	7	GYDVIAQAQSGTGK	14
	SKINVNEIFYDLVR	14	FVALENISCK	10	LAEQAERYDDMASAMK	16	TGAIVDVPVGEELLGR	16	MEEIVEGCTGALHILAR	17	IDFYFDENPYFENK	14	DYQELMNVK	9	HGSLGFLPR	9	VRPGFCFHLCSR	12	AKDDQTPLHCAAR	13	AMEVDERPTEQYSDIGGLDK	20	CIIPNHEKR	9	HLQLAIR	7	YNEDLELEDAIHTAILTLK	19	IGQDLPINIK	10	MPGPNGPSGDSGPAGIAGPAGPR	23	AIELFSVGQGPAK	13	HPSAVTACNLDLENLITDSNR	21	HDVVFLITK	9
	SKVDQIQEIVTGNPTVIK	18	FVDWCPTGFK	10	LATALQKLEEAEKAADESER	20	TGENVEDAFLEAAKK	15	QTFSPFGQIMEIR	13	IEDGNDFGVAIQEK	14	FASFIDKVR	9	HLQLAIR	7	VSVVDLTCR	9	AKEILQEEEDLAEIVQLVGK	20	ASAFNSWFENAEEDLTDPVR	20	CKHFELGGDKK	11	HPSAVTACNLDLENLITDSNR	21	NILGGTVFR	9	VAEYVQAVFK	10	PGFPGAPGPKGEIGPAGATGPSGPQGQR	28	AIIIFVPVPQLK	12	HTYLPLEVCNIVAGQR	16	HGIVEDWDLMER	12
	SLFDKDGDGTITTK	14	GLDVNKCEIAR	11	LCDEQLSSQSHYDFGLR	17	TIAIIAEGIPEALTR	15	SQPDMAIMAVNTFVKDCEDPNPLIR	25	IEDGNNFGVAVQEK	14	LALDIEIATYR	11	HPSAVTACNLDLENLITDSNR	21	VVETDPSPYCIVAPDTVIHCEGEPIKR	27	AKWYPEVR	8	ASGNYATVISHNPETK	16	DLEEDHACIPLK	12	HSQFIGYPITLF	12	DYQELMNVK	9	QWLSLTAER	9	PGAHGDQGPAGPSGPAGPR	19	AINQGGLTSVAVR	13	HVINFDLPSDIEEYVHR	17	HIDLVEGDEGR	11
	SMEAEMIQLQEELAAAER	18	GNEFEDYCLKR	11	LEEAEKAADESER	13	TITLEVEPSDTIENVKAK	18	SSLQSQCLNEVLKAERPDVDEK	22	IETLDPALIRPGR	13	CPETLFQPSFIGMESAGIHETTYNSIMK	28	HTYLPLEVCNIVAGQR	16	VVLVAVDK	8	ALAAGGYDVEK	11	ATAGDTHLGGEDFDNR	16	DLEEDHACIPLKK	13	HVINFDLPSDIEEYVHR	17	FASFIDKVR	9	LSGNLMVTQPLDR	13	SGDSGPAGIAGPAGPR	16	AIPDLTAPVAAVQAAVSNLVR	21	HYCYPHFTCAVDTENIR	17	HLLEVEDLLQK	11
	SMFAGVPTMR	10	GQFYQCDLDGNLLDSWEGVR	20	LEQEIATYR	9	TLLENTAITIGR	12	SYCSNLVR	8	IFEGTNDILR	10	FDDGAGGDNEVQR	13	HVINFDLPSDIEEYVHR	17	YNACILEYK	9	ALGQNPTNAEVLK	13	ATIAGGGVIPHIHK	14	EHALLAFTLGVK	12	IHWWENVYGFDMSCIK	16	LALDIEIATYR	11	LNPDELGPQALAR	13	GPPGPPGSSGEPGPAGASGPAGPR	24	ALDEGDIALLK	11	INPVCPADLVIDHSIQVDFNR	21	HLTPVTLELGGK	12
	SPASDTYIVFGEAK	14	GQKIPIFSAAGLPHNEIAAQICR	23	LGESVQDLSSFDEYSSELK	19	TLSDYNIQK	9	VAILVDDMADTCGTICHAADK	21	IFYPETTDIYDR	12	FELTGIPPAPR	11	HYYTGTQGLIFVVDCADRDR	20	YYVTIIDAPGHRDFIK	16	ALKDEEKMELQEIQLK	16	ATVLESEGTR	10	EVAAFAQFGSDLDAATQQLLNR	22	INPVCPADLVIDHSIQVDFNR	21	CPETLFQPSFIGMESAGIHETTYNSIMK	28	TQAWVDLATSCCSR	14	SGEPGPAGASGPAGPR	16	ALDTMNFDVIK	11	KHSQFIGYPITLFVEK	16	HQEGEIFDTEK	11
	SSILLDVKPWDDETDMAK	18	GYKPPDEGPSEYQTIPLNKIEDFGVHCK	28	LGIYTVLFER	10	TPVSEDMLGR	10	VCANHWITTTMNLKPLSGSDR	21	IFYPETTDIYDRK	13	FVIGGPQGDAGLTGR	15	ICDPGLTSFEPEALGNLVEGMDFHR	25	AIIPCIK	7	ALMLQGVDLLADAVAVTMGPK	21	AVDSLVPIGR	10	GTLMELGISPIVTSGLIMQLLAGAK	25	KDQVEYLVQQNVIPPFCNLLSVK	23	FDDGAGGDNEVQR	13	LLPLNFK	7	GPNGPSGDSGPAGIAGPAGPR	21	ALELDPNLYR	10	KISPFEHQTYCQR	13	HQGVMVGMGQKDSYVGDEAQSK	22
	STELLIR	7	HFVLDECDK	9	LIEDNEYTAR	10	TRLEQEIATYR	11	VHCLNTLFSR	10	IGEEQSPEDAEDGPPELLFIHGGHTAK	27	GAGAFGYFEVTHDITR	16	IGLIHGHQVIPWGDMASLALLQR	23	CIDHYTK	7	ALTVPELTQQMFDAK	15	AVFPSIVGR	9	HAVSEGTK	8	KSDIYVCMISYAHNVAAQGK	20	FELTGIPPAPR	11	ADKDAWVTFYPTR	13	GPPGAHGDQGPAGPSGPAGPR	21	ALGDLISATK	10	KSDIYVCMISYAHNVAAQGK	20	HTNYTMEHIR	10
	STLNEIYFGK	10	ICYIFHETFGR	11	LIIWDSYTTNK	11	TTGIVMDSGDGVTHTVPIYEGY	22	VLNEECDQNWYK	12	IGSLIDVNQSK	11	GGVGEFEAGISK	12	IHWWENVYGFDMSCIK	16	CIIPNHEK	8	ALTVPELTQQVFDAK	15	AVLVDLEPGTMDSVR	15	HLQLAIRGDEELDSLIK	17	LEDLVCDVVDR	11	FVIGGPQGDAGLTGR	15	RIYEDSDAPLQLA	13	MPGMTGPQGEAGR	13	ALGFPLERPK	10	MEEIVEGCTGALHILAR	17	HYFQNTQGLIFVVDSNDR	18
	SVQTTLQTDEVK	12	IFCCHGGLSPDLQSMEQIR	19	LIKDDFLQQNGYTPYDR	17	TTLEHSDCAFMVDNEAIYDICR	22	VVETDPSPYCIVAPDTVIHCEGEPIKR	27	IHYLDTTTLIEPAPR	15	IEEELGDK	8	KPVEGYDISFLITNFHTEQMYK	22	DCEDPNPLIR	10	ALVEFTNSPDCLSK	14	AVVGEEALTSDDLLYLEFLQK	21	IVLLDCSLEYK	11	MEEIVEGCTGALHILAR	17	GAGAFGYFEVTHDITR	16	ILEEMVTAGNTVTGDGSSSK	20	GPLGAAGPPGFPGAPGPKGEIGPAGATGPSGPQGQR	36	ALLEVVQSGGK	11	QTFSPFGQIMEIR	13	IADFGLAR	8
	SVSIPAPAYYAHLVAFR	17	IGRNECVVVIR	11	LISQIVSSITASLR	14	TTMYPGIADR	10	VVLVAVDK	8	IIAEGANGPTTPEADKIFLER	21	LKQEYFVVAATLQDIIR	17	LEDLVCDVVDR	11	EGPIDLGACNQDDWISAVRPVIEK	24	AMEVDERPTEQYSDIGGLDK	20	AVVGVVAGGGR	11	KLCLNICVGESGDRLTR	17	NNKNEFVSLINCSSQPPLISHGIGK	25	GLCGAIHSSVAK	12	YLDWINEK	8	TGPSGAPGQDGRPGPPGPVGAR	22	ALLFVPR	7	SKDIEVLEGKPIYVDCYGNLAPLTK	25	IDQLEGDHQLIQEALIFDNK	20
	TAFDDAIAELDTLNEDSYKDSTLIMQLLR	29	IHACLYFIAPTGHSLK	16	LIVENLSSR	9	TTPSYVAFTDTER	13	YYVTIIDAPGHRDFIK	16	IKDLSTIEPLK	11	LPDGQVITIGNER	13	LPFCAMGVSSVIHPK	15	ELGITALHIK	10	APEEHPTLLTEAPLNPK	17	AVVQVFEGTSGIDAK	15	KMGVPYCIVK	10	QTFSPFGQIMEIR	13	IEEELGDK	8	GNTLEEFVR	9	GVPGPPGAHGDQGPAGPSGPAGPR	24	ALPFWNEEIVPQIK	14	VAILVDDMADTCGTICHAADK	21	IEDLSQQAQLAAAEK	15
	TALVANTSNMPVAAR	15	ILALCMGNHELYMR	14	LKPLEVELR	9	TVEAEAAHGTVTR	13	AELRDDPIISTHLAK	15	IKDYLLMEEEFIR	13	LVLEVAQHLGENTVR	15	MEEIVEGCTGALHILAR	17	GAEVYHNLK	9	ASAFNSWFENAEEDLTDPVR	20	AVVVNAAQLASYSQSK	16	LIGQIVSSITASLR	14	SQPDMAIMAVNTFVKDCEDPNPLIR	25	INDAFGTAHR	10	SYEPWNFNPK	10	ETGDSGPKGDAGAPGPAGPVGAAGPQGPAGATGPK	35	ALQSVGQIVGEVLK	14	VFYYEIQNAPEQACHLAK	18	IEDVTPIPSDSTR	13
	TATDEAYKDPSNLQGK	16	ILCFYGPPGVGK	12	LKVPPAINQFTQALDR	16	TVFDEAIR	8	AIIPCIK	7	ILAQATSDLVNAIK	14	NLQYYDISAK	10	QTFSPFGQIMEIR	13	GSLCSGCQKPITGR	14	ASGNYATVISHNPETK	16	DADIGVAEAER	11	LQEVPHEGPMCDLLWSDPDDRGGWGISPR	29	SSLQSQCLNEVLKAERPDVDEK	22	LKQEYFVVAATLQDIIR	17	TATSVNIQDLLPGRR	15	GPAGPVGAAGPQGPAGATGPK	21	ALRETLPAEQDLTTK	15	VLNEECDQNWYK	12	IFVGGLSPDTPEEK	14
	TAVAPIER	8	IPTPLNTSGVQVICMK	16	LLFEGAGSNPGDK	13	TVIIEQSWGSPK	12	CIDHYTK	7	ILEFFGLK	8	SQLSCVVVDDIER	13	SKDIEVLEGKPIYVDCYGNLAPLTK	25	HFNAPSHIR	9	ATAGDTHLGGEDFDNR	16	DAGTIAGLNVMR	12	MGVPYCIVK	9	TQHLSNDHICYFLYQILR	18	LPDGQVITIGNER	13	NNPFGIQVIR	10	YSECDYSTLAEK	12	ALTGGIAHLFK	11	VLSVCSSNKPAIVEAGGMQALGLHLTDPSQR	31	IGFPWSEIR	9
	TCLLISYTTNK	11	ITVPGNFQGHSGAQCITCSYK	21	LLLIGDSGVGK	11	TVLSGGTTMYPGIADR	16	CIIPNHEK	8	ILGEVINALK	10	TLSDYNIQKESTLHLVLR	18	VLNEECDQNWYK	12	HLYFACR	7	ATIAGGGVIPHIHK	14	DATNVGDEGGFAPNILENK	19	QIEGHTICALGDGAAWPVQGLIR	23	VAILVDDMADTCGTICHAADK	21	LVLEVAQHLGENTVR	15	IENVVLVIPAK	11	AGPAGSPGPPGVIGAR	16	ALYETELADAR	11	VSVVDLTCR	9	IGGIGTVPVGR	11
	TDQVIQSLIALVNDPQPEHPLR	22	IYGFYDECKR	10	LLLLGAGESGK	11	TVTAMDVVYALKR	13	CMVTGGANLGR	11	ILITTVPPNLR	11	VIFLENYR	8	VSYPLCFIFSSPVGCKPEQQMMYAGSK	27	IAGLCNR	7	ATLNAFLYR	9	DESGPSIVHR	10	QITQVYGFYDECLRK	15	VHCLNTLFSR	10	NLQYYDISAK	10	GSLILYLDK	9	GPAGPSGPAGPR	12	ALYLSDNDFEILPPDIGK	18	VVLVAVDK	8	IIDVVYNASNNELVR	15
	TFAPEEISAMVLTK	14	IYHPNIDEKGQVCLPVISAENWKPATK	27	LLLNNDNLLR	10	TYIQCIAAISR	11	DCEDPNPLIR	10	ILMVGLDAAGK	11	VLYPNDNFFEGK	12	YGLECLFR	8	IKIIAPPERK	10	ATVLESEGTR	10	DFLAGGIAAAISK	13	SCLLLQFTDKR	11	VKEYQVETIVDTLCTNMLSDKEQLR	25	SQLSCVVVDDIER	13	ALDDYVAEYSVCK	13	AGPAGPAGVSGPAGAR	16	AMEAVAAQGK	10	YLALESMCTLASSEFSHEAVK	21	IIENAENEYQTAISENYQTMSDTTFK	26
	TFAYTNHTVLPEALER	16	KVIGIECSSISDYAVK	16	LLLPWLEAR	9	VAEEHAPSIVFIDEIDAIGTK	21	EGPIDLGACNQDDWISAVRPVIEK	24	ILTDYGFEGHPFR	13	YELPDGQVITIGNER	15	YLALESMCTLASSEFSHEAVK	21	ISGETIFVTAPHEATAGIIGVNR	23	AVDSLVPIGR	10	DGMAFNALIHK	11	TFTDCFNCLPVAAIVDEK	18	VLSVCSSNKPAIVEAGGMQALGLHLTDPSQR	31	TLSDYNIQKESTLHLVLR	18	SMLLNFASPDR	11	ALAASGYDVVR	11	ANTFVAELK	9	YYVTIIDAPGHRDFIK	16	IINEPTAAAIAYGLDKK	17
	TFTTQETITNAETAKEWFLQAAK	23	LDVGNFSWGSECCTRK	16	LLQDFFNGK	9	VAGQDGSVVQFK	12	ELGITALHIK	10	ILTPLVSLDTPGK	13	DGKYDLDFK	9	YNACILEYK	9	KGSITSVQAIYVPADDLTD	19	AVFPSIVGR	9	DHQPCIIFMDEIDAIGGRR	19	TFVSGACDASAK	12	VRPGFCFHLCSR	12	VIFLENYR	8	WTDHADKELSDFVQYPAFGR	20	GPPGPPGSPGPQGFTGPPGEPGEAGA	26	APAMFNIR	8	AAQLCGAGMAAVVDKIR	17	IIQLLDDYPK	10
	TFYNELR	7	LEDPDPGVQSAAVNVICELAR	21	LNGTDPEDVIR	11	VALVYGQMNEPPGAR	15	GAEVYHNLK	9	ILVATNLFGR	10	DSTLIMQLLR	10	YYVTIIDAPGHRDFIK	16	KLTFDTTFSPNTGK	14	AVLVDLEPGTMDSVR	15	DIELVMSQANVSR	13	VICQGFTGK	9	VSVVDLTCR	9	VLYPNDNFFEGK	12	TATSVNIQDLLPGR	14	GPPGPPGSPGPQGFTGP	17	APDFVFYAPR	10	AELRDDPIISTHLAK	15	IKYPENFFLLR	11
	TGAIVDVPVGEELLGR	16	LGIQGSYFCSQECFK	15	LNIPVSQVNPR	11	VAPEEHPTLLTEAPLNPK	18	HFNAPSHIR	9	IMNTFSVMPSPK	12	ELISNASDALDK	12	AAQLCGAGMAAVVDKIR	17	KTRPDGNCFYR	11	AVVGEEALTSDDLLYLEFLQK	21	DKPTYDEIFYTLSPVNGK	18	ACVTGKPISQGGIHGR	16	YLALESMCTLASSEFSHEAVK	21	YELPDGQVITIGNER	15	IVMSPYMLSIR	11	DVVFLMDGSDGNR	13	APIQWEER	8	AIIPCIK	7	ILLTEPPMNPTK	12
	TGENVEDAFLEAAKK	15	LIDLCQPTQK	10	LPAAGVGDMVMATVK	15	VAPEEHPVLLTEAPLN	16	HLYFACR	7	INLWHLEITDR	11	EVDIGIPDATGR	12	AELRDDPIISTHLAK	15	LADFGTCMK	9	AVVGVVAGGGR	11	DLAALGDKVNSLGETAER	18	ATEGMVVADK	10	YQAMVHCGSIR	11	DGKYDLDFK	9	VVNNEPMTGFLIEATPK	17	NLSSAAAILGNPK	13	ASINMLR	7	CESLKDTIAR	10	ILPTLEAVAALGNK	14
	TGIVMDSGDGVTHTVPIYEGYALPHAILR	29	LLACIASRPGQCGR	14	LQDPFSLYR	9	VATAQDDITGDGTTSNVLIIGELLK	25	IKIIAPPERK	10	IPDWFLNR	8	GVILYGPPGTGK	12	AIIPCIK	7	LIGEYGLR	8	AVVQVFEGTSGIDAK	15	DLFEDELVPLFEK	13	AWNAYPYCR	9	YYVTIIDAPGHRDFIK	16	DSTLIMQLLR	10	IPEPDIFTNALEK	13	LWGKLNPDELGPQALAR	17	ATDVMIAGK	9	DCEDPNPLIR	10	IMNTFSVVPSPK	12
	TIAIIAEGIPEALTR	15	LLCNFMR	7	LQQTQAQVDEVVDIMR	16	VDNSSLTGESEPQTR	15	ISGETIFVTAPHEATAGIIGVNR	23	IPLLSDLTHQISK	13	HHTFYNELR	9	CIDHYTK	7	LRPLSYPDTDVILMCF	16	AVVVNAAQLASYSQSK	16	DLGEELEALKTELEDTLDSTAAQQELR	27	CIAYAESHDQALVGDK	16	AELRDDPIISTHLAK	15	ELISNASDALDK	12	LGKYELLINAQPMQPVADFK	20	PGPNGPSGDSGPAGIAGPAGPR	22	ATISNDGATILK	12	EEAQAEIEQYR	11	INVYYNEATGGK	12
	TITLEVEPSDTIENVKAK	18	LLLAGYDDFNCNIWDAMKGDR	21	LSGGTTMYPGIADR	14	VDQSILTGESVSVIK	15	KGSITSVQAIYVPADDLTD	19	IPTISTQLK	9	IGPLGLSPK	9	CIIPNHEK	8	LYPWGVVEVENPEHNDFLK	19	DADIGVAEAER	11	DLLDTVLPHLYNETK	15	CLEEVEDLIVK	11	AIIPCIK	7	EVDIGIPDATGR	12	TIGGGDDSFNTFFSETGSGK	20	GPRGDKGEAGEAGER	15	ATTADGSSILDR	12	EGPIDLGACNQDDWISAVRPVIEK	24	IQDKEGIPPDQQR	13
	TLSDYNIQK	9	LLLAGYDDFNCNVWDALKADR	21	LTGMAFR	7	VFDKDGNGYISAAELR	16	KTRPDGNCFYR	11	IPVGPETLGR	10	LVLVGDGGTGK	11	DCEDPNPLIR	10	NECVVVIR	8	DAGAGIALNDHFVK	14	DLMSWINGIR	10	CLFTLLGHLDYIR	13	CIIPNHEK	8	HHTFYNELR	9	DSCYDTFTATYHDVGAEWER	20	GDRGDAGPKGPDGAPGK	17	AVAHHTTAAFIR	12	ELGITALHIK	10	IQLVEEELDR	10
	TPVSEDMLGR	10	LPCVAAK	7	LTPEEEEILNK	11	VFDKEGNGTVMGAELR	16	LFIGGLPNYLNDDQVKELLTSFGPLK	26	IQLINNMLDK	10	PFLAILGGAK	10	EEAQAEIEQYR	11	QLGLVVCR	8	DAGTIAGLNVMR	12	DLTDYLMK	8	CLHGGLSPSIDTLDHIR	17	CLGNPER	7	IGPLGLSPK	9	NHLESEPVSTTVTQAVPAPTNLNFGEVGADTMR	33	TYGSPSPMIASSSYR	15	AVAQALEVIPR	11	GAEVYHNLK	9	IQLVEEELDRAQER	14
	TQLEELEDELQATEDAKLR	19	LSVAGNCR	8	LTPITYPQGLAMAK	14	VFLENVIR	8	LIGEYGLR	8	ISGLIYEETRGVLK	14	PGYGHAVLR	9	EGPIDLGACNQDDWISAVRPVIEK	24	SCVIVIR	7	DATNVGDEGGFAPNILENK	19	DNIQGITKPAIR	12	CVSTLLDLIQTK	12	DCEDPNPLIR	10	LVLVGDGGTGK	11	EGFGYLSPDDKTEFWLGNEK	20	CLEAGQSIDDLMPEQK	16	AVAVVVDPIQSVK	13	GFQLTHSLGGGTGSGMGTLLISK	23	IQRPPEDSIQPYEK	14
	TRLEQEIATYR	11	LTTVCPTVKPQTQGLAK	17	LTVNDFVR	8	VFLENVIRDAVTYTEHAK	18	LYPWGVVEVENPEHNDFLK	19	ISLADIAQK	9	QTVAVGVIK	9	EGPYGLIICPSR	12	SIPICTLK	8	DFLAGGIAAAISK	13	DPENFPFVVLGNKIDLENR	19	DCEQAENWMAAR	12	DESGPSIVHRK	11	NIVEAAAVR	9	YIFIDPQIIQSAK	13	TITTYSTSGGSISGGGGSSGGGIR	24	AVEEEDKMTPEQLAIK	16	HFNAPSHIR	9	IQTQPGYANTLR	12
	TTGFGMIYDSLDYAK	15	MDQAIIFCR	9	LVEDMENKIR	10	VFLLGEEVAQYDGAYK	16	NECVVVIR	8	ISLIQIFR	8	VAVVAGYGDVGK	12	ELGITALHIK	10	SLMPYFLLTQAVR	13	DGMAFNALIHK	11	DRQYLLFFHK	10	DIASGLIGPLIICK	14	EEAQAEIEQYR	11	PFLAILGGAK	10	MQLDAVVPNSVPETFVNVR	19	GVGVQGPQGER	11	AVENSSTAIGIR	12	IKIIAPPERK	10	ISEIEDAAFLAR	12
	TTGIVMDSGDGVTHTVPIYEGY	22	MLQYCLQGLFHPAR	14	LVVVGAGGVGK	11	VGAGAPVYLAAVLEYLTAEILELAGNAAR	29	NLTWTLSNLCR	11	ITSEALLVTQQLVK	14	VEDFLER	7	HFNAPSHIR	9	STIGVEFATR	10	DHQPCIIFMDEIDAIGGRR	19	DSYVGDEAQSKR	12	DNFWEMGDTGPCGPCSEIHYDR	22	EGPIDLGACNQDDWISAVRPVIEK	24	PGYGHAVLR	9	NSLWHTGDTNNQVR	14	IHELTNTPTQYEVR	14	AVLHVALR	8	ISGETIFVTAPHEATAGIIGVNR	23	ISEQFTAMFR	10
	TTMYPGIADR	10	MLSCAGADRLQTGMR	15	MATAASSSSLEK	12	VGQAVDVVGQAGKPK	15	SIPICTLK	8	ITSPLMEPSSIEK	13	VVDALGNPIDGK	12	IAGLCNR	7	TNPGCPAEVR	10	DIELVMSQANVSR	13	DTDPDSKPFSLQETYEAK	18	DNVCSPGGATIHALHFLESGGFR	23	ELGITALHIK	10	QTVAVGVIK	9	ELESEVDAEQR	11	MNYTAEQEYPDLSK	14	AYAALAALEK	10	KTRPDGNCFYR	11	ISGLIYEETR	10
	TTPSYVAFTDTER	13	MNTLLANGEVPGLFEGDEYATLMTQCK	27	MAVTFIGNSTAIQELFK	17	VGQEIEVRPGIVSK	14	SLMPYFLLTQAVR	13	IVAFENAFER	10	VVPGYGHAVLR	11	IKIIAPPERK	10	VAVCDIPPR	9	DKPTYDEIFYTLSPVNGK	18	DTFNHLTTWLEDAR	14	EGSASTEVLR	10	EVICTSR	7	VAVVAGYGDVGK	12	TGVELNKPTHFTVNTK	16	SSTEAETDIDAPTNLLTR	18	AYLPVNESFGFTADLR	16	LIGEYGLR	8	ISVREPMQTGIK	12
	TVEAEAAHGTVTR	13	NIYYLCAPNR	10	MDELQLFR	8	VIILGDSGVGK	11	STIGVEFATR	10	IVDDLKDEAEQYR	13	YDLTVPFAR	9	ISGETIFVTAPHEATAGIIGVNR	23	VLDALFPCVQGGTTAIPGAFGCGK	24	DLAALGDKVNSLGETAER	18	DVNAAIATIK	10	ENQSILITGESGAGK	15	FCQLLWR	7	VVDALGNPIDGK	12	GGPDKLDVPEPDNR	14	FEETTGISR	9	DAGEGLLAVQITDPEGKPK	19	LVQAFQFTDKH	11	IVADKDYSVTANSK	14
	TVFDEAIR	8	NLFNVVDCK	9	MFDVGGQR	8	VIKDFMIQGGDFTR	14	TNPGCPAEVR	10	IVPNVLLEQGK	11	YPENFFLLR	9	KGSITSVQAIYVPADDLTD	19	YFIRDEFLR	9	DLEGSDIDTR	10	DVNQQEFVR	9	ERPDLPPVQYEPVLCSR	17	GAEVYHNLK	9	VVPGYGHAVLR	11	VVTLFSNTPQKK	12	EGVVSGVNTVAQR	13	DAGEGLLTVQILDPEGKPK	19	LYPWGVVEVENPEHNDFLK	19	IVATKPLYVALAQR	14
	TVIIEQSWGSPK	12	QGQGQLVTCSGAFK	14	MKEIAEAYLGK	11	VIMITGDNKGTAVAICR	17	VAVCDIPPR	9	IVSQLLTLMDGLK	13	FFVGGNWK	8	KTRPDGNCFYR	11	YYVTIIDAPGHR	12	DLFEDELVPLFEK	13	DVYDKVDYLSSLGK	14	FCLQYTR	7	GFQLTHSLGGGTGSGMGTLLISK	23	WVILGHSER	9	ASVMTSSGSDLVEAEK	16	IQGPAGARGDKGETGEAGER	20	DAGVIAGLNVLR	12	NECVVVIR	8	IYPEEMIQTGISAIDGMNSIAR	22
	TVLSGGTTMYPGIADR	16	QSLETICLLLAYK	13	MNVLADALK	9	VIMVTGDHPITAK	13	VKPYLPQICGTVLWR	15	IVVVTAGVR	9	FSVSPVVR	8	LIGEYGLR	8	AAFDDAIAELDTLSEESYK	19	DLMSWINGIR	10	DYLHYIR	7	FIMESGAKGCEVVVSGK	17	HFNAPSHIR	9	YHPGYFGK	8	DQDKIATLEAER	12	GLRGHPGLQGMPGPNGPSGDSGPAGIAGPAGPR	33	DAQVVQVVLDGLSNILK	17	SIPICTLK	8	KAGTQIENIEEDFR	14
	TVTAMDVVYALKR	13	QVLIRPCSK	9	MQHNLEQQIQAR	12	VKDTDDVPMILVGNK	15	VLDALFPCVQGGTTAIPGAFGCGK	24	IWDLEGK	7	GVVDSDDLPLNVSR	14	LYPWGVVEVENPEHNDFLK	19	AAFDDAIAELDTLSEESYKDSTLIMQLLR	29	DLTDYLMK	8	DYQDNKADVILK	12	FVTTEFEPCFDAADFIR	17	IKIIAPPERK	10	FFVGGNWK	8	GADDTLTVTETSR	13	GLTGAQQQGGETGR	14	DAVLLVFANK	10	SLMPYFLLTQAVR	13	KAGTQIENIEEDFRDGLK	18
	VAEEHAPSIVFIDEIDAIGTK	21	RAAQLCGAGMAAVVDK	16	MQKEITALAPSTMK	14	VLAVNQENEHLMEDYEK	17	VLIANRGEIACR	12	IYEFPETDDEEENK	14	MFVLDEADEMLSR	13	NECVVVIR	8	AAYFGIYDTAK	11	DNIQGITKPAIR	12	EADIDGDGQVNYEEFVQMMTAK	22	GACHGQTGMFPR	12	ISGETIFVTAPHEATAGIIGVNR	23	FSVSPVVR	8	TESDTDTYWK	10	ASAYDAVHTDGVR	13	DAVTYTEHAKR	11	SQPDMAIMAVNSFVKDCEDPNPLIR	25	KEENLADWYSQVITK	15
	VAGQDGSVVQFK	12	RLDLDACK	8	MQQQLDEYQELLDIK	15	VLKQVHPDTGISSK	14	WCDCKLPNSK	10	IYGISFPDPK	10	TPGPGAQSALR	11	QLGLVVCR	8	ADLINNLGTIAK	12	DPENFPFVVLGNKIDLENR	19	EAFQLFDR	8	GCEVTPDVNISGQK	14	KGSITSVQAIYVPADDLTD	19	GVVDSDDLPLNVSR	14	QMFDADQDRFNK	12	SGSDATLPIEIQK	13	DETNYGIPQR	10	STIGVEFATR	10	KGLTPSQIGVILR	13
	VALVYGQMNEPPGAR	15	RSTCTINYSK	10	NAENAIEALKEYEPEMGK	18	VLSIGDGIAR	10	YYVTIIDAPGHR	12	KDHPFGFVAVPTK	13	VLITTDLLAR	10	SCVIVIR	7	ADVFHAYLSLLK	12	DRQYLLFFHK	10	EAFSLFDKDGDGTITTK	17	GWDQGLLGMCEGEKR	15	KTRPDGNCFYR	11	KGSITSVQAIYVPADDLTDPAPATTF	26	NVPIQEAFRGDAK	13	VVFLLDGSDATR	12	DGQAMLWDLNEGK	13	SVTESIQACK	10	KIEEIKDFLLTAR	13
	VANVSLLALYK	11	SACDTVDTWLDDTAKGR	17	NASEMIDKLTLTFNR	15	VQQTVQDLFGR	11	AAFDDAIAELDTLSEESYK	19	KEELTLEGIR	10	VLAAVYK	7	SIPICTLK	8	AENFFILR	8	DSYVGDEAQSKR	12	EAIEGTYIDKK	11	GYEVIYLTEPVDEYCIQALPEFDGK	25	LAEQAER	7	MFVLDEADEMLSR	13	AQYPNLCQACQGDCSCSQNEK	21	SQDVASLSPETDVK	14	DGVVEITGK	9	VAVCDIPPR	9	KLDNGGYYITTR	12
	VAPEEHPTLLTEAPLNPK	18	SCALAEDPQELR	12	NATNVEQAFMTMAAEIK	17	VTDALNATR	9	AAYFGIYDTAK	11	KEFSPFGTITSAK	13	FASFIDK	7	SLMPYFLLTQAVR	13	AEPEDHYFLLTEPPLNTPENR	21	DTFNHLTTWLEDAR	14	EEHPVLLTEAPLNPK	15	HALHCTILASAGQQR	15	LIGEYGLR	8	TPGPGAQSALR	11	GSIDDYVR	8	GQTETSYQVLVK	12	DIASGLIGPLIICKK	15	VLDALFPCVQGGTTAIPGAFGCGK	24	KLDPELHLDIK	11
	VAPEEHPVLLTEAPLN	16	SIQCLTVHK	9	NDEELNKLLGGVTIAQGGVLPNIQAVLLPK	30	VTGQFPWSSLR	11	ADLINNLGTIAK	12	KESESCDCLQGFQLTHSLGGGTGSGMGTLLISK	33	YVMTTTTLER	10	STIGVEFATR	10	AFEEAEKNAPAIIFIDELDAIAPK	24	DVNAAIATIK	10	EGDVLTLLESER	12	HGSLGFLPR	9	LVEPLRATCTTK	12	VLITTDLLAR	10	ETLDKINTYVK	11	NTGAALQYLK	10	DIIHDPGR	8	YFIRDEFLR	9	KLEVEANNAFDQYR	14
	VATAQDDITGDGTTSNVLIIGELLK	25	SLLALKECIR	10	NDEELNKLLGK	11	VTHAVVTVPAYFNDAQR	17	ADVFHAYLSLLK	12	KFFVGGNWK	9	KPLVIIAEDVDGEALSTLVLNR	22	VAVCDIPPR	9	AFFVQTCR	8	DVNQQEFVR	9	EGIPALDNFLDKL	13	HLQLAIR	7	LVQAFQFTDKH	11	EIAQDFK	7	LEPYIQDYKDQMEK	14	LAVTYINEDR	10	DIKDTTVGTLSQR	13	YYVTIIDAPGHR	12	KLTPITYPQGLAMAK	15
	VDNSSLTGESEPQTR	15	SNIWVAGDAACFYDIK	16	NDTKEDVFVHQTAIK	15	VTIAQGYDALSSMANIAGYK	20	AENFFILR	8	KGFIGPGIDVPAPDMSTGER	20	VHLVGIDIFTGK	12	VKPYLPQICGTVLWR	15	AFLTLAEDILR	11	DYDDMSPR	8	EHNGQVTGIDWAPESNR	17	HPSAVTACNLDLENLITDSNR	21	LYPWGVVEVENPEHNDFLK	19	VLAAVYK	7	YICDTEPGSHEMLVK	15	DSVFTAVGGAR	11	DIPGLTDTTVPR	12	AAFDDAIAELDTLSEESYK	19	KSEIEYYAMLAK	12
	VDQSILTGESVSVIK	15	STCTINYSK	9	NENTFLDLTVQQIEHLNK	18	VVAEPVELAQEFR	13	AEPEDHYFLLTEPPLNTPENR	21	KIEFSLPDLEGR	12	ADLAEEYSK	9	VLDALFPCVQGGTTAIPGAFGCGK	24	AGFAGDDAPRAVFPSIVGRPR	21	DYLHYIR	7	EIAQDFKTDLR	11	HSQFIGYPITLF	12	NFEQFLQER	9	YIETDPANR	9	ACEAGMDYVYK	11	FLLDGSDGTR	10	DISLSDYK	8	AAFDDAIAELDTLSEESYKDSTLIMQLLR	29	KSQIFSTASDNQPTVTIK	18
	VDYLSSLGK	9	STCTYVGAAK	10	NFGIGQDIQPK	11	VVDYTTAKEFADSLGIPFLETSAK	24	AFEEAEKNAPAIIFIDELDAIAPK	24	KLAVNMVPFPR	11	AEAGVPAEFSIWTR	14	YFIRDEFLR	9	AGIAHLYGIAGSTNVTGDQVK	21	DYQDNKADVILK	12	EIEIDIEPTDKVER	14	HTYLPLEVCNIVAGQR	16	QLGLVVCR	8	FASFIDK	7	GSGVTWNNLK	10	YSECDYSTLAEKFPK	15	DISTNYYASQK	11	AAYFGIYDTAK	11	KTVTAMDVVYALKR	14
	VFDKDGNGYISAAELR	16	STVLSLDWHPNNVLLAAGSCDFK	23	NGYGFINR	8	VVLAYEPVWAIGTGK	15	AFEEAEKNAPAIIFIDELDAIAPKR	25	KLVILEGELER	11	AELNEFLTR	9	YYVTIIDAPGHR	12	AGLQFPVGR	9	EAESCDCLQGFQLTH	15	EIIDLVLDR	9	HVINFDLPSDIEEYVHR	17	SCVIVIR	7	FDTISEK	7	TCEDINECLLGSHNCR	16	GPVGPAGPAGPAGLK	15	DIVHSGLAYTMER	13	ACWELYCLEHGIQPDGQMPSDK	22	KVESLQEEIAFLK	13
	VFDKEGNGTVMGAELR	16	TCATVTIGGINIAEALVSK	19	NILFVITKPDVYK	13	VVLIGDSGVGK	11	AFLTLAEDILR	11	KNPQAVLDVLK	11	AFGYYGPLR	9	AAYFGIYDTAK	11	AGTQIENIEEDFRDGLK	17	EAFSLFDKDGDGTITTK	17	EITALAPSTMK	11	HYYTGTQGLIFVVDCADRDR	20	SIPICTLK	8	IGGVILFHETLYQK	14	WDDVGINR	8	GAAGPAGPIGLSGR	14	DIVVLGVEK	9	ADLINNLGTIAK	12	KVESLQEEIAFLKK	14
	VFFDLMR	7	TCFVDCLIEQTHPEIR	16	NLDIERPTYTNLNR	14	VVTDTDETELAR	12	AGLQFPVGR	9	KTVTAMDVVYALK	13	AFLIEEQK	8	ADLINNLGTIAK	12	AGVLAHLEEER	11	EAIEGTYIDKK	11	EKEPIVGSTDYGKDEDSAEALLK	23	ICDQISDAVLDAHLK	15	SLMPYFLLTQAVR	13	KPLVIIAEDVDGEALSTLVLNR	22	TVGDGLTLAQK	11	NPAIAVDYFK	10	DKLNNLVLFDK	11	ADVFHAYLSLLK	12	KYEMFAQTLQQSR	13
	VFLENVIR	8	TCTDIKPEWLVK	12	NLKPIKPMQFLGDEETVR	18	VYAILTHGIFSGPAISR	17	AGTQIENIEEDFRDGLK	17	KVLIIGGGDGGVLR	14	AGAGSATLSMAYAGAR	16	AENFFILR	8	AHSSMVGVNLPQK	13	EDKYEEEIK	9	ELISNASDALDKIR	14	IGLIHGHQVIPWGDMASLALLQR	23	STIGVEFATR	10	VHLVGIDIFTGK	12	LVPFSGYPSSKEPEK	15	EAPANAVAIQLR	12	DLGLPTEAYISVEEVHDDGTPTSK	24	AENFFILR	8	LAADDFR	7
	VFLENVIRDAVTYTEHAK	18	TFCGTPEYLAPEVLEDNDYGR	21	NMITGTSQADCAVLIVAAGVGEFEAGISK	29	WHHTFYNELR	10	AGVLAHLEEER	11	LAAAILGGVDQIHIKPGAK	19	AGAYDFPSPEWDTVTPEAK	19	AEPEDHYFLLTEPPLNTPENR	21	AIAELGIYPAVDPLDSTSR	19	EGDVLTLLESER	12	ELLTTMGDR	9	IHWWENVYGFDMSCIK	16	TNPGCPAEVR	10	ADIFMFDEPSSYLDVK	16	QSPIDIVPTQAQHDHSLK	18	PAGPVGAAGPQGPAGATGPK	20	DLKDYFSK	8	AEPEDHYFLLTEPPLNTPENR	21	LAEMPADSGYPAYLGAR	17
	VFLLGEEVAQYDGAYK	16	TFEVCDLPVR	10	NMLFSGTNIAAGK	13	YAEIVHLTLPDGTKR	15	AHSSMVGVNLPQK	13	LAGIINFQRPK	11	AGELTEDEVER	11	AFEEAEKNAPAIIFIDELDAIAPK	24	AIEPPPLDAVIEAEHTLR	18	EGIPALDNFLDKL	13	ELQELVQYPVEHPDK	15	INPVCPADLVIDHSIQVDFNR	21	TPSDVKELVLD	11	ADLAEEYSK	9	NAGWKVPDSAICGK	14	NCYYDDACVSVYER	14	DLKPENLLLASK	12	AFEEAEKNAPAIIFIDELDAIAPK	24	LAEQAERYDDMAAAMK	16
	VFQFLNAK	8	TFVSGACDASSK	12	NPDDITNEEYGEFYK	15	YDESGPSIVHR	11	AIAELGIYPAVDPLDSTSR	19	LAPDYDALDVANK	13	AGIIASAR	8	AFEEAEKNAPAIIFIDELDAIAPKR	25	AIGGIILTASHNPGGPNGDFGIK	23	EHNGQVTGIDWAPESNR	17	EMVELPLRHPALFK	14	KHSQFIGYPITLFVEK	16	VAVCDIPPR	9	ADTQTYQPYNK	11	LTTESVTGAFK	11	ATASTSGQSPFGLGRK	16	DLSTIEPLK	9	AFEEAEKNAPAIIFIDELDAIAPKR	25	LAPITYPQGLALAK	14
	VGAGAPVYLAAVLEYLTAEILELAGNAAR	29	TGEGFLCVFAINNSK	15	NQLTSNPENTVFDAK	15	YDLDFKSPDDPSR	13	AIEPPPLDAVIEAEHTLR	18	LAVEAVLR	8	AGNLGGGVVTIER	13	AFLTLAEDILR	11	AIGSASEGAQSSLQEVYHK	19	EIAQDFKTDLR	11	ENTEGEYSGIEHVIVDGVVQSIK	23	KVNQIGSVTESIQACK	16	VLDALFPCVQGGTTAIPGAFGCGK	24	ADTQTYQPYNKDWIK	15	SLVDFMTQK	9	NTEPVMFSYDEYNK	14	DNDLISLPK	9	AFLTLAEDILR	11	LATALQKLEEAEKAADESER	20
	VGATAAVYSAAILEYLTAEVLELAGNASK	29	TGTLTTNQMSVCR	13	NQVAMNPTNTVFDAK	15	YEGFFGLYR	9	AIGSASEGAQSSLQEVYHK	19	LDLMDEGTDAR	11	AGPIWDLR	8	AGFAGDDAPRAVFPSIVGRPR	21	AINQQTGAFVEISR	14	EIEIDIEPTDKVER	14	EQGFLSFWR	9	LPFCAMGVSSVIHPK	15	WCDCKLPNSK	10	AEAGVPAEFSIWTR	14	FGLIDEK	7	DGSVDFNK	8	DNHLLGTFDLTGIPPAPR	18	AGFAGDDAPRAVFPSIVGRPR	21	LDDLVNWAR	9
	VGQAVDVVGQAGKPK	15	TWTLCGTPEYLAPEIILSK	19	NQVAMNPTNTVFDAKR	16	YESLTDPSKLDSGK	14	AKEILQEEEDLAEIVQLVGK	20	LDQLIYIPLPDEK	13	AHTDFFEAFK	10	AGIAHLYGIAGSTNVTGDQVK	21	AKEILQEEEDLAEIVQLVGK	20	EIIDLVLDR	9	ETWLSENQR	9	LWCTYHEK	8	YYVTIIDAPGHR	12	AELNEFLTR	9	ETGGSAGQSLYVANHAY	17	MGAVGDAVSK	10	DQDLEPGAPSMGAK	14	AGLQFPVGR	9	LEEAEKAADESER	13
	VGQEIEVRPGIVSK	14	TYADYESVNECMEGVCK	17	NVFDEAILAALEPPEPK	17	YFPTQALNFAFKDK	14	AKVIAAEGEMNASR	14	LEILQIHTK	9	AIAVLTSGGDAQGMNAAVR	19	AGLQFPVGR	9	AKWYPEVR	8	EITALAPSTMK	11	EVDDLEQWIAER	12	MEEIVEGCTGALHILAR	17	AAFDDAIAELDTLSEESYK	19	AFGYYGPLR	9	SGNWDDVGINR	11	GPVGAAGPQGPAGATGPK	18	DQTDDQVTIDSALATQK	17	AGTQIENIEEDFRDGLK	17	LEQEIATYR	9
	VIILGDSGVGK	11	VASGCLDINSSVK	13	NVPVITGSKDLQNVNITLR	19	YGKDATNVGDEGGFAPNILENK	22	ALAAGGYDVEK	11	LEVEANNAFDQYR	13	AIELFSVGQGPAK	13	AGTQIENIEEDFRDGLK	17	ALAAGGYDVEK	11	EKEPIVGSTDYGKDEDSAEALLK	23	EVDEQMLNVQNK	12	QTFSPFGQIMEIR	13	AAFDDAIAELDTLSEESYKDSTLIMQLLR	29	AFHNEAQVNPER	12	MAQSNGWGVMVSHR	14	HWSDHSAGSAEVK	13	DQVANSAFVER	11	AGVLAHLEEER	11	LGESVQDLSSFDEYSSELK	19
	VIKDFMIQGGDFTR	14	VAVVCSSNQNR	11	PGDNVGFNVK	10	YLRAEPEDHYFLLTEPPLNTPENR	24	ALKDEEKMELQEIQLK	16	LFDFPGR	7	AIEQADLLQEEDESPR	16	AGVLAHLEEER	11	ALGLNENDYK	10	ELISNASDALDKIR	14	EVDIGIPDATGRLEILQIHTK	21	SCETDALINFFAK	13	AAYFGIYDTAK	11	AFHNEAQVNPERK	13	LGLGGMLVDK	10	ADLSPGGAQVKK	12	DSNYHLLMSVQESLER	16	AHSSMVGVNLPQK	13	LGIYTVLFER	10
	VIMITGDNKGTAVAICR	17	VCGYDTPFPHIFEPFYIPDKWK	22	QEAFLLNEDLGDSLDSVEALLK	22	YLTVAAVFR	9	ALMLQGVDLLADAVAVTMGPK	21	LFDIFSQQVATVIQSR	16	AIIIFVPVPQLK	12	AHSSMVGVNLPQK	13	ALGQNPTNAEVLK	13	ELLTTMGDR	9	EYDESGPSIVHR	12	SCHTAVELFK	10	ADLINNLGTIAK	12	AGAGSATLSMAYAGAR	16	VVTLFSNTPQK	11	GASGFNADVQEAWQK	15	DSYLILETLPTEYDSR	16	AIAELGIYPAVDPLDSTSR	19	LIEDNEYTAR	10
	VIMVTGDHPITAK	13	VLLAAAVCTK	10	QEYDEAGPSIVHR	13	YRPGTVALR	9	ALTVPELTQQMFDAK	15	LFEGNALLR	9	AINQGGLTSVAVR	13	AIAELGIYPAVDPLDSTSR	19	ALKDEEKMELQEIQLK	16	ELQELVQYPVEHPDK	15	FDGALNVDLTEFQTNLVPYPR	21	SKDIEVLEGKPIYVDCYGNLAPLTK	25	ADVFHAYLSLLK	12	AGAYDFPSPEWDTVTPEAK	19	VVEALAPLR	9	GTAGTPGPKGEKGEQGYR	18	DTLYEAVR	8	AIGGIILTASHNPGGPNGDFGIK	23	LIIWDSYTTNK	11
	VKDTDDVPMILVGNK	15	VLVVGAGGIGCELLK	15	QGGVLPNIQAVLLPK	15	YSQKEDKYEEEIK	13	ALTVPELTQQVFDAK	15	LFEMAYK	7	AITVFSPDGHLFQVEYAQEAVKK	23	AIEPPPLDAVIEAEHTLR	18	ALMLQGVDLLADAVAVTMGPK	21	ELVFKEDGQEYAQVIK	16	FEELNADLFR	10	VLNEECDQNWYK	12	AENFFILR	8	AGELTEDEVER	11	EGTDEDVEGNVRPFLSRPNCR	21	SKKNPTVMDQIGK	13	DTPGFIVNR	9	AIGSASEGAQSSLQEVYHK	19	LIKDDFLQQNGYTPYDR	17
	VLAVNQENEHLMEDYEK	17	VQENCIDLVGR	11	QLEEAEEEAQR	11	YSVDIPLDK	9	ALVEFTNSPDCLSK	14	LFFLQVK	7	ALDEGDIALLK	11	AIGGIILTASHNPGGPNGDFGIK	23	ALTVPELTQQMFDAK	15	EMVELPLRHPALFK	14	FFFDVGSNK	9	VLSVCSSNKPAIVEAGGMQALGLHLTDPSQR	31	AEPEDHYFLLTEPPLNTPENR	21	AGIIASAR	8	LSQALTVSIR	10	GANALVALYK	10	DVIAQSQSGTGK	12	AKDDQTPLHCAAR	13	LISQIVSSITASLR	14
	VLKQVHPDTGISSK	14	VSCLGVTDDGMAVATGSWDSFLR	23	QLLQANPILEAFGNAK	16	YYPTEDVPR	9	AMEVDERPTEQYSDIGGLDK	20	LFQQIYSDGSDEVKR	15	ALDTMNFDVIK	11	AIGSASEGAQSSLQEVYHK	19	ALTVPELTQQVFDAK	15	ENTEGEYSGIEHVIVDGVVQSIK	23	FGVEQDVDMVFASFIR	16	VVETDPSPYCIVAPDTVIHCEGEPIK	26	AFEEAEKNAPAIIFIDELDAIAPK	24	AGNLGGGVVTIER	13	TESDMDTYWK	10	EGSPGNDGPPGRPGAAGLK	19	DVKPSNILVNSR	12	AKEILQEEEDLAEIVQLVGK	20	LIVENLSSR	9
	VLSIGDGIAR	10	VYCENQPMLPIGLSDIPGEAMVK	23	QSAALCLLR	9	ADIGVAMGIAGSDVSK	16	ASGNYATVISHNPETK	16	LFQVEYAIEAIK	12	ALELDPNLYR	10	AINQQTGAFVEISR	14	ALVEFTNSPDCLSK	14	EQGFLSFWR	9	FIIHAPPGEFNEVFNDVR	18	VVETDPSPYCIVAPDTVIHCEGEPIKR	27	AFEEAEKNAPAIIFIDELDAIAPKR	25	AGPIWDLR	8	NLLFTDSTK	9	GPAGPAGVSGPAGAR	15	DVTNNVHYENYR	12	AKVIAAEGEMNASR	14	LKPLEVELR	9
	VQQTVQDLFGR	11	WLSCETQLPVSFR	13	QTQTFTTYSDNQPGVLIQVYEGER	24	AFMTADLPNELIELLEK	17	ATAGDTHLGGEDFDNR	16	LFSDEAANIYER	12	ALELEQER	8	AKEILQEEEDLAEIVQLVGK	20	AMEVDERPTEQYSDIGGLDK	20	ETWLSENQR	9	FLAEEGFYK	9	VVLVAVDK	8	AFLTLAEDILR	11	AIAVLTSGGDAQGMNAAVR	19	ESELLNLR	8	VGPPGPSGAGGPPGPTGVAGK	21	DWNVDLIPK	9	AKWYPEVR	8	LKVPPAINQFTQALDR	16
	VTHAVVTVPAYFNDAQR	17	YLLADCNEAFIK	12	QVAASTAQLLVACK	14	AFTHTAQYDEAISDYFR	17	ATIAGGGVIPHIHK	14	LFVGSIPK	8	ALGDLISATK	10	AKVIAAEGEMNASR	14	APEEHPTLLTEAPLNPK	17	EVDDLEQWIAER	12	FLDGIYVSEK	10	YGLECLFR	8	AGDTHLGGEDFDNR	14	AIGPHDVLATLLNNLK	16	SVSLTYEIGK	10	KGDAGAPGPAGPVGAAGPQGPAGATGPK	28	DYLIDGSR	8	ALAAGGYDVEK	11	LLFEGAGSNPGDK	13
	VVAEPVELAQEFR	13	YTCSFCGK	8	RDNIQGITKPAIR	13	AGVPMEVMGLMLGEFVDDYTVR	22	ATLNAFLYR	9	LFVTNDAATILR	12	ALGFPLERPK	10	AKWYPEVR	8	ASAFNSWFENAEEDLTDPVR	20	EVDEQMLNVQNK	12	FNSLNELVDYHR	12	YLALESMCTLASSEFSHEAVK	21	AGLQFPVGR	9	AIIIFVPVPQLK	12	EKPGISFLEVK	11	PGLQGPKGDAGPK	13	EAAENSLVAYK	11	ALKDEEKMELQEIQLK	16	LLLIGDSGVGK	11
	VVLAYEPVWAIGTGK	15	ACGVLETIR	9	RIQLVEEELDR	11	AHLDATTVLSR	11	ATVLESEGTR	10	LGAQALLGAAK	11	ALLEVVQSGGK	11	ALAAGGYDVEK	11	ASGNYATVISHNPETK	16	EVDIGIPDATGRLEILQIHTK	21	FPGQLNADLR	10	YPNKYESIIATLCENLDSLDEPDAR	25	AGTQIENIEEDFRDGLK	17	AINQGGLTSVAVR	13	NVVATDPNVPNVQVTR	16	GPKGPDGAPGKDGLR	15	EAFNMIDQNR	10	ALMLQGVDLLADAVAVTMGPK	21	LLLLGAGESGK	11
	VVLIGDSGVGK	11	ASCTTNCLAPLAK	13	RLFEGNALLR	10	AHVIVMAATNRPNSIDPALR	20	AVDSLVPIGR	10	LGDICFSLR	9	ALLFVPR	7	ALGLNENDYK	10	ATAGDTHLGGEDFDNR	16	EYDESGPSIVHR	12	FTGSEIR	7	YPNKYESVIATLCENLDSLDEPEAR	25	AGVLAHLEEER	11	AITVFSPDGHLFQVEYAQEAVKK	23	ILPVSFR	7	NRGESGPVGSVGPAGPAGAR	20	EAGAGGLSIAVEGPSK	16	ALTVPELTQQMFDAK	15	LLLNNDNLLR	10
	VVTDTDETELAR	12	CLAPLAK	7	RVAPEEHPTLLTEAPLNPK	19	AKDPFAHLPK	10	AVFPSIVGR	9	LGEIVTTIPTIGFNVETVEYK	21	ALPFWNEEIVPQIK	14	ALGQNPTNAEVLK	13	ATIAGGGVIPHIHK	14	FDGALNVDLTEFQTNLVPYPR	21	FTRNEFNLESK	11	YYVTIIDAPGHRDFIK	16	AHSSMVGVNLPQK	13	ALDEGDIALLK	11	TSYSLKDILK	10	GPSGSPGPDGNKGEPGAVGAA	21	EAIEGTYIDK	10	ALTVPELTQQVFDAK	15	LLLPWLEAR	9
	VWLDPNETNEIANANSR	17	ICDFGLAR	8	SGVSLAALKK	10	ALQHMTDFAIQFNK	14	AVIFDRFR	8	LGFEEFK	7	ALQEGEGDLSISADR	15	ALKDEEKMELQEIQLK	16	AVDSLVPIGR	10	FEELNADLFR	10	GAEAANVTGPGGVPVQGSK	19	AELRDDPIISTHLAK	15	AIAELGIYPAVDPLDSTSR	19	ALELEQER	8	TSRPDTAVIYDAGEKFEVGK	20	AGPSGVPGQDGRPGPPGPAGSR	22	EALENANTNTEVLK	14	AMEVDERPTEQYSDIGGLDK	20	LLQDFFNGK	9
	VYAILTHGIFSGPAISR	17	IVSNASCTTNCLAPLAK	17	SKDHFGLEGDEESTMLEDSVSPK	23	ASHTAPQVLFSHR	13	AVLVDLEPGTMDSVR	15	LHTDDELNWLDHGR	14	ALQSVGQIVGEVLK	14	ALMLQGVDLLADAVAVTMGPK	21	AVFPSIVGR	9	FFFDVGSNK	9	GAEILEVLHSLPAVR	15	AIIPCIK	7	AIEPPPLDAVIEAEHTLR	18	ALGFPLERPK	10	EGNIFNIDDK	10	SGPAGIAGPAGPR	13	EANLLNAVIVQR	12	ASAFNSWFENAEEDLTDPVR	20	LLQDFFNGKELNK	13
	WHHTFYNELR	10	TFTDCFNCLPIAAIIDEK	18	SKINVNEIFYDLVR	14	CGPLIDLCR	9	AVVGVVAGGGR	11	LIALLEVLSQK	11	ALRETLPAEQDLTTK	15	ALTVPELTQQMFDAK	15	AVLVDLEPGTMDSVR	15	FGFYEVFK	8	GAFCDLVWSDPEDVDTWAISPR	22	CIIPNHEK	8	AIGGIILTASHNPGGPNGDFGIK	23	ALLEVVQSGGK	11	NVVFVIDR	8	GLAGDPGIVGVKGDAGVKGEPGSAGPQGPPGPSGEEGK	38	EAPPMEKPEVVK	12	ASGNYATVISHNPETK	16	LNGTDPEDVIR	11
	YDGIILPGK	9	YVECSALTQR	10	SLFDKDGDGTITTK	14	CYLLVHQAK	9	AVVQVFEGTSGIDAK	15	LIDDMVAQVLK	11	ALSQLAEVEEK	11	ALTVPELTQQVFDAK	15	AVVGVVAGGGR	11	FLDGIYVSEK	10	GAGYTFGQDISETFNHANGLTLVSR	25	CMVTGGANLGR	11	AIGSASEGAQSSLQEVYHK	19	ALLFVPR	7	YDLLKTEDLTDEEKLNNAK	19	GESGPVGSVGPAGPAGA	17	EAVELPLTHFELYK	14	ATAGDTHLGGEDFDNR	16	LPAAGVGDMVMATVK	15
	YDLDFKSPDDPSR	13	ACYGVLR	7	SMEAEMIQLQEELAAAER	18	DAVTYTEHAK	10	AVVVNAAQLASYSQSK	16	LIHQTNLILQTFK	13	ALTGGIAHLFK	11	ALVEFTNSPDCLSK	14	AVVQVFEGTSGIDAK	15	FNSLNELVDYHR	12	GAWSNVLR	8	DCEDPNPLIR	10	AINQQTGAFVEISR	14	ALPFWNEEIVPQIK	14	DSSYFVKPNPPLNVK	15	ADDIGAEAF	9	EDITQSAQHALR	12	ATIAGGGVIPHIHK	14	LQEALNLFK	9
	YFHVVIAGPQDSPFEGGTFK	20	ANVPNKVIQCFAETGQFQK	19	SPASDTYIVFGEAK	14	EIFLSQPILLELEAPLK	17	CEAFGWHAIIVDGHSVEELCK	21	LIINSLYK	8	ALTLIAGSPLK	11	AMEVDERPTEQYSDIGGLDK	20	AVVVNAAQLASYSQSK	16	FPGQLNADLR	10	GDLLFLTNR	9	DGNGYISAAELR	12	AKEILQEEEDLAEIVQLVGK	20	ALQEASEAYLVGLFEDTNLCAIHAK	25	RGIQIVTSPYTIHFK	15	TGDRGEAGPAGPAGVSGPAGA	21	EDLYLKPIQR	10	ATVLESEGTR	10	LTGMAFR	7
	YFPTQALNFAFKDK	14	CFVYPLDFAR	10	SQDAEVGDGTTSVTLLAAEFLK	22	ETTDTDTADQVIASFK	16	CPVTVCGDVHGQFHDLMELFR	21	LISSDGHEFIVK	12	ALTVPELTQQMFDAR	15	APEEHPTLLTEAPLNPK	17	CEAFGWHAIIVDGHSVEELCK	21	FTGSEIR	7	GEEILSGAQR	10	EEAQAEIEQYR	11	AKWYPEVR	8	ALQSVGQIVGEVLK	14	ELVEEMLK	8	GSPGPAGPTGPR	12	EFHLNESGDPSSK	13	AVDSLVPIGR	10	LTPEEEEILNK	11
	YGKDATNVGDEGGFAPNILENK	22	CIIPNHEKR	9	SSILLDVKPWDDETDMAK	18	FVIKPIDKK	9	DADIGVAEAER	11	LITLEEEMTK	10	ALYETELADAR	11	ASGNYATVISHNPETK	16	CPVTVCGDVHGQFHDLMELFR	21	FTRNEFNLESK	11	GFPGYMYTDLATIYER	16	EGPIDLGACNQDDWISAVRPVIEK	24	ALAAGGYDVEK	11	ALRETLPAEQDLTTK	15	ADNNEIDSVPGGYLAK	16	SGLDGAKGDTGPAGPK	16	EHAPSIIFMDEIDSIGSSR	19	AVFPSIVGR	9	LTPITYPQGLAMAK	14
	YLRAEPEDHYFLLTEPPLNTPENR	24	DHSDVSNQLYACYAIGK	17	STELLIR	7	GILTLKYPIEHGIITNWDDMEKIWHHTFYNELR	33	DAGTIAGLNVMR	12	LITPAVVSER	10	ALYLIATNGTPELQNPEK	18	ATIAGGGVIPHIHK	14	DADIGVAEAER	11	GAEAANVTGPGGVPVQGSK	19	GFTPLYMAAQENHLEVVK	18	ELGITALHIK	10	ALGQNPTNAEVLK	13	ALTGGIAHLFK	11	ESLISALAR	9	GETGPAGGRGSEGPQ	15	EIAEAYLGK	9	AVLVDLEPGTMDSVR	15	LTVNDFVR	8
	YLTVAAVFR	9	DHSDVSNQLYACYAIGKDVQAMK	23	STGEAFVQFASQEIAEK	17	GIPHLVTHDAR	11	DATNVGDEGGFAPNILENK	19	LKDLEALLNSK	11	ALYLSDNDFEILPPDIGK	18	ATLNAFLYR	9	DAGTIAGLNVMR	12	GAEILEVLHSLPAVR	15	GIHEYDFEIK	10	GAEVYHNLK	9	ALKDEEKMELQEIQLK	16	ALVILAK	7	GRFEPGFIAFR	11	QGPAGPSGPAGPR	13	EIKDILIQYDR	11	AVVGEEALTSDDLLYLEFLQK	21	LVVVGAGGVGK	11
	YLYTLVITDKEK	12	DLEEDHACIPLKK	13	STLNEIYFGK	10	GMGGAFVLVLYDEIKK	16	DFLAGGIAAAISK	13	LKLSILYPATTGR	13	AMLSGPGQFAENETNEVNFR	20	ATVLESEGTR	10	DATNVGDEGGFAPNILENK	19	GAFCDLVWSDPEDVDTWAISPR	22	GISEETTTGVHNLYK	15	HFNAPSHIR	9	ALMLQGVDLLADAVAVTMGPK	21	ALYETELADAR	11	YATTAVTAAILR	12	GPMGPQGATGESGR	14	EIQTAVR	7	AVVGVVAGGGR	11	MDELQLFR	8
	YRPGTVALR	9	EHALLAFTLGVK	12	SVQTTLQTDEVK	12	GNLEVLLFTIQSK	13	DHQPCIIFMDEIDAIGGRR	19	LKPKPIDVQVITHHMQR	17	ANTFVAELK	9	AVDSLVPIGR	10	DFLAGGIAAAISK	13	GAGYTFGQDISETFNHANGLTLVSR	25	GIYTGLSAGLLR	12	ICFELLELLK	10	ALTVPELTQQMFDAK	15	AMEAVAAQGK	10	VPYDSNPLCLEETTEIKK	18	TGDRGEAGPAGPAGVSGPAGARGAQGPAGPR	31	EIVLADVIDNDSWR	14	AVVQVFEGTSGIDAK	15	MEEADALIESLCR	13
	YSEKEDKYEEEIK	13	EVAAFAQFGSDLDAATQQLLNR	22	TAAVLLQNDPNPDVLSK	17	GQFSTDELVAEVEK	14	DIELVMSQANVSR	13	LLAEPVPGIK	10	APAMFNIR	8	AVFPSIVGR	9	DGMAFNALIHK	11	GAWSNVLR	8	GLAPDLPEDLYHLIKK	16	IKIIAPPERK	10	ALTVPELTQQVFDAK	15	AMLSGPGQFAENETNEVNFR	20	LEQHLVFLDDRDYGVR	16	TGDRGEAGPAGPAGVSGPAG	20	EKEQLMASDDFGR	13	AVVVNAAQLASYSQSK	16	MESCGIHETTFNSIMK	16
	YSQKEDKYEEEIK	13	FKEPPAFGPMCDLLWSDPLEDFGNEK	26	TALVANTSNMPVAAR	15	GQYFGELALVTNKPR	15	DKPTYDEIFYTLSPVNGK	18	LLDEVFFSEK	10	APDFVFYAPR	10	AVLVDLEPGTMDSVR	15	DHQPCIIFMDEIDAIGGRR	19	GDLLFLTNR	9	GLDCDIDIQK	10	ISGETIFVTAPHEATAGIIGVNR	23	ALVEFTNSPDCLSK	14	ANFWYQPSFHGVDLSALR	18	EADAIAVDGGQVYMAVK	17	AGPKGPDGAPGKDGLR	16	ELAEQLGLSTGEK	13	CPVTVCGDVHGQFHDLMELFR	21	MFDVGGQR	8
	YSQVLANGLDNK	12	FRCPEALFQPSF	12	TASEMVLADDNFSTIVAAVEEGR	23	GSYVSIHSSGFRDFLLKPELLR	22	DLEGSDIDTR	10	LLEELEEGQK	10	APFDLFENK	9	AVVGVVAGGGR	11	DIELVMSQANVSR	13	GEEILSGAQR	10	GLDVDSLVIEHIQVNK	16	KGSITSVQAIYVPADDLTD	19	AMEVDERPTEQYSDIGGLDK	20	ANTFVAELK	9	YYTDLPVPSPGR	12	PPGAHGDQGPAGPSGPAGPR	20	ELAQQIQK	8	DADIGVAEAER	11	MKEIAEAYLGK	11
	YSVDIPLDK	9	GKCTTDHISAAGPWLK	16	TATDEAYKDPSNLQGK	16	GTEWVDPEDPTVIAENELLGAAAAIEAAAK	30	DLFEDELVPLFEK	13	LLFPAVDDNLLK	12	APFDLFENKK	10	AVVQVFEGTSGIDAK	15	DITYFIQQLLR	11	GFPGYMYTDLATIYER	16	GLVSSDELAKDVTGAEALLER	21	LFIGGLPNYLNDDQVKELLTSFGPLK	26	APEEHPTLLTEAPLNPK	17	APAMFNIR	8	IPDDIDAAFAIPAPGHHGR	19	GPGGAPGERGANGPMGPQGATGESGR	26	EMQPTHPIR	9	DAGTIAGLNVMR	12	MLAEDELRDAVLLVFANK	18
	YYPTEDVPR	9	HLDACETMGNATAICSDK	18	TAVAPIER	8	GYEEWLLNEIR	11	DLGEELEALKTELEDTLDSTAAQQELR	27	LLGWIQNK	8	APGFAQMLK	9	AVVVNAAQLASYSQSK	16	DKPTYDEIFYTLSPVNGK	18	GFTPLYMAAQENHLEVVK	18	GNLANVIR	8	LIGEYGLR	8	ASAFNSWFENAEEDLTDPVR	20	APDFVFYAPR	10	LVDDSVSDTFFDNRNDR	17	APGGVGPAGLQGMPGER	17	EMTLDEWK	8	DATNVGDEGGFAPNILENK	19	MMMQSGR	7
	AFMTADLPNELIELLEK	17	HLDACETMGNATAICSDKTGTLTTNR	26	TDQVIQSLIALVNDPQPEHPLR	22	HAVSEGTKAVTKYTSSK	17	DLTDYLMK	8	LLLEGISSTHVNHLR	15	APILIATDVASR	12	CYYCNGPILDKVVTALDR	18	DLAALGDKVNSLGETAER	18	GIHEYDFEIK	10	GPGLGSTQGQTIALPAQGLIEFR	23	LRPLSYPDTDVILMCF	16	ASGNYATVISHNPETK	16	APGTPHSHTKPYVR	14	LSLSGVLAPGAK	12	GPAGATGAPGPQGPVGATGPK	21	ENAPAIIFIDEIDAIATK	18	DFLAGGIAAAISK	13	MNVLADALK	9
	AGVPMEVMGLMLGEFVDDYTVR	22	HLQLAIRGDEELDSLIK	17	TFAPEEISAMVLTK	14	HGKYMACCLLYR	12	DNIQGITKPAIR	12	LLLPGELAK	9	APIQWEER	8	DADIGVAEAER	11	DLAGRDLTDYLMK	13	GISEETTTGVHNLYK	15	GPLLVQDVVFTDEMAHFDR	19	LYPWGVVEVENPEHNDFLK	19	ATAGDTHLGGEDFDNR	16	APILIATDVASR	12	LDGSAPVYETVLK	13	GDAGAPGPAGPVGAAGPQGPAGATGPK	27	ENAYDLEANLAVLK	14	DGMAFNALIHK	11	MQHNLEQQIQAR	12
	ASHTAPQVLFSHR	13	HTLDGAACLLNSNK	14	TFIAIKPDGVQR	12	HLTEYFTFKQECK	13	DPENFPFVVLGNKIDLENR	19	LLNTFLER	8	APWELLELR	9	DAGTIAGLNVMR	12	DLFEDELVPLFEK	13	GIYTGLSAGLLR	12	GQVITIGNER	10	NECVVVIR	8	ATIAGGGVIPHIHK	14	AQLGVQAFADALLIIPK	17	YYLAYDPTLK	10	MQLDTVVPK	9	ENGTVTAANASTLNDGAAALVLMTADAAK	29	DHQPCIIFMDEIDAIGGRR	19	MQQQLDEYQELLDIK	15
	AVGIWHCGSCMK	12	IVLLDCSLEYK	11	TFTTQETITNAETAKEWFLQAAK	23	HPGSFDVVHVK	11	DRQYLLFFHK	10	LLQDFFNGR	9	ASSGLLYPLER	11	DATNVGDEGGFAPNILENK	19	DLGEELEALKTELEDTLDSTAAQQELR	27	GLAPDLPEDLYHLIKK	16	GTVVTGTLER	10	SCVIVIR	7	ATLNAFLYR	9	AREQAEAEVASLNR	14	VVEPLPAALVRPDTTYK	17	RGEAGPAGPAGVSGPAGAR	19	EQAEAEVASLNR	12	DIELVMSQANVSR	13	NAENAIEALKEYEPEMGK	18
	CEKPFLGHR	9	KDHSDVSNQLYACYAIGKDVQAMK	24	TFYNELR	7	HYQGTVDKLCR	11	DSYVGDEAQSKR	12	LLSAEFLEQHYDR	13	ATDVMIAGK	9	DFLAGGIAAAISK	13	DLLDTVLPHLYNETK	15	GLDVDSLVIEHIQVNK	16	GVVPLAGTNGETTTQGLDGLSER	23	SIPICTLK	8	ATVLESEGTR	10	ASINMLR	7	SLVLLDVSENKLK	13	GDAGAPGPAGATGAPGPQGPVGATGPK	27	EQLAIAEFAR	10	DITYFIQQLLR	11	NASEMIDKLTLTFNR	15
	CSGPGLER	8	KMGVPYCIVK	10	TGAIVDVPVGEELLGR	16	IAGDYVSEEVWYR	13	DTFNHLTTWLEDAR	14	LLTSGYLQR	9	ATISNDGATILK	12	DGMAFNALIHK	11	DLMSWINGIR	10	GLVSSDELAKDVTGAEALLER	21	GWNILTNSEK	10	SLMPYFLLTQAVR	13	AVDSLVPIGR	10	ASSGLLYPLER	11	GSSTSASYVIIPMTSGK	17	GESGPVGSVGPAGPA	15	ETDLQELFRPFGSISR	16	DKPTYDEIFYTLSPVNGK	18	NATNVEQAFMTMAAEIK	17
	DAVTYTEHAK	10	LIGQIVSSITASLR	14	TGENVEDAFLEAAKK	15	IDPTVTMMQVEEKPDVTYSDVGGCKEQIEK	30	DVNAAIATIK	10	LLYNNVSNFGR	11	ATSNVFAMFDQSQIQEFK	18	DHQPCIIFMDEIDAIGGRR	19	DLTDYLMK	8	GNLANVIR	8	GYAFNHSADFETVR	14	SQPDMAIMAVNSFVKDCEDPNPLIR	25	AVFPSIVGR	9	ATSNVFAMFDQSQIQEFK	18	FVTPLTSMVVTKPQEGDVEVADKPK	25	GPPGPMGPPGLG	12	EVIELPVKHPELFEALGIAQPK	22	DLAALGDKVNSLGETAER	18	NDEELNKLLGGVTIAQGGVLPNIQAVLLPK	30
	DHADSNIVIMLVGNK	15	LQEVPHEGPMCDLLWSDPDDRGGWGISPR	29	TIAIIAEGIPEALTR	15	IGHYILGDTLGVGTFGK	17	DVNQQEFVR	9	LMDEVAGIVAAR	12	ATTADGSSILDR	12	DIELVMSQANVSR	13	DNIQGITKPAIR	12	GNLEVLLFTIQSR	13	GYDVIAQAQSGTGK	14	STIGVEFATR	10	AVLVDLEPGTMDSVR	15	AVAHHTTAAFIR	12	FNLENVDLR	9	VVCMDLDHHQYPDER	15	EVVETPLLHPER	12	DLEGSDIDTR	10	NDEELNKLLGK	11
	DMPPAFIKVENACTK	15	MGVPYCIVK	9	TITLEVEPSDTIENVKAK	18	IINEPTAAAIAYGLDK	16	DYDDMSPR	8	LMFEELR	7	AVAQALEVIPR	11	DKPTYDEIFYTLSPVNGK	18	DPENFPFVVLGNKIDLENR	19	GPGLGSTQGQTIALPAQGLIEFR	23	HGAGAEISTVNPEQYSK	17	VAVCDIPPR	9	AVVGEEALTSDDLLYLEFLQK	21	AVAQALEVIPR	11	MDVHIQEKPGISFLEVK	17	GFPGLDGAKGDTGPAGPK	18	EWTDGLFTHVLR	12	DLFEDELVPLFEK	13	NDTKEDVFVHQTAIK	15
	DPENFPFVVLGNK	13	QIEGHTICALGDGAAWPVQGLIR	23	TLSDYNIQK	9	IQQNTFTR	8	DYLHYIR	7	LMIWDTR	7	AVAVVVDPIQSVK	13	DLAALGDKVNSLGETAER	18	DRQYLLFFHK	10	GPLLVQDVVFTDEMAHFDR	19	HGIVEDWDLMER	12	VLDALFPCVQGGTTAIPGAFGCGK	24	AVVGVVAGGGR	11	AVAVVVDPIQSVK	13	NLKETYLELSLPK	13	GVIGAIGATGAPGKD	15	FAAYFQQGDMESNGK	15	DLGEELEALKTELEDTLDSTAAQQELR	27	NENTFLDLTVQQIEHLNK	18
	EIFLSQPILLELEAPLK	17	QITQVYGFYDECLRK	15	TMLEDLGMDDEGDDDPVPLPNVNAAILKK	29	ITGMLLEIDNSELLHMLESPESLR	24	DYQDNKADVILK	12	LNFGDDIPSALR	12	AVELAANTK	9	DLEGSDIDTR	10	DSYVGDEAQSKR	12	GQVITIGNER	10	HIDLVEGDEGR	11	YYVTIIDAPGHR	12	AVVQVFEGTSGIDAK	15	AVEEEDKMTPEQLAIK	16	YNVQVFEVNPEGDK	14	GIQGADGIIGPR	12	FAIQDISVEETSAK	14	DLLDTVLPHLYNETK	15	NFGIGQDIQPK	11
	ELRDHADSNIVIMLVGNK	18	SCLLHQFTEKK	11	TPVSEDMLGR	10	IVLDNSVFSEHR	12	EAESCDCLQGFQLTH	15	LNILDTLSK	9	AVENSSTAIGIR	12	DLFEDELVPLFEK	13	DTDPDSKPFSLQETYEAK	18	GTAVAICR	8	HLIPAANTGESK	12	AAFDDAIAELDTLSEESYK	19	AVVVNAAQLASYSQSK	16	AVENSSTAIGIR	12	LTQTQIWDVIEKHDTGCTAGGGR	23	GSTGEQGATGPVGL	14	FDEILEASDGIMVAR	15	DLMSWINGIR	10	NGDYLCVK	8
	ETTDTDTADQVIASFK	16	SCLLLQFTDKR	11	TRLEQEIATYR	11	IWHHTFY	7	EAFSLFDKDGDGTITTK	17	LNLEHIATSSAVSK	14	AVFDETYPDPVR	12	DLGEELEALKTELEDTLDSTAAQQELR	27	DTFNHLTTWLEDAR	14	GTVVTGTLER	10	HLLEVEDLLQK	11	AAFDDAIAELDTLSEESYKDSTLIMQLLR	29	CDAVLCTLPLGVLK	14	AVLDALLEGK	10	VSLQFSPAEAVPGEK	15	GPLGNIGMPGMTGPQ	15	FDLMYAK	7	DLTDYLMK	8	NGYGFINR	8
	FELALQLGELK	11	TFTDCFNCLPVAAIVDEK	18	TTGFGMIYDSLDYAK	15	KEDLYLKPIQR	11	EAIEGTYIDKK	11	LNLNNTVLSK	10	AVLIAGQPGTGK	12	DLLDTVLPHLYNETK	15	DVNAAIATIK	10	GVVPLAGTNGETTTQGLDGLSER	23	HLTGEFEK	8	AAYFGIYDTAK	11	DADIGVAEAER	11	AVLHVALR	8	SFSYVWTLPASHSPGKDDTNCLTR	24	GLAGDPGIVGVKGDAGVKG	19	FEIWDTAGQER	11	DNIQGITKPAIR	12	NILFVITKPDVYK	13
	FHTITTSYYR	10	TFVSGACDASAK	12	TTPSYVAFTDTER	13	KHEAFESDLAAHQDR	15	EGDVLTLLESER	12	LNNLVLFDK	9	AVPLALALISVSNPR	15	DLMSWINGIR	10	DVNQQEFVR	9	GWNILTNSEK	10	HLTPVTLELGGK	12	ADLINNLGTIAK	12	DAGAGIALNDHFVK	14	AVPLALALISVSNPR	15	NVWEVVGQGDMGCTAGGGR	19	YTYSTFSECSLHCGGGVQTR	20	FGFPEGSVELYAEK	14	DPENFPFVVLGNKIDLENR	19	NILMYGPPGTGK	12
	FYGPEGPYGVFAGR	14	VICQGFTGK	9	TVEAEAAHGTVTR	13	KHLEINPDHPIVETLR	16	EGIPALDNFLDKL	13	LNTQEIFDDWAR	12	AYAALAALEK	10	DLTDYLMK	8	DYLHYIR	7	GYAFNHSADFETVR	14	HNPVFGVMS	9	ADVFHAYLSLLK	12	DAGTIAGLNVMR	12	AYAALAALEK	10	LDVHIQEKPGISFLEVK	17	GISGPQGPPGIPGAR	15	FIDTTSK	7	DRDLEVDTTLK	11	NLDIERPTYTNLNR	14
	GAHGIIVVYDVTDQESFNNVK	21	YLVVNADEGEPGTCKDREIMR	21	TVFDEAIR	8	KTFTAWCNSHLRK	13	EGLELPEDEEEKK	13	LNVDFALIHK	10	AYLPVNESFGFTADLR	16	DNIQGITKPAIR	12	EAESCDCLQGFQLTH	15	GYDVIAQAQSGTGK	14	HPVLLTEAPLNPK	13	AENFFILR	8	DATNVGDEGGFAPNILENK	19	AYLPVNESFGFTADLR	16	IASQGLSEYDILK	13	GFTGMAGVPGPPGAHGDQGPAGPSGPAGPRG	31	FKDPNAPK	8	DRQYLLFFHK	10	NLKPIKPMQFLGDEETVR	18
	GAMGIMLVYDITNEK	15	YSTHLHLAEDCMK	13	TVIIEQSWGSPK	12	LASDLLEWIR	10	EIAQDFKTDLR	11	LPFAAAQIGNSFR	13	DADDAVYELNGK	12	DPENFPFVVLGNKIDLENR	19	EAFQLFDR	8	HDVVFLITK	9	HQEGEIFDTEK	11	AEPEDHYFLLTEPPLNTPENR	21	DESGPSIVHR	10	CHGVPLVTISR	11	VNLNTGQSPGVKDQDYTYMILSK	23	DAASDVSFYR	10	FLNAENAQK	9	DSYVGDEAQSKR	12	NMLFSGTNIAAGK	13
	GAVGALLVYDIAK	13	ACAHNPTGVDPRPEQWK	17	TVLSGGTTMYPGIADR	16	LCPNSTGAEIR	11	EIEIDIEPTDKVER	14	LPIGDVATQYFADR	14	DAFDKGSLFGGSVK	14	DRDLEVDTTLK	11	EAFSLFDKDGDGTITTK	17	HGAGAEISTVNPEQYSK	17	HQGVMVGMG	9	AFEEAEKNAPAIIFIDELDAIAPK	24	DFLAGGIAAAISK	13	DAGVIAGLNVLR	12	LIPDDPAEQALVYQR	15	GFGGLPGPSGEPGK	14	FLQDYFDGNLKR	12	DTFNHLTTWLEDAR	14	NNIPYFETSAK	11
	GILTLKYPIEHGIITNWDDMEKIWHHTFYNELR	33	AECLEKFPVIQHFK	14	TVTAMDVVYALKR	13	LFIGGLSFETTDESLR	16	EIIDLVLDR	9	LQAEAPHIVVGTPGR	15	DAFDTLFDHAPDK	13	DRQYLLFFHK	10	EAIEGTYIDKK	11	HGIVEDWDLMER	12	HQGVMVGMGQ	10	AFEEAEKNAPAIIFIDELDAIAPKR	25	DGMAFNALIHK	11	DAVLLVFANK	10	MTGSGIFTPWDSLAHHDTEGDSGK	24	QGPPGPPGSSGEPGPAGASGPAGPR	25	FLTVMMK	7	DVNAAIATIK	10	NNLSFIETSALDSTNVEEAFK	21
	GIPHLVTHDAR	11	AFPCWDEPAIK	11	VAEEHAPSIVFIDEIDAIGTK	21	LHFFMPGFAPL	11	EITALAPSTMK	11	LQLLEPFDK	9	DAGEGLLAVQITDPEGKPK	19	DSYVGDEAQSKR	12	EGDVLTLLESER	12	HLIPAANTGESK	12	HQGVMVGMGQKDSYVGDEAQSK	22	AFLTLAEDILR	11	DIELVMSQANVSR	13	DAVTYTEHAKR	11	YISNFQVVDNLSDR	14	VGESVSLECSVTGKPR	16	FLVFVANFDENDPK	14	DVNQQEFVR	9	NPDDITNEEYGEFYK	15
	GMGGAFVLVLYDEIKK	16	AHDGSVFTLCQMR	13	VAGQDGSVVQFK	12	LHIIEVGTPPTGNQPFPK	18	ELISNASDALDKIR	14	LREVVETPLLHPER	14	DAGEGLLTVQILDPEGKPK	19	DTFNHLTTWLEDAR	14	EGIPALDNFLDKL	13	HLLEVEDLLQK	11	HTNYTMEHIR	10	AGIAHLYGIAGSTNVTGDQVK	21	DITYFIQQLLR	11	DDEVQVVR	8	DTLLEEISK	9	AATAQGVNPSQVQFR	15	FPLTTESAMK	10	DVYDKVDYLSSLGK	14	NPLLEAFGNAK	11
	GQYFGELALVTNKPR	15	ALNGFTPLHIACK	13	VALVYGQMNEPPGAR	15	LLEAQIATGGIIDPVHSHR	19	ELQELVQYPVEHPDK	15	LSAEKVEIATLTR	13	DAGVIAGLNVLR	12	DVNAAIATIK	10	EGLELPEDEEEKK	13	HLTGEFEK	8	HYFQNTQGLIFVVDSNDR	18	AGLQFPVGR	9	DKPTYDEIFYTLSPVNGK	18	DETNYGIPQR	10	YFKPGLPLGMMVTVSDHNR	19	FYLNSYTTK	9	FRCPETLFQPSFIGMESAGIHETTYNSIMK	30	DYLHYIR	7	NQLTSNPENTVFDAK	15
	GSDVIIMLVGNK	12	ATEGMVVADK	10	VANVSLLALYK	11	LLGGVTIAQGGVLPNIQAVLLPK	23	ELVFKEDGQEYAQVIK	16	LSILYPATTGR	11	DAHNALLDIQSSGR	14	DVNQQEFVR	9	EHNGQVTGIDWAPESNR	17	HNPVFGVMS	9	IADFGLAR	8	AGTQIENIEEDFRDGLK	17	DLAALGDKVNSLGETAER	18	DFVNYLVR	8	LPVLQYLR	8	PGLTGFPGAAGR	12	FSDFLGLYEK	10	DYQDNKADVILK	12	NQVAMNPTNTVFDAK	15
	GTEWVDPEDPTVIAENELLGAAAAIEAAAK	30	AWNAYPYCR	9	VAPEEHPTLLTEAPLNPK	18	LNYSDHDVIK	10	EMVELPLRHPALFK	14	LSKPCCYIFPGGR	13	DAVLLVFANK	10	DVYDKVDYLSSLGK	14	EIAQDFKTDLR	11	HQEGEIFDTEK	11	ICLDILKDKWSPALQIR	17	AGVLAHLEEER	11	DLEGSDIDTR	10	DGQAMLWDLNEGK	13	YSLEPVVAELK	11	AVSHGEIVGF	10	FSPAGPILSIR	11	EAESCDCLQGFQLTH	15	NQVAMNPTNTVFDAKR	16
	GYEEWLLNEIR	11	CCSFDGDADR	10	VAPEEHPVLLTEAPLN	16	LPDVYGVFQFK	11	ENTEGEYSGIEHVIVDGVVQSIK	23	LSNIFVIGK	9	DDEVQVVR	8	DYLHYIR	7	EIEIDIEPTDKVER	14	HQGVMVGMG	9	IDQLEGDHQLIQEALIFDNK	20	AHSSMVGVNLPQK	13	DLFEDELVPLFEK	13	DIASGLIGPLIICKK	15	SGVNEIIAEEYLK	13	GLAGDPGIVGVKGD	14	FSPAGPVLSIR	11	EAFSLFDKDGDGTITTK	17	NVFDEAILAALEPPEPK	17
	HAVSEGTKAVTKYTSSK	17	CDPAPFYLFDEIDQALDAQHR	21	VATAQDDITGDGTTSNVLIIGELLK	25	LPLQDVYK	8	EQGFLSFWR	9	LSPEELLLR	9	DDILNGSHPVSFDK	14	EAFSLFDKDGDGTITTK	17	EIIDLVLDR	9	HQGVMVGMGQKDSYVGDEAQSK	22	IEDLSQQAQLAAAEK	15	AIAELGIYPAVDPLDSTSR	19	DLGEELEALKTELEDTLDSTAAQQELR	27	DIKDTTVGTLSQR	13	LAMQEFMILPVGAK	14	GPAGSAGPAGKDGMSGLPGPIGPPGPRG	28	FYAYNPLAGGLLTGK	15	EAIEGTYIDKK	11	PLLEAFGNAK	10
	HELIEFR	7	CIALAQLLVEQNFPAIAIHR	20	VDNSSLTGESEPQTR	15	LSHANSAVVLSAVK	14	EQQEAIEHIDEVQNEIDR	18	LSSTWEGIQAGK	12	DELTLEGIK	9	EAIEGTYIDKK	11	EITALAPSTMK	11	HTNYTMEHIR	10	IEDVTPIPSDSTR	13	AIEPPPLDAVIEAEHTLR	18	DLLDTVLPHLYNETK	15	DIPGLTDTTVPR	12	KPTVFIIAPPEHKPGEPVTLTCYVK	25	AGCPDFPSRDYSPVR	15	FYVHNDIFR	9	EDKYEEEIK	9	PVLLTEAPLNPK	12
	HPGSFDVVHVK	11	CIAYAESHDQALVGDK	16	VDQSILTGESVSVIK	15	MALDIEIATYR	11	ETWLSENQR	9	LSVLGAITSVQQR	13	DEPTGEVLSLVGK	13	EDKYEEEIK	9	EKEPIVGSTDYGKDEDSAEALLK	23	IADFGLAR	8	IEHGIITNWDDMEK	14	AIGGIILTASHNPGGPNGDFGIK	23	DLMSWINGIR	10	DISLSDYK	8	CEYVTFTTPFAGR	13	AHGDQGPAGPSGPAGPR	17	GAEEMETVIPVDVMR	15	EGDVLTLLESER	12	QEYDEAGPSIVHR	13
	ICKGDHWTTR	10	CLEEVEDLIVK	11	VFDKDGNGYISAAELR	16	MFQQCLELPSQSR	13	EVDDLEQWIAER	12	LTLHGLQQYYVK	12	DETNYGIPQR	10	EEHPVLLTEAPLNPK	15	ELISNASDALDKIR	14	ICAVGITK	8	IFCCHGGLSPDLQSMEQIRR	20	AIGSASEGAQSSLQEVYHK	19	DLTDYLMK	8	DISTNYYASQK	11	TWKPFFVDLR	10	GEPGKQGPTGPVGER	15	GATQQILDEAER	12	EGIPALDNFLDKL	13	QGGVLPNIQAVLLPK	15
	ICMNEDPAKRPK	12	CVSTLLDLIQTK	12	VFDKEGNGTVMGAELR	16	MKETAEAYLGK	11	EVDEQMLNVQNK	12	LTLIDPETLLPR	12	DFVNYLVR	8	EGDVLTLLESER	12	ELLTTMGDR	9	ICLDILKDKWSPALQIR	17	IFVGGLSPDTPEEK	14	AINQQTGAFVEISR	14	DNIQGITKPAIR	12	DKLNNLVLFDK	11	KLPSGVPASLLM	12	HGPGAAAHLDTYK	13	GAVDGGLSIPHSTK	14	EHNGQVTGIDWAPESNR	17	QILDEAGKVGELCAGK	16
	IIHGQDFDQR	10	DCEQAENWMAAR	12	VFLENVIR	8	MLSNTTAIAEAWAR	14	EVDIGIPDATGRLEILQIHTK	21	LVEDHLAVQSLIR	13	DGQAMLWDLNEGK	13	EGIPALDNFLDKL	13	ELQELVQYPVEHPDK	15	IDDLQMVLNQTEDHR	15	IGFPWSEIR	9	AKDDQTPLHCAAR	13	DPENFPFVVLGNKIDLENR	19	DLGLPTEAYISVEEVHDDGTPTSK	24	VPAHAVITFEDARTDVVNVLK	21	GERGPAGRPGEAGAAGPPGPSGEK	24	GAVYSFDPVGSYQR	14	EIAQDFKTDLR	11	QLEEAEEEAQR	11
	IINEPTAAAIAYGLDK	16	DIASGLIGPLIICK	14	VFLENVIRDAVTYTEHAK	18	NMSVIAHVDHGK	12	EYDESGPSIVHR	12	LVLLGESAVGK	11	DIASGLIGPLIICKK	15	EHNGQVTGIDWAPESNR	17	ENTEGEYSGIEHVIVDGVVQSIK	23	IDQLEGDHQLIQEALIFDNK	20	IGGIGTVPVGR	11	AKEILQEEEDLAEIVQLVGK	20	DRQYLLFFHK	10	DLKPENLLLASK	12	LDGAEIHIGNSLLNNGNSNPLAGK	24	GSVGPAGPAGAR	12	GDEELDSLIK	10	EIIDLVLDR	9	QLLQANPILEAFGNAK	16
	IKGCWDSIHVVEVQEK	16	DLILQCLDDKDESIR	15	VFLLGEEVAQYDGAYK	16	NVFIIGATNRPDIIDPAILRPGR	23	FDGALNVDLTEFQTNLVPYPR	21	LVQAFQFTDK	10	DIKDTTVGTLSQR	13	EIAQDFKTDLR	11	EQGFLSFWR	9	IEDLSQQAQLAAAEK	15	IGVGAPVYMAAVLEYLTAEILELAGNAAR	29	AKVIAAEGEMNASR	14	DSYVGDEAQSKR	12	DLSTIEPLK	9	MESFPFTISAR	11	GPAGPNGPPGK	11	GDGVVLVAPPLR	12	EITALAPSTMK	11	QSAALCLLR	9
	IMVANIEEVLQR	12	DNFWEMGDTGPCGPCSEIHYDR	22	VFQFLNAK	8	QAADMILLDDNFASIVTGVEEGR	23	FEELNADLFR	10	LVSIGAEEIVDGNAK	15	DILIQYDR	8	EIEIDIEPTDKVER	14	ETWLSENQR	9	IEDVTPIPSDSTR	13	IIDDSEITKEDDALWPPPDR	20	AKWYPEVR	8	DTFNHLTTWLEDAR	14	DNHLLGTFDLTGIPPAPR	18	TQIQVLPAGGETTLFK	16	LCNTQECPDGSR	12	GFGFVLFK	8	EKEPIVGSTDYGKDEDSAEALLK	23	QTQTFTTYSDNQPGVLIQVYEGER	24
	IQQNTFTR	8	DVSSLFPDVVNCMQTDNLELKK	22	VGQAVDVVGQAGKPK	15	QFLFRPWDVTK	11	FFFDVGSNK	9	LVSIGAEEIVDGNVK	15	DILVEVNHPFIVK	13	EIIDLVLDR	9	EVDDLEQWIAER	12	IEHGIITNWDDMEK	14	IIDVVYNASNNELVR	15	ALAAGGYDVEK	11	DVNAAIATIK	10	DNLTLWTSDMQGDGEEQNK	19	ITPVNTWTEIQAIK	14	GPPGPTGVAGK	11	GFGFVSFER	9	ELISNASDALDKIR	14	QVAASTAQLLVACK	14
	IVLDNSVFSEHR	12	EGSASTEVLR	10	VGQEIEVRPGIVSK	14	REIVHLQAGQCGNQIGAK	18	FLAEEGFYK	9	LWDLTTGTTTR	11	DIPGLTDTTVPR	12	EITALAPSTMK	11	EVDEQMLNVQNK	12	IFCCHGGLSPDLQSMEQIRR	20	IIENAENEYQTAISENYQTMSDTTFK	26	ALGQNPTNAEVLK	13	DVNQQEFVR	9	DQGGELLSLR	10	FPDPVEEHQILANPIQDYVSTSPISHAHR	29	GPAGRPGEAGAAGPPGPSGEK	21	GFGGIGGILR	10	ELLTTMGDR	9	RDNIQGITKPAIR	13
	IVMFTIDIGEAPK	13	ENQSILITGESGAGK	15	VHIEIGPDGR	10	RNLDIERPTYTNLNR	15	FLDGIYVSEK	10	LYDIDVAK	8	DISLSDYK	8	EKEPIVGSTDYGKDEDSAEALLK	23	EVDIGIPDATGRLEILQIHTK	21	IFVGGLSPDTPEEK	14	IINAFFPEGEDQVNFR	16	ALKDEEKMELQEIQLK	16	DYLHYIR	7	DQTDDQVTIDSALATQK	17	EGSESVVPPREPATLTFTILK	21	GAGGPPGPTGVAGK	14	GFIGPGIDVPAPDMSTGER	19	ELQELVQYPVEHPDK	15	RIQLVEEELDR	11
	IWHHTFY	7	EVVLSEKPLISEETDLIEPTLLDELICH	28	VIILGDSGVGK	11	SADTLWGIQK	10	FPGQLNADLR	10	LYDLNHNEIGELIR	14	DISTNYYASQK	11	ELISNASDALDKIR	14	EYDESGPSIVHR	12	IGFPWSEIR	9	IINEPTAAAIAYGLDKK	17	ALMLQGVDLLADAVAVTMGPK	21	DYQDNKADVILK	12	DQVANSAFVER	11	VEGNAFVTFGVIK	13	HRPAVADGTPCYVGR	15	GFKDQIYEIFQK	12	ELVFKEDGQEYAQVIK	16	SCGIHETTFNSIMK	14
	KEDLYLKPIQR	11	GACHGQTGMFPR	12	VIKDFMIQGGDFTR	14	SIQFVDWCPTGFKVGINYQPPTVVPGGDLAK	31	FTGSEIR	7	LYDNLLEQNLIR	12	DIVHSGLAYTMER	13	ELLTTMGDR	9	FDGALNVDLTEFQTNLVPYPR	21	IGGIGTVPVGR	11	IIQLLDDYPK	10	ALTVPELTQQMFDAK	15	EAESCDCLQGFQLTH	15	DSNYHLLMSVQESLER	16	SDINLMASAYPEFK	14	GEPGPAGASGPAGPR	15	GFSVVADTPELQR	13	EMVELPLRHPALFK	14	SGVSLAALKK	10
	KHEAFESDLAAHQDR	15	GCEVTPDVNISGQK	14	VIMITGDNKGTAVAICR	17	SLSLCNMFLDEMAK	14	FTRNEFNLESK	11	LYELDGLR	8	DKLNNLVLFDK	11	ELQELVQYPVEHPDK	15	FEELNADLFR	10	IGYSSPQTLADQSSK	15	IKYPENFFLLR	11	ALTVPELTQQVFDAK	15	EAFQLFDR	8	DSYLILETLPTEYDSR	16	GDYFFELDDR	10	PSGAGGPPGPTGVAGK	16	GFVEIQTPK	9	ENTEGEYSGIEHVIVDGVVQSIK	23	SKINVNEIFYDLVR	14
	KHLEINPDHPIVETLR	16	GHEGPVWQVAWAHPMYGNILASCSYDRK	28	VIMVTGDHPITAK	13	SWQNVYCVLR	10	GAEAANVTGPGGVPVQGSK	19	LYGPTNFSPIINHVAR	16	DLAEDAPWK	9	ELVFKEDGQEYAQVIK	16	FFFDVGSNK	9	IIDDSEITKEDDALWPPPDR	20	ILLTEPPMNPTK	12	AMEVDERPTEQYSDIGGLDK	20	EAFSLFDKDGDGTITTK	17	DTLYEAVR	8	IEDDSTETDVLMSMGFHK	18	GDQGPAGPSGPAGPR	15	GGDDLDPNYVLSSR	14	EQGFLSFWR	9	SMEAEMIQLQEELAAAER	18
	KTFTAWCNSHLRK	13	GWDQGLLGMCEGEKR	15	VKDTDDVPMILVGNK	15	TWKEVCFACVDGK	13	GAEILEVLHSLPAVR	15	LYQTDPSGTYHAWK	14	DLFQVAFNR	9	EMVELPLRHPALFK	14	FGEMQLDFR	9	IIDVVYNASNNELVR	15	ILPTLEAVAALGNK	14	ASAFNSWFENAEEDLTDPVR	20	EAIEGTYIDKK	11	DTPGFIVNR	9	YLYLQNNYIEEIK	13	PVGAAGPQGPAGATGPK	17	GGGQIIPTAR	10	ETWLSENQR	9	SMFAGVPTMR	10
	LALDMEISAYR	11	GYEVIYLTEPVDEYCIQALPEFDGK	25	VLAVNQENEHLMEDYEK	17	TYGQSTYSR	9	GAGYTFGQDISETFNHANGLTLVSR	25	LYQVEYAFK	9	DLKDYFSK	8	ENTEGEYSGIEHVIVDGVVQSIK	23	FGVEQDVDMVFASFIR	16	IIENAENEYQTAISENYQTMSDTTFK	26	IMNTFSVVPSPK	12	ASGNYATVISHNPETK	16	EGDVLTLLESER	12	DVAQIFNNILR	11	ASIASYLETIPDPQK	15	EGSPGNDGPPGRPGAA	16	GGIVGMTLPIAR	12	EVDDLEQWIAER	12	SPASDTYIVFGEAK	14
	LASDLLEWIR	10	HGSLGFLPR	9	VLKQVHPDTGISSK	14	VAVLGASGGIGQPLSLLLK	19	GAWSNVLR	8	LYRPGSVAYVSR	12	DLKPENILLDEEGHIK	16	EQGFLSFWR	9	FIIHAPPGEFNEVFNDVR	18	IINEPTAAAIAYGLDKK	17	INVYYNEATGGK	12	ATAGDTHLGGEDFDNR	16	EGIPALDNFLDKL	13	DVIAQSQSGTGK	12	MQQAPQSIVK	10	GNNGDPGLQGPKGD	14	GILLFGPPGTGK	12	EVDEQMLNVQNK	12	SQDAEVGDGTTSVTLLAAEFLK	22
	LCPNSTGAEIR	11	HLQLAIR	7	VLRDNIQGITKPAIR	15	VHAIPLR	7	GDLLFLTNR	9	MAATFIGNSTAIQELFK	17	DLKPENLLLASK	12	ETWLSENQR	9	FLAEEGFYK	9	IIQLLDDYPK	10	IPELAINPLGDR	12	ATIAGGGVIPHIHK	14	EIAQDFKTDLR	11	DWNVDLIPK	9	CEFVTFTTPFAGR	13	GPSGSPGPDGNKGEPGAVG	19	GILLYGPPGTGK	12	EVDIGIPDATGRLEILQIHTK	21	SSILLDVKPWDDETDMAK	18
	LEDLSESIVNDFAYMK	16	HPSAVTACNLDLENLITDSNR	21	VLSIGDGIAR	10	VLQDLVMDILR	11	GEEILSGAQR	10	MALLMAEMSR	10	DLKPSNILYVDESGNPESIR	20	EVDDLEQWIAER	12	FLDGIYVSEK	10	IKYPENFFLLR	11	IQDKEGIPPDQQR	13	ATLNAFLYR	9	EIEIDIEPTDKVER	14	DYLIDGSR	8	SDLVIDQSPTFSVLAPAK	18	PVGSVGPAGPAGAR	14	GIWHNDNK	8	EYDESGPSIVHR	12	STELLIR	7
	LGNDFHTNKR	10	HSQFIGYPITLF	12	VQQTVQDLFGR	11	VMYAFCR	7	GFPGYMYTDLATIYER	16	MDATANDVPSPYEVR	15	DLLQFFKPR	9	EVDEQMLNVQNK	12	FNSLNELVDYHR	12	ILLTEPPMNPTK	12	IQEYCYDNIHFMK	13	ATVLESEGTR	10	EIIDLVLDR	9	DYSVTANSK	9	SLSLSEFTLCMR	12	TGDRGEAGPAGPAGVS	16	GLFIIDDK	8	FDGALNVDLTEFQTNLVPYPR	21	STGEAFVQFASQEIAEK	17
	LHFFMPGFAPL	11	HTYLPLEVCNIVAGQR	16	VTDALNATR	9	VTVLFAGQHISK	12	GISEETTTGVHNLYK	15	MFVGGLSWDTSKK	13	DLMLMSHLQDNIQHADPPVQILYNR	25	EVDIGIPDATGRLEILQIHTK	21	FPGQLNADLR	10	ILPTLEAVAALGNK	14	IQLVEEELDR	10	AVDSLVPIGR	10	EITALAPSTMK	11	EAAENSLVAYK	11	YFATFGNLSSPAAIMGNAK	19	GDAGVKGEPGSAGPQGPPGPSGEEGK	26	GLLPEELTPLILATQK	16	FEELNADLFR	10	STLNEIYFGK	10
	LHIIEVGTPPTGNQPFPK	18	HVINFDLPSDIEEYVHR	17	VTHAVVTVPAYFNDAQR	17	VVGAMQLYSVDR	12	GIYTGLSAGLLR	12	MINLSVPDTIDER	13	DLMVGDEASELR	12	FDGALNVDLTEFQTNLVPYPR	21	FTGSEIR	7	IMNTFSVVPSPK	12	IQLVEEELDRAQER	14	AVFPSIVGR	9	EKEPIVGSTDYGKDEDSAEALLK	23	EADESLNFEEQILEAAK	17	VSSYLDWIDSVR	12	DRGEAGPAGPAGVSGPAGAR	20	GLVYETSVLDPDEGIR	16	FFFDVGSNK	9	SVQTTLQTDEVK	12
	LLEAQIATGGIIDPVHSHR	19	HYCYPHFTCAVDTENIR	17	VTIAQGYDALSSMANIAGYK	20	WARPPISMNFEVPFAPSGLK	20	GLAPDLPEDLYHLIKK	16	MLEQLDMR	8	DLSKPIGALNPK	12	FEELNADLFR	10	GAEAANVTGPGGVPVQGSK	19	IMVANIEEVLQRGEALSALDSK	22	IQMSNLMNQAR	11	AVLVDLEPGTMDSVR	15	ELISNASDALDKIR	14	EALQLMATYLPK	12	AFSYGAGITLLAANLK	16	TGDRGEAGPAGPAGVSG	17	GNVQVVIPFLTESYSSSQDPPEK	23	FLAEEGFYK	9	SVSIPAPAYYAHLVAFR	17
	LLGGVTIAQGGVLPNIQAVLLPK	23	HYYTGTQGLIFVVDCADRDR	20	VVAEPVELAQEFR	13	WVPFDGDDIQLEFVR	15	GLDVDSLVIEHIQVNK	16	MLLYTEVTR	9	DLSTIEPLK	9	FFFDVGSNK	9	GAEILEVLHSLPAVR	15	INVYYNEATGGK	12	IQRPPEDSIQPYEK	14	AVVGVVAGGGR	11	ELLTTMGDR	9	EANLLNAVIVQR	12	GSPLEITLPFEVSR	14	GPPGLGGAPGEAGR	14	GPELLTMWFGESEANVR	17	FLDGIYVSEK	10	TAAVLLQNDPNPDVLSK	17
	LPDVYGVFQFK	11	ICDPGLTSFEPEALGNLVEGMDFHR	25	VVDYTTAKEFADSLGIPFLETSAK	24	YNEDLELEDAIHTAILTLK	19	GLVSSDELAKDVTGAEALLER	21	MLTAQDMSYDEAR	13	DLVLGPSGVLQGIRPGK	17	FGEMQLDFR	9	GAGYTFGQDISETFNHANGLTLVSR	25	IPELAINPLGDR	12	IQTQPGYANTLR	12	AVVQVFEGTSGIDAK	15	ELQELVQYPVEHPDK	15	EAPPMEKPEVVK	12	SILAQEDQLYQLQSILQANEK	21	GDPGIVGVK	9	GPFLVALGK	9	FNSLNELVDYHR	12	TALVANTSNMPVAAR	15
	LPLQDVYK	8	IGLIHGHQVIPWGDMASLALLQR	23	VVLAYEPVWAIGTGK	15	NILGGTVFR	9	GNLANVIR	8	MNLSEEVDLEDYVARPDK	18	DMLLANPHELSLLK	14	FGFYEVFK	8	GAWSNVLR	8	IQDKEGIPPDQQR	13	ISEIEDAAFLAR	12	AVVVNAAQLASYSQSK	16	ELVFKEDGQEYAQVIK	16	EAVELPLTHFELYK	14	SDDKNIFLSPISISTAFAMTK	21	GPPGPPGSPGPQ	12	GPLQSVQVFGR	11	FPGQLNADLR	10	TATDEAYKDPSNLQGK	16
	LSENNIQTIFAVTEEFQPVYK	21	IHWWENVYGFDMSCIK	16	VVLIGDSGVGK	11	DYQELMNVK	9	GPGLGSTQGQTIALPAQGLIEFR	23	MVEGFFDR	8	DNALLSAIEESR	12	FLAEEGFYK	9	GDLLFLTNR	9	IQLVEEELDR	10	ISEQFTAMFR	10	DADIGVAEAER	11	EMVELPLRHPALFK	14	EDITQSAQHALR	12	DNMGVFSDAGLMFYSSTGGSTDDRK	25	GLTGPTGPSGPSGAPGEKGETG	22	GQFSTDELVAEVEKR	15	FTGSEIR	7	TAVAPIER	8
	LSHANSAVVLSAVK	14	IMRPTDVPDTGLLCDLLWSDPDKDVQGWGENDR	33	VVTDTDETELAR	12	FASFIDKVR	9	GQVITIGNER	10	NAVITVPAYFNDSQR	15	DNHLLGTFDLTGIPPAPR	18	FLDGIYVSEK	10	GEEILSGAQR	10	IQLVEEELDRAQER	14	ISGLIYEETR	10	DAGAGIALNDHFVK	14	ENTEGEYSGIEHVIVDGVVQSIK	23	EDLYLKPIQR	10	SLLAPLNLEIDPNIQVVR	18	GAKGDTGPAGPKGEPGVPGESGVAGVMGPR	30	GRDWNVDLIPK	11	FTRNEFNLESK	11	TCLLISYTTNK	11
	LVTMQIWDTAGQER	14	INPVCPADLVIDHSIQVDFNR	21	VWLDPNETNEIANANSR	17	LALDIEIATYR	11	GTVVTGTLER	10	NEALIALLR	9	DPFAHLPK	8	FNSLNELVDYHR	12	GIHEYDFEIK	10	IQMSNLMNQAR	11	ISVREPMQTGIK	12	DAGTIAGLNVMR	12	EQGFLSFWR	9	EFAGEDTSDLFLEER	15	VFSGNTHYSCISEGR	15	GPDPLRGGY	9	GRPTSTNPIASIFAWTR	17	GAEAANVTGPGGVPVQGSK	19	TDQVIQSLIALVNDPQPEHPLR	22
	MALDIEIATYR	11	KDILKDLVEMCR	12	VYDQMPEPR	9	CIYNLLQSSSPAVK	14	GVVPLAGTNGETTTQGLDGLSER	23	NELESYAYSLK	11	DPLNPIKQDVK	11	FPGQLNADLR	10	GISEETTTGVHNLYK	15	IQRPPEDSIQPYEK	14	IVADKDYSVTANSK	14	DATNVGDEGGFAPNILENK	19	ETWLSENQR	9	EFHLNESGDPSSK	13	LWVTRPEGNDSPATPHR	17	GFTGMAGVPGPPGAH	15	GSAITGPVAK	10	GAEILEVLHSLPAVR	15	TFAPEEISAMVLTK	14
	MKETAEAYLGK	11	KHSQFIGYPITLFVEK	16	WKDSDEADLVLAK	13	CPETLFQPSFIGMESAGIHETTYNSIMK	28	GWNILTNSEK	10	NELSGALTGLTR	12	DPNNLFMVR	9	FTGSEIR	7	GIYTGLSAGLLR	12	IQTQPGYANTLR	12	IVATKPLYVALAQR	14	DFLAGGIAAAISK	13	EVDDLEQWIAER	12	EFNEEGALSVLQQFK	15	AECMLEQADR	10	GETGPAGGRGSEGPQG	16	GSLLIDSSTIDPAVSK	16	GAGYTFGQDISETFNHANGLTLVSR	25	TFAYTNHTVLPEALER	16
	NALKQETEVELYNEFPEPIK	20	KISPFEHQTYCQR	13	YAEIVHLTLPDGTKR	15	FDDGAGGDNEVQR	13	GYDVIAQAQSGTGK	14	NFAFLEFR	8	DQDLEPGAPSMGAK	14	FTRNEFNLESK	11	GLAPDLPEDLYHLIKK	16	ISEIEDAAFLAR	12	IYPEEMIQTGISAIDGMNSIAR	22	DGMAFNALIHK	11	EVDEQMLNVQNK	12	EGIDPTPYYWYTDQR	15	VEEVLKEGTDEDVEGK	16	GATGEPGRNGEPGMPGSK	18	GSSAGFDRHITIFSPEGR	18	GAWSNVLR	8	TFCGTPDYIAPEIIAYQPYGK	21
	NLTNPNTVIILIGNK	15	KPVEGYDISFLITNFHTEQMYK	22	YDGIILPGK	9	FELTGIPPAPR	11	HGIVEDWDLMER	12	NFDEILR	7	DQGGELLSLR	10	GAEAANVTGPGGVPVQGSK	19	GLDVDSLVIEHIQVNK	16	ISEQFTAMFR	10	KAGTQIENIEEDFRDGLK	18	DHQPCIIFMDEIDAIGGRR	19	EVDIGIPDATGRLEILQIHTK	21	EGLELPEDEEEK	12	APLVEAESVQK	11	TGPPGPTGPR	10	GSYVSIHSSGFR	12	GDLLFLTNR	9	TFTTQETITNAETAKEWFLQAAK	23
	NMSVIAHVDHGK	12	KSDIYVCMISYAHNVAAQGK	20	YDLDFKSPDDPSR	13	FVIGGPQGDAGLTGR	15	HLTGEFEK	8	NFEWVAER	8	DQTDDQVTIDSALATQK	17	GAEILEVLHSLPAVR	15	GLVSSDELAKDVTGAEALLER	21	ISGLIYEETR	10	KASAFNSWFENAEEDLTDPVR	21	DIELVMSQANVSR	13	EYDESGPSIVHR	12	EHALTSGTIK	10	QIESAPDLRPPK	12	GPAGPNGPPGKDGSN	15	GTIEILSDVQLIK	13	GEEILSGAQR	10	TFYNELR	7
	QFLFRPWDVTK	11	LCDFGFAR	8	YESLTDPSKLDSGK	14	GAGAFGYFEVTHDITR	16	HMLPSGFRK	9	NFPNAIEHTLQWAR	14	DQTPDENDQVVVK	13	GAGYTFGQDISETFNHANGLTLVSR	25	GNLANVIR	8	ISVREPMQTGIK	12	KEENLADWYSQVITK	15	DKPTYDEIFYTLSPVNGK	18	FDGALNVDLTEFQTNLVPYPR	21	EHAPSIIFMDEIDSIGSSR	19	VDSCQGDSGGPLVCTDK	17	GPSGEAGKPGEKGPAGPTGLR	21	GTLDPVEK	8	GFPGYMYTDLATIYER	16	TGAIVDVPVGEELLGR	16
	RNLDIERPTYTNLNR	15	LHIQNPSFSQINQLVSTIMSASTTTLR	27	YFHVVIAGPQDSPFEGGTFK	20	GFLTERDDILCPDCGKDI	18	HQEGEIFDTEK	11	NGFLLDGFPR	10	DQVANSAFVER	11	GAWSNVLR	8	GPGLGSTQGQTIALPAQGLIEFR	23	IVADKDYSVTANSK	14	KGFTPLHVAAK	11	DLAALGDKVNSLGETAER	18	FEELNADLFR	10	EHLLLAR	7	WCGTTTDYDGDR	12	TGDRGEAGPAGPAG	14	GTQGVVTNFEIFR	13	GFTGIDSEYEKPEAPELVLK	20	TGENVEDAFLEAAKK	15
	RNPDTQWITKPVHK	14	LPEHCIEYVR	10	YFPTQALNFAFKDK	14	GLCGAIHSSVAK	12	HQGVMVGMGQKDSYVGDEAQSK	22	NGHVGISFVPK	11	DSNYHLLMSVQESLER	16	GDLLFLTNR	9	GPLLVQDVVFTDEMAHFDR	19	IVATKPLYVALAQR	14	KGLTPSQIGVILR	13	DLFEDELVPLFEK	13	FFFDVGSNK	9	EHMQPTHPIR	10	DKSYLIMGK	9	GKTGDRGEAGPAGPAGVSGPAGAR	24	GVAMNPVEHPFGGGNHQHIGKPSTIR	26	GIHEYDFEIK	10	TIAIIAEGIPEALTR	15
	SADTLWGIQK	10	LPFCAMGVSSVIHPK	15	YLRAEPEDHYFLLTEPPLNTPENR	24	HFVLDECDKMLEQLDMRR	18	HTNYTMEHIR	10	NISFTVWDVGGQDK	14	DSYLILETLPTEYDSR	16	GEEILSGAQR	10	GQVITIGNER	10	IYPEEMIQTGISAIDGMNSIAR	22	KIEEIKDFLLTAR	13	DLGEELEALKTELEDTLDSTAAQQELR	27	FGVEQDVDMVFASFIR	16	EIAEAYLGK	9	LDPVYEEAR	9	AGGPPGPTGVAGK	13	GVEEEEEDGEMRE	13	GISEETTTGVHNLYK	15	TKDELTPLHCAAR	13
	SALTIQLIQNHFVDEYDPTIEDSYR	25	MEEIVEGCTGALHILAR	17	YLTVAAVFR	9	HIAEDADRKYEEVAR	15	IADFGLAR	8	NIVWIAECIAQR	12	DTLYEAVR	8	GFPGYMYTDLATIYER	16	GTAVAICR	8	KAGTQIENIEEDFR	14	KLDPELHLDIK	11	DLLDTVLPHLYNETK	15	FLDGIYVSEK	10	EIKDILIQYDR	11	YSTVVLEDNQNNR	13	GPMGMPGAR	9	GVLLFGPPGTGK	12	GIYTGLSAGLLR	12	TLLENTAITIGR	12
	SVIDYQTHFR	10	QTFSPFGQIMEIR	13	YLVQDTDEFILPTGANK	17	IEEELGDK	8	IDQLEGDHQLIQEALIFDNK	20	NLEGYVGFANLPNQVYR	17	DTPGFIVNR	9	GFTPLYMAAQENHLEVVK	18	GTVVTGTLER	10	KAGTQIENIEEDFRDGLK	18	KLEVEANNAFDQYR	14	DLMSWINGIR	10	FPGQLNADLR	10	EIQTAVR	7	ATYIVDGPECAK	12	IVGPPGPTGASGK	13	GVQYLNEIK	9	GLAPDLPEDLYHLIKK	16	TLSDYNIQK	9
	TMDAGCKPYMAPER	14	RLCQENQWLRDELANTQQK	19	YLYTLVITDKEK	12	LKQEYFVVAATLQDIIR	17	IEDLSQQAQLAAAEK	15	NLIDAGVDALR	11	DVAQIFNNILR	11	GIHEYDFEIK	10	GVVPLAGTNGETTTQGLDGLSER	23	KASAFNSWFENAEEDLTDPVR	21	KLTPITYPQGLAMAK	15	DLTDYLMK	8	FTGSEIR	7	EIVLADVIDNDSWR	14	GVESEPLIGEK	11	VPGPMGPMGPR	11	GYSFSLTTFSPSGK	14	GLDCDIDIQK	10	TPVSEDMLGR	10
	VAELSSDDFHLDR	13	SCLLHQFIEK	10	YRPGTVALR	9	LPDGQVITIGNER	13	IEDVTPIPSDSTR	13	NLLSVAYK	8	DVKPSNILVNSR	12	GISEETTTGVHNLYK	15	GWNILTNSEK	10	KGFTPLHVAAK	11	KSEIEYYAMLAK	12	DNIQGITKPAIR	12	FTLGSVAGAVGATAVYPIDLVK	22	EKAPSIIFIDELDAIGTK	18	IDAGFCDANGVK	12	GIVGPPGPTGASGK	14	HDADGQATLLNLLLR	15	GLDVDSLVIEHIQVNK	16	TRLEQEIATYR	11
	VAVLGASGGIGQPLSLLLK	19	SKDIEVLEGKPIYVDCYGNLAPLTK	25	YSQKEDKYEEEIK	13	LVLEVAQHLGENTVR	15	IFCCHGGLSPDLQSMEQIRR	20	NLQNLLILTAIK	12	DVQELLTQYTK	11	GIYTGLSAGLLR	12	GYAFNHSADFETVR	14	KGLTPSQIGVILR	13	KSQIFSTASDNQPTVTIK	18	DPENFPFVVLGNKIDLENR	19	GAEAANVTGPGGVPVQGSK	19	ELAPLQELIEK	11	SPPFTMTVTTAR	12	GLPGSDGAPGPGGAPGERGANGPMGPQGATGESGR	35	HGVFLVR	7	GLVSSDELAKDVTGAEALLER	21	TTGFGMIYDSLDYAK	15
	VGYTPDWIFLLR	12	SPQCSNPGLCVQPHHIGVSVK	21	YSQVLANGLDNK	12	NLQYYDISAK	10	IFVGGLSPDTPEEK	14	NLVELAELELK	11	DVTNNVHYENYR	12	GLAPDLPEDLYHLIKK	16	GYDVIAQAQSGTGK	14	KIEEIKDFLLTAR	13	KTVTAMDVVYALKR	14	DSYVGDEAQSKR	12	GAEILEVLHSLPAVR	15	ELISNSSDALDK	12	LEPVVQSLK	9	GDPGIVGVKGDAGVK	15	HIGISFTPK	9	GNLANVIR	8	TTGIVMDSGDGVTHTVPIYEGY	22
	VHAIPLR	7	SQPDMAIMAVNTFVKDCEDPNPLIR	25	YSVDIPLDK	9	SQLSCVVVDDIER	13	IGEGTYGVVYK	11	NNLAGAEELFAR	12	DWNVDLIPK	9	GLDVDSLVIEHIQVNK	16	HDVVFLITK	9	KLDPELHLDIK	11	KTYDLLFK	8	DTFNHLTTWLEDAR	14	GAFCDLVWSDPEDVDTWAISPR	22	ELYLFDVLR	9	ASSVIVSGTPIR	12	GFAGPPGADGQTGQR	15	HITIFSPEGR	10	GPGLGSTQGQTIALPAQGLIEFR	23	TTLEHSDCAFMVDNEAIYDICR	22
	VHVIFNYK	8	SSLQSQCLNEVLKAERPDVDEK	22	YYPTEDVPR	9	TLSDYNIQKESTLHLVLR	18	IGFPWSEIR	9	NPPGFAFVEFEDPR	14	DYIHVVDLAK	10	GLVSSDELAKDVTGAEALLER	21	HGIVEDWDLMER	12	KLEVEANNAFDQYR	14	KVAGMDVELTVEER	14	DVNAAIATIK	10	GAGYTFGQDISETFNHANGLTLVSR	25	EMQPTHPIR	9	LTGNLYVTQPLKR	13	GPPGPPGSPGPQG	13	HLPNDPMFK	9	GPLLVQDVVFTDEMAHFDR	19	TTPSYVAFTDTER	13
	VLQDLVMDILR	11	TCVVVAEERPR	11	AFTHTAQYDEAISDYFR	17	VIFLENYR	8	IGGIGTVPVGR	11	NPYYGGESSSITPLEELYK	19	DYLIDGSR	8	GNLANVIR	8	HIDLVEGDEGR	11	KLTPITYPQGLAMAK	15	KVESLQEEIAFLK	13	DVNQQEFVR	9	GAWSNVLR	8	ENAPAIIFIDEIDAIATK	18	LTMESLQSEPK	11	MAGVPGPPGAHGDQGPAGPSGPAGPR	26	HLQLAVR	7	GQVITIGNER	10	TVEAEAAHGTVTR	13
	VMYAFCR	7	TQAILLEMVGDLPDADIKPPENVLFVCK	28	AKLVILANNCPALRK	15	VLYPNDNFFEGK	12	IGYSSPQTLADQSSK	15	NQYVTLHDMILK	12	DYVAPTANLDQK	12	GPGLGSTQGQTIALPAQGLIEFR	23	HLIPAANTGESK	12	KSQIFSTASDNQPTVTIK	18	KVESLQEEIAFLKK	14	DYDDMSPR	8	GDTHLGGEDFDNR	13	ENGTVTAANASTLNDGAAALVLMTADAAK	29	VIMGAVGDAVSK	12	EGSPGNDGPPGRPGAAGL	18	HPESNTAGMDIFAK	14	GTAVAICR	8	TVFDEAIR	8
	VTSLGKDWHRPCLR	14	TQHLSNDHICYFLYQILR	18	ALQHMTDFAIQFNK	14	YELPDGQVITIGNER	15	IIDDSEITKEDDALWPPPDR	20	NSILAQVLDQSAR	13	EAAAALVEEETRR	13	GQVITIGNER	10	HLTGEFEK	8	KTVTAMDVVYALKR	14	KVVDYTTAKEFADSLGIPFLETSAK	25	DYLHYIR	7	GEEILSGAQR	10	EQAEAEVASLNR	12	IEDNFSLK	8	AAGPPGATGFPGAAGR	16	HVGMAVAGLLADAR	14	GTVVTGTLER	10	TVIIEQSWGSPK	12
	VTVLFAGQHISK	12	VAILVDDMADTCGTICHAADK	21	ALRLDVGNFSWGSECCTR	18	DGKYDLDFK	9	IIDVVYNASNNELVR	15	NTEDLTEEWLR	11	EAAENSLVAYK	11	GTAVAICR	8	HNPVFGVMS	9	KVAGMDVELTVEER	14	KYEMFAQTLQQSR	13	DYQDNKADVILK	12	GELPQGFAR	9	EQLAIAEFAR	10	HTIVGDYTDGKGPEWAK	17	GEIGPAGATGPSGPQG	16	HVLATLGEK	9	GVVPLAGTNGETTTQGLDGLSER	23	TVLSGGTTMYPGIADR	16
	VVGAMQLYSVDR	12	VLNEECDQNWYK	12	ASHTAPQVLFSHR	13	DSTLIMQLLR	10	IIENAENEYQTAISENYQTMSDTTFK	26	NTLFNLSNFLDK	12	EADESLNFEEQILEAAK	17	GTVVTGTLER	10	HQEGEIFDTEK	11	KVESLQEEIAFLK	13	LAADDFR	7	EADIDGDGQVNYEEFVQMMTAK	22	GFPGYMYTDLATIYER	16	ESTGAQVQVAGDMLPNSTER	20	IKVPVDWDKVNKPPYTK	17	LAGDPGIVGVK	11	IAELMPGASGAEVK	14	GWNILTNSEK	10	TVTAMDVVYALKR	13
	VVVYSNTIQSIIAIIR	16	VLSVCSSNKPAIVEAGGMQALGLHLTDPSQR	31	AVGIWHCGSCMK	12	ELISNASDALDK	12	IINEPTAAAIAYGLDKK	17	NVLFSHLDDNER	12	EAFNMIDQNR	10	GVVPLAGTNGETTTQGLDGLSER	23	HQGVMVGMGQ	10	KVESLQEEIAFLKK	14	LAEMPADSGYPAYLGAR	17	EAESCDCLQGFQLTH	15	GISEETTTGVHNLYK	15	EVIELPLTNPELFQR	15	MTPVSDPSSYSSLSK	15	TGPAGPKGEPGVPGESGVAGVMGPR	25	IAGYVTHLMK	10	GYAFNHSADFETVR	14	TYIQCIAAISR	11
	YIEIYVQK	8	VSVVDLTCR	9	CGPLIDLCR	9	EVDIGIPDATGR	12	IIQLLDDYPK	10	NVNVQNFHISWK	12	EAGAGGLSIAVEGPSK	16	GWNILTNSEK	10	HQGVMVGMGQKDSYVGDEAQSK	22	KVVDYTTAKEFADSLGIPFLETSAK	25	LAEQAERYDDMAAAMK	16	EAFSLFDKDGDGTITTK	17	GIYTGLSAGLLR	12	EVIELPVKHPELFEALGIAQPK	22	VGGVGVIDYANR	12	GVAGPPGALG	10	IANLQTDLSDGLR	13	GYDVIAQAQSGTGK	14	VAEEHAPSIVFIDEIDAIGTK	21
	YNEDLELEDAIHTAILTLK	19	VSYPLCFIFSSPVGCKPEQQMMYAGSK	27	DAVTYTEHAK	10	GVILYGPPGTGK	12	IKYPENFFLLR	11	NWMNSLGVNPR	11	EAIEGTYIDK	10	GYAFNHSADFETVR	14	HTNYTMEHIR	10	KYEMFAQTLQQSR	13	LAEQAERYDDMASAMK	16	EAIEGTYIDKK	11	GLAPDLPEDLYHLIKK	16	EVSTYIK	7	NFVPFDQK	8	SECSLHCGGGVQTR	14	IAQDLEMYGVNYFSIK	16	HDVVFLITK	9	VAGQDGSVVQFK	12
	YSQCGDVMR	9	VVETDPSPYCIVAPDTVIHCEGEPIKR	27	DNYVPEVSALDQEIIEVDPDTK	22	GVLMYGPPGTGK	12	ILLTEPPMNPTK	12	QATINIGTIGHVAHGK	16	EALENANTNTEVLK	14	GYDVIAQAQSGTGK	14	HYFQNTQGLIFVVDSNDR	18	LAADDFR	7	LAPITYPQGLALAK	14	EDKYEEEIK	9	GLDVDSLVIEHIQVNK	16	EVVETPLLHPER	12	GSGADTDDTPAVLAVK	16	GSPGERGESGPAGPS	15	IDKPILK	7	HGAGAEISTVNPEQYSK	17	VALVYGQMNEPPGAR	15
	NILGGTVFR	9	YLALESMCTLASSEFSHEAVK	21	DPENFPFVVLGNK	13	HHTFYNELR	9	ILPTLEAVAALGNK	14	QAVDVSPLR	9	EANLLNAVIVQR	12	HGIVEDWDLMER	12	IADFGLAR	8	LAEMPADSGYPAYLGAR	17	LATALQKLEEAEKAADESER	20	EGDVLTLLESER	12	GLVSSDELAKDVTGAEALLER	21	FAAYFQQGDMESNGK	15	TFTANFEVK	9	FEDHSAPVTSR	11	IEDGNDFGVAIQEK	14	HGIVEDWDLMER	12	VANVSLLALYK	11
	DYQELMNVK	9	YNACILEYK	9	EHLELFWSR	9	IGPLGLSPK	9	IMNTFSVVPSPK	12	QDLPNAMNAAEITDK	15	EAVELPLTHFELYK	14	HIDLVEGDEGR	11	ICLDILKDKWSPALQIR	17	LAEQAERYDDMAAAMK	16	LCDEQLSSQSHYDFGLR	17	EGIPALDNFLDKL	13	GNLANVIR	8	FAIQDISVEETSAK	14	GTTAAAVTTIEIR	13	TSAMVDESHCTAQGLSK	17	IEDGNNFGVAVQEK	14	HLIPAANTGESK	12	VAPEEHPTLLTEAPLNPK	18
	FASFIDKVR	9	YPNKYESIIATLCENLDSLDEPDAR	25	ETTDTDTADQVIASFK	16	LVLVGDGGTGK	11	IMVANIEEVLQRGEALSALDSK	22	QFAEMYVAK	9	EAYPEEAYIADLDAK	15	HLLEVEDLLQK	11	IDQLEGDHQLIQEALIFDNK	20	LAEQAERYDDMASAMK	16	LDDLVNWAR	9	EIAQDFKTDLR	11	GPLLVQDVVFTDEMAHFDR	19	FATEAAITILR	11	SWTSSAILR	9	TSAMVDESHCTAQ	13	IEQLQNHENEDIYK	14	HLTGEFEK	8	VAPEEHPVLLTEAPLN	16
	LALDIEIATYR	11	YPNKYESVIATLCENLDSLDEPEAR	25	FYGPEGPYGVFAGR	14	PGYGHAVLR	9	INVYYNEATGGK	12	QIDQFLVVAR	10	EDITQSAQHALR	12	HLTGEFEK	8	IEDLSQQAQLAAAEK	15	LAPITYPQGLALAK	14	LDILDTAGQEEFGAMREQYMR	21	EIIDLVLDR	9	GQVITIGNER	10	FDEILEASDGIMVAR	15	GDQYYQYEFK	10	LCNTQECPDGSRDFR	15	IETLDPALIRPGR	13	HLTPVTLELGGK	12	VATAQDDITGDGTTSNVLIIGELLK	25
	CPETLFQPSFIGMESAGIHETTYNSIMK	28	YYVTIIDAPGHRDFIK	16	GAQGVILVYDVTR	13	QTVAVGVIK	9	IPDPEAVKPDDWDEDAPAK	19	QIGNVAALPGIVHR	14	EDLYLKPIQR	10	HNPVFGVMS	9	IEDVTPIPSDSTR	13	LATALQKLEEAEKAADESER	20	LEEAEKAADESER	13	EITALAPSTMK	11	GTVVTGTLER	10	FDGILGMAYPR	11	LLSISQSHYDQYEMK	15	YGCCTDGVTAAH	12	IFEGTNDILR	10	HNPVFGVMS	9	VDNSSLTGESEPQTR	15
	FDDGAGGDNEVQR	13	AAQLCGAGMAAVVDKIR	17	GAVGALLVYDIAK	13	VAVVAGYGDVGK	12	IQDKEGIPPDQQR	13	QINLSNIR	8	EDVFVHQTAIK	11	HPVLLTEAPLNPK	13	IFCCHGGLSPDLQSMEQIRR	20	LCDEQLSSQSHYDFGLR	17	LEQEIATYR	9	EKEPIVGSTDYGKDEDSAEALLK	23	GVVPLAGTNGETTTQGLDGLSER	23	FDLMYAK	7	CSADVLFPR	9	CAQSYYGCCPDGHTAASGPR	20	IFGPIWNR	8	HQGVMVGMG	9	VDQSILTGESVSVIK	15
	FELTGIPPAPR	11	AELRDDPIISTHLAK	15	GIMNSFVNDIFER	13	VVDALGNPIDGK	12	IQLVEEELDR	10	QISQAYEVLSDAK	13	EEEEFNTGPLSVLTQSVK	18	HQEGEIFDTEK	11	IFVGGLSPDTPEEK	14	LDDLVNWAR	9	LGESVQDLSSFDEYSSELK	19	ELISNASDALDKIR	14	GYAFNHSADFETVR	14	FEIWDTAGQER	11	LYGVYCYKPQP	11	AGCPDFPSR	9	IFSGSSHQDLSQK	13	HQGVMVGMGQKDSYVGDEAQSK	22	VDYLSSLGK	9
	FVIGGPQGDAGLTGR	15	AIIPCIK	7	GIPHLVTHDAR	11	VVPGYGHAVLR	11	IQLVEEELDRAQER	14	QLQALSSELAQAR	13	EELTLEGIR	9	HQGVMVGMGQKDSYVGDEAQSK	22	IGFPWSEIR	9	LDILDTAGQEEFGAMREQYMR	21	LGIYTVLFER	10	ELQELVQYPVEHPDK	15	GYDVIAQAQSGTGK	14	FFDANYDGK	9	FSEVITDISK	10	PSDYESSLR	9	IGNTGGMLDNILASK	15	HTNYTMEHIR	10	VFDKDGNGYISAAELR	16
	GAGAFGYFEVTHDITR	16	CIDHYTK	7	GMGGAFVLVLYDEIKK	16	YAWVLDKLK	9	IQMSNLMNQAR	11	QLYQTLTDYDIR	12	EFNEEGALSVLQQFK	15	HTNYTMEHIR	10	IGGIGTVPVGR	11	LEEAEKAADESER	13	LIEDNEYTAR	10	ELVFKEDGQEYAQVIK	16	HDVVFLITK	9	FFDDPMLLELAK	12	DQCVVNGQTYDVNETFDKR	19	CAAFSRPHAVESCNTQPCPGAQ	22	IGSLIDVNQSK	11	IADFGLAR	8	VFFDLMR	7
	GLCGAIHSSVAK	12	CIIPNHEK	8	GNRPVILTYHDIGLNHK	17	YDLTVPFAR	9	IQTQPGYANTLR	12	QTNPSAMEVEEDDPVPEIR	19	EFSPFGTITSAK	12	HYFQNTQGLIFVVDSNDR	18	IGYSSPQTLADQSSK	15	LEQEIATYR	9	LIIWDSYTTNK	11	EMVELPLRHPALFK	14	HGDSDLQLDR	10	FFPEDVSEELIQEITQR	17	EFLNFANK	8	SVYCINDR	8	IHLFDIDVPGK	11	ICAVGITK	8	VFLENVIR	8
	HIAEDADRKYEEVAR	15	CIVLVTELMTSGTLK	15	GQHVPGSPFQFTVGPLGEGGAHK	23	AVITVPAYFNDSQR	14	ISEIEDAAFLAR	12	QTYFLPVIGLVDAEK	15	EGIDPTPYYWYTDQR	15	IADFGLAR	8	IIDDSEITKEDDALWPPPDR	20	LGEHEFEALMR	11	LISQIVSSITASLR	14	ENTEGEYSGIEHVIVDGVVQSIK	23	HGIVEDWDLMER	12	FGFPEGSVELYAEK	14	YINVVIPGR	9	VADGTPCYVGR	11	IHQIEYAMEAVK	12	ICLDILKDKWSPALQIR	17	VFLENVIRDAVTYTEHAK	18
	IEEELGDK	8	CLGNPER	7	GQYFGELALVTNKPR	15	FFVGGNWK	8	ISEQFTAMFR	10	QVHPDTGISSK	11	EHAPSIIFMDEIDSIGSSR	19	ICLDILKDKWSPALQIR	17	IIDVVYNASNNELVR	15	LGESVQDLSSFDEYSSELK	19	LIVENLSSR	9	EQGFLSFWR	9	HLIPAANTGESK	12	FLAVGLVDNTVR	12	APGLQIWR	8	EVLCVGGR	8	IHYLDTTTLIEPAPR	15	IDDLQMVLNQTEDHR	15	VFLLGEEVAQYDGAYK	16
	LKQEYFVVAATLQDIIR	17	DCEDPNPLIR	10	GSDVIIMLVGNK	12	FSVSPVVR	8	ISGLIYEETR	10	QWYESHYALPLGR	13	EIAEAYLGK	9	IDQLEGDHQLIQEALIFDNK	20	IIENAENEYQTAISENYQTMSDTTFK	26	LGIYTVLFER	10	LKPLEVELR	9	ETWLSENQR	9	HLTGEFEK	8	FLQDYFDGNLKR	12	GTPAGNIALDVYR	13	STSGQSPFGLGR	12	IIAEGANGPTTPEADKIFLER	21	IDQLEGDHQLIQEALIFDNK	20	VFQFLNAK	8
	LPDGQVITIGNER	13	EEAQAEIEQYR	11	GTEWVDPEDPTVIAENELLGAAAAIEAAAK	30	GVVDSDDLPLNVSR	14	ISVREPMQTGIK	12	RGDFIPGLR	9	EIKDILIQYDR	11	IEDLSQQAQLAAAEK	15	IINAFFPEGEDQVNFR	16	LIEDNEYTAR	10	LKVPPAINQFTQALDR	16	EVDDLEQWIAER	12	HNPVFGVMS	9	FLVFVANFDENDPK	14	LRPEYPIDTRPVIPVPR	17	TSAMVDESHCTAQGL	15	IIAPPER	7	IEDLSQQAQLAAAEK	15	VGAGAPVYLAAVLEYLTAEILELAGNAAR	29
	LVLEVAQHLGENTVR	15	EGPIDLGACNQDDWISAVRPVIEK	24	GYEEWLLNEIR	11	KGSITSVQAIYVPADDLTDPAPATTF	26	IVADKDYSVTANSK	14	RISEQFTAMFR	11	EIVLADVIDNDSWR	14	IEDVTPIPSDSTR	13	IINEPTAAAIAYGLDKK	17	LIIWDSYTTNK	11	LLFEGAGSNPGDK	13	EVDEQMLNVQNK	12	HQGVMVGMG	9	FRCPETLFQPSFIGMESAGIHETTYNSIMK	30	QMSLQLDQICKEPCKDTVEIQSVTGK	26	IQDPSDYESSLR	12	IISSIEQK	8	IEDVTPIPSDSTR	13	VGQAVDVVGQAGKPK	15
	NLQYYDISAK	10	ELGITALHIK	10	HAVSEGTKAVTKYTSSK	17	MFVLDEADEMLSR	13	IVATKPLYVALAQR	14	RSELEEQQMHLNVGLR	16	EKAPSIIFIDELDAIGTK	18	IFCCHGGLSPDLQSMEQIRR	20	IIQLLDDYPK	10	LIKDDFLQQNGYTPYDR	17	LLLIGDSGVGK	11	EVDIGIPDATGRLEILQIHTK	21	HQGVMVGMGQKDSYVGDEAQSK	22	FSPAGPILSIR	11	AFNYEFRPSLVCK	13	TVPSIQDPSDYESSLR	16	IKDLSTIEPLK	11	IFCCHGGLSPDLQSMEQIRR	20	VGQEIEVRPGIVSK	14
	TLSDYNIQKESTLHLVLR	18	GFQLTHSLGGGTGSGMGTLLISK	23	HPGSFDVVHVK	11	TPGPGAQSALR	11	IYPEEMIQTGISAIDGMNSIAR	22	RTPDYFL	7	EKEQLMASDDFGR	13	IFVGGLSPDTPEEK	14	IKYPENFFLLR	11	LISQIVSSITASLR	14	LLLLGAGESGK	11	EYDESGPSIVHR	12	HTNYTMEHIR	10	FSPAGPVLSIR	11	MFGTFEDTEDPAR	13	PAGATGPSGPQGQR	14	ILAQATSDLVNAIK	14	IFVGGLSPDTPEEK	14	VIILGDSGVGK	11
	VIFLENYR	8	GSTSTICSDKTGTLTQNR	18	HYQGTVDKLCR	11	VLITTDLLAR	10	KAGTQIENIEEDFRDGLK	18	SEAVVEYVFSGSR	13	ELAQQIQK	8	IGFPWSEIR	9	ILLTEPPMNPTK	12	LIVENLSSR	9	LLLNNDNLLR	10	FDGALNVDLTEFQTNLVPYPR	21	IADFGLAR	8	FTMVQVWPVR	10	GMGMADMFTNK	11	GDAGPKGPDGAPGK	14	ILEFFGLK	8	IGFPWSEIR	9	VIKDFMIQGGDFTR	14
	VLYPNDNFFEGK	12	HFNAPSHIR	9	ICMNEDPAKRPK	12	EIAQDFK	7	KEENLADWYSQVITK	15	SEIDLFNIR	9	ELISNSSDALDK	12	IGGIGTVPVGR	11	ILPTLEAVAALGNK	14	LKPLEVELR	9	LLLPWLEAR	9	FEELNADLFR	10	ICAVGITK	8	FTQDTQPHYIYSPR	14	VNLEIFANK	9	TGPSGAPGQDGR	12	ILELAGNAAR	10	IGGIGTVPVGR	11	VIMITGDNKGTAVAICR	17
	YELPDGQVITIGNER	15	HLYFACR	7	IDPTVTMMQVEEKPDVTYSDVGGCKEQIEK	30	VLAAVYK	7	KGLTPSQIGVILR	13	SFEWLSQMR	9	ELLKPNASVALHK	13	IGYSSPQTLADQSSK	15	IMNTFSVVPSPK	12	LKVPPAINQFTQALDR	16	LLQDFFNGK	9	FFFDVGSNK	9	ICLDILKDKWSPALQIR	17	FVIKPIDK	8	TQSYDELNVWR	11	GAHGDQGPAGPSGPAGPR	18	ILITTVPPNLR	11	IGVGAPVYMAAVLEYLTAEILELAGNAAR	29	VIMVTGDHPITAK	13
	DSTLIMQLLR	10	IKIIAPPERK	10	IINEPTAAAIAYGLDK	16	FASFIDK	7	KIEEIKDFLLTAR	13	SGGIETIANEYSDR	14	ELLQESALIR	10	IIDDSEITKEDDALWPPPDR	20	IMVANIEEVLQRGEALSALDSK	22	LLFEGAGSNPGDK	13	LLQDFFNGKELNK	13	FGEMQLDFR	9	IDQLEGDHQLIQEALIFDNK	20	FVINYDYPNSSEDYIHR	17	YFKPGLPLSMTVTVSDHDGSPAR	23	MGPQGATGESGR	12	ILMVGLDAAGK	11	IGYSSPQTLADQSSK	15	VKDTDDVPMILVGNK	15
	ELISNASDALDK	12	ISGETIFVTAPHEATAGIIGVNR	23	IKGCWDSIHVVEVQEK	16	YVMTTTTLER	10	KLDPELHLDIK	11	SGLGELILPENEPGSSIMPGK	21	ELLTSFGPLK	10	IIDVVYNASNNELVR	15	INVYYNEATGGK	12	LLLIGDSGVGK	11	LNGTDPEDVIR	11	FGVEQDVDMVFASFIR	16	IEDLSQQAQLAAAEK	15	FVINYDYPNSSEDYVHR	17	TFLIGNNLDYGTIHK	15	LGGAPGEAGR	10	ILTDYGFEGHPFR	13	IIDVVYNASNNELVR	15	VLAVNQENEHLMEDYEK	17
	EVDIGIPDATGR	12	KGSITSVQAIYVPADDLTD	19	IMVANIEEVLQR	12	KPLVIIAEDVDGEALSTLVLNR	22	KLEVEANNAFDQYR	14	SGVGNIFIK	9	ENAYDLEANLAVLK	14	IIENAENEYQTAISENYQTMSDTTFK	26	IPDPEAVKPDDWDEDAPAK	19	LLLLGAGESGK	11	LNIPVSQVNPR	11	FLAEEGFYK	9	IEDVTPIPSDSTR	13	FYAYNPLAGGLLTGK	15	VFYQIGETWNK	11	GSTGEQGATGPVGLRGPRGAAGTR	24	ILTPLVSLDTPGK	13	IIENAENEYQTAISENYQTMSDTTFK	26	VLGVPIIVQASQAEK	15
	GVILYGPPGTGK	12	KTRPDGNCFYR	11	IQQNTFTR	8	ADIFMFDEPSSYLDVK	16	KLTPITYPQGLAMAK	15	SGVSLAALK	9	EPFFHGHDNYDQLVR	15	IINAFFPEGEDQVNFR	16	IPELAINPLGDR	12	LLLNNDNLLR	10	LPAAGVGDMVMATVK	15	FLDGIYVSEK	10	IFVGGLSPDTPEEK	14	FYEQFSK	7	LSSLPADLLK	10	PGPPGPVGAR	10	ILVATNLFGR	10	IINEPTAAAIAYGLDKK	17	VLKQVHPDTGISSK	14
	GVLMYGPPGTGK	12	LFIGGLPNYLNDDQVKELLTSFGPLK	26	IVLDNSVFSEHR	12	AEAGVPAEFSIWTR	14	KSEIEYYAMLAK	12	SLAVSGLGVIGR	12	EPLVDVVDPK	10	IINEPTAAAIAYGLDKK	17	IQDKEGIPPDQQR	13	LLLPWLEAR	9	LPALHIAAR	9	FLFGGLAGMGATVFVQPLDLVK	22	IGEGTYGVVYK	11	GAEEMETVIPVDVMR	15	MDLSQPSTFGDLK	13	DGERGPMGPQGPK	13	ILYLTPEQEKDK	12	IIQLLDDYPK	10	VLSIGDGIAR	10
	HHTFYNELR	9	LIGEYGLR	8	KEDLYLKPIQR	11	AELNEFLTR	9	KSQIFSTASDNQPTVTIK	18	SLFGSIGEIESCK	13	EQAEAEVASLNR	12	IIQLLDDYPK	10	IQLVEEELDR	10	LLQDFFNGK	9	LQDPFSLYR	9	FPGQLNADLR	10	IGFPWSEIR	9	GANIQLLDLPGIIEGAAQGK	20	TIVNVDKGSSTSASYVIIPMTSGK	24	GDPGLQGPK	9	IMEVIDAITTTAQSHQR	17	IKYPENFFLLR	11	VQQTVQDLFGR	11
	IGPLGLSPK	9	LRPLSYPDTDVILMCF	16	KEFTLEFSR	9	AFHNEAQVNPER	12	KTVTAMDVVYALKR	14	SLFSSIGEVESAK	13	EQLAIAEFAR	10	IKYPENFFLLR	11	IQLVEEELDRAQER	14	LLQDFFNGKELNK	13	LQEALNLFK	9	FTGSEIR	7	IGGIGTVPVGR	11	GATQQILDEAER	12	WYDIAIASTCPR	12	AAAILGNPK	9	IMNTFSVMPSPK	12	ILLTEPPMNPTK	12	VTDALNATR	9
	LVLVGDGGTGK	11	LYPWGVVEVENPEHNDFLK	19	KHEAFESDLAAHQDR	15	AFHNEAQVNPERK	13	KTYDLLFK	8	SLGYAYVNFQQPADAER	17	ETDLQELFRPFGSISR	16	ILLTEPPMNPTK	12	IQRPPEDSIQPYEK	14	LNIPVSQVNPR	11	LQQTQAQVDEVVDIMR	16	FTRNEFNLESK	11	IGVGAPVYMAAVLEYLTAEILELAGNAAR	29	GAVDGGLSIPHSTK	14	TFLIGDDLDHGTIYK	15	IGPAGATGPSGPQGQR	16	INLIAPPR	8	ILPTLEAVAALGNK	14	VTGQFPWSSLR	11
	NIVEAAAVR	9	SCVIVIR	7	KHLEINPDHPIVETLR	16	AGAGSATLSMAYAGAR	16	KVESLQEEIAFLK	13	SLHDAIMIVR	10	ETLPAEQDLTTK	12	ILPTLEAVAALGNK	14	IQTQPGYANTLR	12	LPAAGVGDMVMATVK	15	LTGMAFR	7	GAEAANVTGPGGVPVQGSK	19	IGYSSPQTLADQSSK	15	GAVYSFDPVGSYQR	14	VLLQESTGGISQEAVLSNVK	20	GVAGVMGPR	9	INLWHLEITDR	11	IMNTFSVVPSPK	12	VTHAVVTVPAYFNDAQR	17
	PGYGHAVLR	9	SIPICTLK	8	KPEDWDERPK	10	AGAYDFPSPEWDTVTPEAK	19	KVVDYTTAKEFADSLGIPFLETSAK	25	SLLDASEEAIKK	12	EVIELPLTNPELFQR	15	IMNTFSVVPSPK	12	ISEIEDAAFLAR	12	LPALHIAAR	9	LTPEEEEILNK	11	GAEILEVLHSLPAVR	15	IIDDSEITKEDDALWPPPDR	20	GDEELDSLIK	10	NPDGDMEGPWCYVK	14	GDRGEAGPAGPAGVSGPAGAR	21	IPDWFLNR	8	IMVANIEEVLQRGEALSALDSK	22	VTIAQGYDALSSMANIAGYK	20
	QTVAVGVIK	9	SLMPYFLLTQAVR	13	KTFTAWCNSHLRK	13	AGELTEDEVER	11	KYEMFAQTLQQSR	13	SMLEVNYPMENGIVR	15	EVIELPVKHPELFEALGIAQPK	22	IMVANIEEVLQRGEALSALDSK	22	ISEQFTAMFR	10	LPLMECVQVTK	11	LTPITYPQGLAMAK	14	GAFCDLVWSDPEDVDTWAISPR	22	IIDVVYNASNNELVR	15	GDFDENLNYPEQK	13	ETYLELSLPK	10	GPAGIAGPAGPR	12	IPETYPFNPPK	11	INVYYNEATGGK	12	VVAEPVELAQEFR	13
	VAVVAGYGDVGK	12	SQPDMAIMAVNSFVKDCEDPNPLIR	25	LASDLLEWIR	10	AGIIASAR	8	LAADDFR	7	SPLVMDVLNIQGVQR	15	EVNEVIQNPATITR	14	INVYYNEATGGK	12	ISGLIYEETR	10	LQDPFSLYR	9	LTVNDFVR	8	GAGYTFGQDISETFNHANGLTLVSR	25	IIENAENEYQTAISENYQTMSDTTFK	26	GDGVVLVAPPLR	12	FALLEIGR	8	EGPAGPAGQD	10	IPGNWFQMVSAQER	14	IPELAINPLGDR	12	VVDYTTAKEFADSLGIPFLETSAK	24
	VEDFLER	7	STIGVEFATR	10	LCPNSTGAEIR	11	AGKPYQLQIYPNER	14	LADQCTGLQGFLVFHSFGGGTGSGFTSLLMER	32	SQIFSTASDNQPTVTIK	17	EVVETPLLHPER	12	IPELAINPLGDR	12	ISVREPMQTGIK	12	LQQTQAQVDEVVDIMR	16	LVEDMENKIR	10	GAWSNVLR	8	IINEPTAAAIAYGLDKK	17	GFGFVLFK	8	ELITPLTLEDDNK	13	GVAGPPGALGAPGKD	15	IPLLSDLTHQISK	13	IQDKEGIPPDQQR	13	VVLAYEPVWAIGTGK	15
	VVDALGNPIDGK	12	SVINLLFAAYTGDVSALR	18	LDDPSCPRPECYR	13	AGPIWDLR	8	LAEMPADSGYPAYLGAR	17	SSHYDELLAAEAR	13	EWTDGLFTHVLR	12	IQDKEGIPPDQQR	13	IVADKDYSVTANSK	14	LTGMAFR	7	LVVVGAGGVGK	11	GDLLFLTNR	9	IIQLLDDYPK	10	GFGGIGGILR	10	TESPQVALTRPGETQTYTWYLPK	23	GSVGPDGPAGPA	12	IPTISTQLK	9	IQLVEEELDR	10	VVLIGDSGVGK	11
	VVPGYGHAVLR	11	SVTESIQACK	10	LFIGGLSFETTDESLR	16	AHVIVMAATNRPNSIDPALRR	21	LAEQAERYDDMAAAMK	16	SSVLENFVGR	10	FAAYFQQGDMESNGK	15	IQLVEEELDR	10	IVATKPLYVALAQR	14	LTPEEEEILNK	11	MATAASSSSLEK	12	GDTHLGGEDFDNR	13	IKYPENFFLLR	11	GFIGPGIDVPAPDMSTGER	19	IVMSPYVLSIK	11	GLTGPTGPSGPS	12	IPVGPETLGR	10	IQLVEEELDRAQER	14	VVTDTDETELAR	12
	YPENFFLLR	9	TNPGCPAEVR	10	LGNDFHTNKR	10	AIAVLTSGGDAQGMNAAVR	19	LAEQAERYDDMASAMK	16	SSVLESLVGR	10	FADNTFSGSYITTIGVDFK	19	IQLVEEELDRAQER	14	IYPEEMIQTGISAIDGMNSIAR	22	LTPITYPQGLAMAK	14	MAVTFIGNSTAIQELFK	17	GEEILSGAQR	10	ILLTEPPMNPTK	12	GFNEGLWEIENNPGVK	16	VETADPLLKPEQQAIQEMHVEPYAAFNDYR	30	GTYSQLSQLHC	11	IQEAGTEVVK	10	IQMSNLMNQAR	11	VWLDPNETNEIANANSR	17
	FFVGGNWK	8	VAVCDIPPR	9	LHFFMPGFAPL	11	AIELFSVGQGPAK	13	LATALQKLEEAEKAADESER	20	STLINSLFLTDLYPER	16	FAIQDISVEETSAK	14	IQMSNLMNQAR	11	KAGTQIENIEEDFR	14	LTVNDFVR	8	MDELQLFR	8	GFPGYMYTDLATIYER	16	ILPTLEAVAALGNK	14	GFSTWLK	7	SDEFELICPETPGQTVEHTAFAK	23	NVALALAER	9	IQLINNMLDK	10	IQRPPEDSIQPYEK	14	VYAILTHGIFSGPAISR	17
	FSVSPVVR	8	VLDALFPCVQGGTTAIPGAFGCGK	24	LHIIEVGTPPTGNQPFPK	18	AIGVKPPR	8	LCDEQLSSQSHYDFGLR	17	STLMDTLFNTK	11	FATEAAITILR	11	IQRPPEDSIQPYEK	14	KAGTQIENIEEDFRDGLK	18	LVEDMENKIR	10	MEEADALIESLCR	13	GFTPLYMAAQENHLEVVK	18	IMNTFSVVPSPK	12	GFSVVADTPELQR	13	LNPDELGPQAL	11	QGPTGPVGERGPPGPMGPPGLG	22	ISGLIYEETRGVLK	14	IQTQPGYANTLR	12	YAEIVHLTLPDGTKR	15
	GVVDSDDLPLNVSR	14	VLIANRGEIACR	12	LLEAQIATGGIIDPVHSHR	19	AIIIFVPVPQLK	12	LCTVNSVEEK	10	SVVALHNLINNK	12	FAVGIVIGR	9	IQTQPGYANTLR	12	KASAFNSWFENAEEDLTDPVR	21	LVVVGAGGVGK	11	MESCGIHETTFNSIMK	16	GIHEYDFEIK	10	IMVANIEEVLQRGEALSALDSK	22	GGDDLDPNYVLSSR	14	SDCEFFDLTVK	11	GADGIQGADGIIGPR	15	ISLADIAQK	9	ISEIEDAAFLAR	12	YDESGPSIVHR	11
	MFVLDEADEMLSR	13	VNFHMFDVGGQRDER	15	LLELQYFISR	10	AILGSVER	8	LDDLVNWAR	9	TALALEVGDIVK	12	FDGILGMAYPR	11	ISEIEDAAFLAR	12	KEENLADWYSQVITK	15	MATAASSSSLEK	12	MFDVGGQR	8	GISEETTTGVHNLYK	15	INVYYNEATGGK	12	GGGQIIPTAR	10	DLKSDEFELICPETPGQTVEHTAFAK	26	GADGNTGPAGPAGPLGA	17	ITAHLVHELR	10	ISEQFTAMFR	10	YDGIILPGK	9
	TPGPGAQSALR	11	YDPTIEDFYRK	11	LLGGVTIAQGGVLPNIQAVLLPK	23	AINQGGLTSVAVR	13	LEEAEKAADESER	13	TASNVEEAFINTAK	14	FDLMYAK	7	ISEQFTAMFR	10	KGLTPSQIGVILR	13	MAVTFIGNSTAIQELFK	17	MKEIAEAYLGK	11	GIYTGLSAGLLR	12	IQDKEGIPPDQQR	13	GGIVGMTLPIAR	12	YAIPEVASPGIWK	13	GFTGMQGPPGPPGSSGEPGPA	21	ITSPLMEPSSIEK	13	ISGLIYEETR	10	YDLDFKSPDDPSR	13
	VLITTDLLAR	10	YYVTIIDAPGHR	12	LPDVYGVFQFK	11	AIPDLTAPVAAVQAAVSNLVR	21	LEQEIATYR	9	TAVVVGTITDDVR	13	FDSPESHVGVAWR	13	ISGLIYEETR	10	KIEEIKDFLLTAR	13	MCMTLGGR	8	MLAEDELRDAVLLVFANK	18	GLAPDLPEDLYHLIKK	16	IQLVEEELDR	10	GHAVGDIPGVR	11	VGLLQPSTVTVYQYYNK	17	GPKGPDGAPGK	11	IVEMSTSK	8	ISVREPMQTGIK	12	YESLTDPSKLDSGK	14
	DNIQGITK	8	AAFDDAIAELDTLSEESYK	19	LPLQDVYK	8	AITVFSPDGHLFQVEYAQEAVKK	23	LGESVQDLSSFDEYSSELK	19	TDLNPDNLQGGDDLDPNYVLSSR	23	FEIWDTAGQER	11	ISVREPMQTGIK	12	KLDPELHLDIK	11	MDELQLFR	8	MNVLADALK	9	GLDVDSLVIEHIQVNK	16	IQLVEEELDRAQER	14	GILLYGPPGTGK	12	LEEIDVLDIR	10	GDQGAKGADGAAGKDGIR	18	IVGSKPLYVALAQR	14	IVADKDYSVTANSK	14	YFHVVIAGPQDSPFEGGTFK	20
	EIAQDFK	7	AAYFGIYDTAK	11	LSHANSAVVLSAVK	14	ALDEGDIALLK	11	LGIYTVLFER	10	TEDPDLPAFYFDPLINPISHR	21	FFYSDQNVDSR	11	IVADKDYSVTANSK	14	KLEVEANNAFDQYR	14	MEEADALIESLCR	13	MQHNLEQQIQAR	12	GLVSSDELAKDVTGAEALLER	21	IQMSNLMNQAR	11	GIPEFWLTVFK	11	IVTVYPLPIYEK	12	PAGVSGPAGAR	11	IVPNVLLEQGK	11	IVATKPLYVALAQR	14	YFPTQALNFAFKDK	14
	VLAAVYK	7	ACWELYCLEHGIQPDGQMPSDK	22	LVTMQIWDTAGQER	14	ALDTMNFDVIK	11	LIEDNEYTAR	10	TEIIILATR	9	FGFPEGSVELYAEK	14	IVATKPLYVALAQR	14	KLTPITYPQGLAMAK	15	MFDVGGQR	8	MQKEITALAPSTMK	14	GNLANVIR	8	IQRPPEDSIQPYEK	14	GIWHNDNK	8	AQRPLQLPVMQNAYAELTHLQPGTLYR	27	GPGAVGEPGR	10	IVQMTEAEVR	10	IYPEEMIQTGISAIDGMNSIAR	22	YGKDATNVGDEGGFAPNILENK	22
	FASFIDK	7	ADLINNLGTIAK	12	MALDIEIATYR	11	ALELDPNLYR	10	LIIWDSYTTNK	11	TFLVWVNEEDHLR	13	FLESPDFQPNIAK	13	KAGTQIENIEEDFR	14	KSEIEYYAMLAK	12	MKEIAEAYLGK	11	MQQQLDEYQELLDIK	15	GNLEVLLFTIQSR	13	IQTQPGYANTLR	12	GLAEDIENEVVQITWNR	17	LNPDTEVVCGAPSIYLDYAR	20	PMGPQGATGESGR	13	IVSLFAEHNDLQYAAPGGLIGVGTK	25	KAGTQIENIEEDFRDGLK	18	YLRAEPEDHYFLLTEPPLNTPENR	24
	YVMTTTTLER	10	ADVFHAYLSLLK	12	MCDFGISGYLVDSVAK	16	ALELEQER	8	LIKDDFLQQNGYTPYDR	17	TFNMDEYVGLPR	12	FLNAENAQK	9	KAGTQIENIEEDFRDGLK	18	KSQIFSTASDNQPTVTIK	18	MKTATDEAYKDPSNLQGK	18	NAENAIEALKEYEPEMGK	18	GPGLGSTQGQTIALPAQGLIEFR	23	ISEIEDAAFLAR	12	GLDVEDVK	8	EDPIRPQAPLPDLQGFEFEK	20	GPPGPVGPAGK	11	IVSQLLTLMDGLK	13	KASAFNSWFENAEEDLTDPVR	21	YLTVAAVFR	9
	VHLVGIDIFTGK	12	AENFFILR	8	MKETAEAYLGK	11	ALGDLISATK	10	LISQIVSSITASLR	14	TFTTQETITNAETAK	15	FLQDYFDGNLK	11	KASAFNSWFENAEEDLTDPVR	21	KTVTAMDVVYALKR	14	MLAEDELRDAVLLVFANK	18	NASEMIDKLTLTFNR	15	GPLLVQDVVFTDEMAHFDR	19	ISEQFTAMFR	10	GLFIIDDK	8	VFSELWAFDSTAGK	14	EGSPGNDGPPGRPG	14	IVVNLTGR	8	KEENLADWYSQVITK	15	YLYTLVITDKEK	12
	ADLAEEYSK	9	AEPEDHYFLLTEPPLNTPENR	21	MLSNTTAIAEAWAR	14	ALGEPITLFGEGPAER	16	LIVENLSSR	9	TGENVEDAFLEAAK	14	FLQDYFDGNLKR	12	KEENLADWYSQVITK	15	KTYDLLFK	8	MNVLADALK	9	NATNVEQAFMTMAAEIK	17	GQVITIGNER	10	ISGLIYEETR	10	GLGLDDALEPR	11	FGDLFDSGALEYVR	14	PGIVGVKGDAGVK	13	IVVVTAGVR	9	KGFTPLHVAAK	11	YRPGTVALR	9
	AEAGVPAEFSIWTR	14	AFEEAEKNAPAIIFIDELDAIAPK	24	NKIAGYVTHLMKR	13	ALGFPLERPK	10	LKPLEVELR	9	TGYTLDVTTGQR	12	FLTVMMK	7	KGFTPLHVAAK	11	KVESLQEEIAFLK	13	MQHNLEQQIQAR	12	NDEELNKLLGGV	12	GTAVAICR	8	ISVREPMQTGIK	12	GLLPEELTPLILATQK	16	GKTDAIGQEALVR	13	PMGPMGPR	8	IWDLEGK	7	KGLTPSQIGVILR	13	YSEKEDKYEEEIK	13
	AELNEFLTR	9	AFEEAEKNAPAIIFIDELDAIAPKR	25	NLTNPNTVIILIGNK	15	ALLEVVQSGGK	11	LKVPPAINQFTQALDR	16	TIAQVLVHLHR	11	FLVFVANFDENDPK	14	KGLTPSQIGVILR	13	KVESLQEEIAFLKK	14	MQKEITALAPSTMK	14	NDEELNKLLGGVTIAQGGVLPNIQAVLLPK	30	GTVVTGTLER	10	IVADKDYSVTANSK	14	GLVYETSVLDPDEGIR	16	GNLSSPAAIMGNAK	14	SGVAGVMGPR	10	KAMEAVAAQGK	11	KIEEIKDFLLTAR	13	YSQKEDKYEEEIK	13
	AFGYYGPLR	9	AFLTLAEDILR	11	NMSVIAHVDHGK	12	ALLFVPR	7	LLFEGAGSNPGDK	13	TILSLMTR	8	FLWESYR	7	KIEEIKDFLLTAR	13	KVVDYTTAKEFADSLGIPFLETSAK	25	MQQQLDEYQELLDIK	15	NDEELNKLLGK	11	GVVPLAGTNGETTTQGLDGLSER	23	IVATKPLYVALAQR	14	GNVQVVIPFLTESYSSSQDPPEK	23	CLGLGSGHFR	10	AGDPGIVGVK	10	KAQQELEEQTR	11	KLDPELHLDIK	11	YSQVLANGLDNK	12
	AFHNEAQVNPERK	13	AGLQFPVGR	9	NVFIIGATNRPDIIDPAILRPGR	23	ALPFWNEEIVPQIK	14	LLLIGDSGVGK	11	TINEVENQILTR	12	FNDILGR	7	KLDPELHLDIK	11	KYEMFAQTLQQSR	13	MSGGWELELNGTEAK	15	NDTKEDVFVHQTAIK	15	GWNILTNSEK	10	IYPEEMIQTGISAIDGMNSIAR	22	GPELLTMWFGESEANVR	17	WADLSPGGAQVKK	13	ESGVAGVMGPR	11	KEELTLEGIK	10	KLEVEANNAFDQYR	14	YSVDIPLDK	9
	AFLIEEQK	8	AGTQIENIEEDFRDGLK	17	QAADMILLDDNFASIVTGVEEGR	23	ALQEGEGDLSISADR	15	LLLLGAGESGK	11	TLDLPIYVTR	10	FNLMAIVSDR	10	KLEVEANNAFDQYR	14	LAADDFR	7	NAENAIEALKEYEPEMGK	18	NENTFLDLTVQQIEHLNK	18	GYAFNHSADFETVR	14	KAGTQIENIEEDFRDGLK	18	GPLQSVQVFGR	11	AKLEPYIQDYKDQMEK	16	GVGPAGLQGMPGER	14	KEELTLEGIR	10	KLTPITYPQGLAMAK	15	YYPTEDVPR	9
	AGAGSATLSMAYAGAR	16	AHSSMVGVNLPQK	13	QFLFRPWDVTK	11	ALQSVGQIVGEVLK	14	LLLNNDNLLR	10	TLEDPDLNVR	10	FPEVEDVVMVNVR	13	KLTPITYPQGLAMAK	15	LADQCTGLQGFLVFHSFGGGTGSGFTSLLMER	32	NASEMIDKLTLTFNR	15	NFGIGQDIQPK	11	GYDVIAQAQSGTGK	14	KASAFNSWFENAEEDLTDPVR	21	GPNKHTLTQIK	11	MNELGEQVKPHFQ	13	GPTGPVGERGPPGPMGPPGLGGAPGEAGR	29	KESESCDCLQGFQLTHSLGGGTGSGMGTLLISK	33	KSEIEYYAMLAK	12	AFMTADLPNELIELLEK	17
	AGAYDFPSPEWDTVTPEAK	19	AIAELGIYPAVDPLDSTSR	19	QLTEMLPSILNQLGADSLTSLR	22	ALRETLPAEQDLTTK	15	LLLPWLEAR	9	TLEEDEEELFK	11	FPLTTESAMK	10	KSEIEYYAMLAK	12	LAEMPADSGYPAYLGAR	17	NATNVEQAFMTMAAEIK	17	NGYGFINR	8	HDVVFLITK	9	KEENLADWYSQVITK	15	GQFSTDELVAEVEKR	15	TKLEPVVQSLK	11	GERGPPGPMGPPGLGGAPGEAGR	23	KFFVGGNWK	9	KSQIFSTASDNQPTVTIK	18	AFTHTAQYDEAISDYFR	17
	AGELTEDEVER	11	AIEPPPLDAVIEAEHTLR	18	RNLDIERPTYTNLNR	15	ALSQLAEVEEK	11	LLQDFFNGK	9	TLFQIQAER	9	FQIGDYLDIAITPPNR	16	KSQIFSTASDNQPTVTIK	18	LAEQAERYDDMAAAMK	16	NDEELNKLLGGVTIAQGGVLPNIQAVLLPK	30	NILFVITKPDVYK	13	HGDSDLQLDR	10	KGLTPSQIGVILR	13	GRDVIAQSQSGTGK	14	NHGTTVMSAITK	12	GPAGVSGPAGAR	12	KGFIGPGIDVPAPDMSTGER	20	KTVTAMDVVYALKR	14	AHTMTDDVTFWK	12
	AGMTHIVR	8	AIGGIILTASHNPGGPNGDFGIK	23	RNPDTQWITKPVHK	14	ALTGGIAHLFK	11	LLQDFFNGKELNK	13	TLHNLVIQYASQGR	14	FQIQDISVETEDNKEK	16	KTVTAMDVVYALKR	14	LAEQAERYDDMASAMK	16	NDEELNKLLGK	11	NILMYGPPGTGK	12	HGIVEDWDLMER	12	KIEEIKDFLLTAR	13	GRPTSTNPIASIFAWTR	17	ASVYMTVPSK	10	TSAMVDESHCTAQGLSKPASQR	22	KIEFSLPDLEGR	12	KVAGMDVELTVEER	14	AHVIVMAATNRPNSIDPALR	20
	AGNLGGGVVTIER	13	AIGSASEGAQSSLQEVYHK	19	SADTLWGIQK	10	ALTLIAGSPLK	11	LNEQASEEILKVEQK	15	TLLVADPR	8	FQTEIQTVNK	10	KTYDLLFK	8	LAPITYPQGLALAK	14	NDTKEDVFVHQTAIK	15	NLDIERPTYTNLNR	14	HIDLVEGDEGR	11	KLDPELHLDIK	11	GSAITGPVAK	10	VVTMFSNTPQK	11	STGAPSQTNFVNCQQK	16	KIHLFDIDVPGK	12	KVESLQEEIAFLK	13	AKDPFAHLPK	10
[truncated: 52,596 more rows]

## Sheet: Distinct peptide_Coverage
biosequence_name	is_covering	presence_level	probability	PSM	n_distinct_peptides	Seq.coverage	Seq.coverage	represented_by_biosequence_id	organism_full_name				Bin % Coverage	# Protein			Unique pep	Unique pep	# Prots		Unique pep	Unique pep	# Prots
[truncated: 6,015 more rows]
