# Supplementary material for: The PeptideAtlas of a widely cultivated fish Labeo rohita: A resource for the Aquaculture Community
Source: Sci Data. 2022 Apr 13;9:171. doi: 10.1038/s41597-022-01259-9 (PMC9008064; doi:10.1038/s41597-022-01259-9)
Supplement: Supplementary file 7 — Supplementary Table S3 [file 41597_2022_1259_MOESM7_ESM.xlsx]

## Sheet: Peptide_SRM
Protein Name	Peptide Sequence	Length	Empirical suitability score (ESS)	Empirical Observability Score (EOS)	# proteins in the reference database to which this peptide maps	# Missed cleavage
tr|A0A498N236|A0A498N236_LABRO	IHINLVIIGHVDSGK	15	0.49	0.16	1	0
tr|A0A498N236|A0A498N236_LABRO	STTTGHLVYK	10	0.45	0.26	1	0
tr|A0A498N236|A0A498N236_LABRO	GITIDISLLK	10	0.39	0.16	1	0
tr|A0A498N236|A0A498N236_LABRO	YTFTIIDAPGHR	12	0.49	0.32	1	0
tr|A0A498N236|A0A498N236_LABRO	NMITGTSQADAALLIVSAAK	20	0.75	0.26	1	0
tr|A0A498N236|A0A498N236_LABRO	GEFEAGISR	9	0.44	0.21	1	0
tr|A0A498N236|A0A498N236_LABRO	QLMVCVNK	8	0.4	0.11	1	0
tr|A0A498N236|A0A498N236_LABRO	MDLTEPPFSQK	11	0.47	0.26	1	0
tr|A0A498N236|A0A498N236_LABRO	IGFEIGAVPFIPVSGWSGENMIAPSQK	27	0.43	0.11	1	0
tr|A0A498N236|A0A498N236_LABRO	TLLEVLDSLLPPVR	14	0.54	0.42	1	0
tr|A0A498N236|A0A498N236_LABRO	IGGVGTVPVGK	11	0.54	0.42	1	0
tr|A0A498N236|A0A498N236_LABRO	IETGVLKPGMVLTFSPAK	18	0.62	0.32	1	0
tr|A0A498N236|A0A498N236_LABRO	SIEMHHQGLQTALPGHNVGFNIK	23	0.6	0.26	1	0
tr|A0A498N236|A0A498N236_LABRO	GDVAGNAQQDPPSDVSSFIAQIIMLNHPGK	30	0.44	0.16	1	0
tr|A0A498N236|A0A498N236_LABRO	VGYSPVLDCHTTHVSCR	17	0.55	0.37	1	0
tr|A0A498N236|A0A498N236_LABRO	LEDWPQYLMSGDGATVK	17	0.44	0.11	1	0
tr|A0A498N236|A0A498N236_LABRO	LVPNKPLCVESFFHYPPLGR	20	0.53	0.26	1	0
tr|A0A498NTM4|A0A498NTM4_LABRO	ALWSPMGMASALQSPFGVQEK	21	0.78	0.33	1	0
tr|A0A498NTM4|A0A498NTM4_LABRO	QLLQGPVKPLDWR	13	0.78	0.67	1	0
tr|A0A498NTM4|A0A498NTM4_LABRO	FPLVPEVQR	9	0.69	0.83	1	0
tr|A0A498NTM4|A0A498NTM4_LABRO	EVAVDFQMR	9	0.68	0.5	1	0
tr|A0A498NTM4|A0A498NTM4_LABRO	QPVTPSSVAVQCSEDR	16	0.72	0.67	1	0
tr|A0A498NTM4|A0A498NTM4_LABRO	ADGAIVGVQCHYPR	14	0.76	0.67	1	0
tr|A0A498NTM4|A0A498NTM4_LABRO	LMLDDWSYERPSNYYFLGNVFNLEASVK	28	0.41	0.17	1	0
tr|A0A498NTM4|A0A498NTM4_LABRO	VYNHVPLR	8	0.49	0.33	1	0
tr|A0A498NTM4|A0A498NTM4_LABRO	VFVDSCVATQAPDVNSLPR	19	0.89	1	1	0
tr|A0A498NTM4|A0A498NTM4_LABRO	YSFIENHGCFVDAK	14	0.74	0.67	1	0
tr|A0A498NTM4|A0A498NTM4_LABRO	FMPQTQPEK	9	0.59	0.5	1	0
tr|A0A498NTM4|A0A498NTM4_LABRO	VQFQLEAFMFQEGQSPSIYITCLLK	25	0.4	0.17	1	0
tr|A0A498NTM4|A0A498NTM4_LABRO	ATFASVPSDAGR	12	0.55	0.5	1	0
