# Supplementary material for: The PeptideAtlas of a widely cultivated fish Labeo rohita: A resource for the Aquaculture Community
Source: Sci Data. 2022 Apr 13;9:171. doi: 10.1038/s41597-022-01259-9 (PMC9008064; doi:10.1038/s41597-022-01259-9)
Supplement: Supplementary file 8 — Supplementary Table S4 [file 41597_2022_1259_MOESM8_ESM.xlsx]

## Sheet: Table_S4_SRM_Transition_list1
Compound	Start Time (min)	End Time (min)	Polarity	Precursor (m/z)	Product (m/z)	Collision Energy (V)
IHINLVIIGHVDSGK(+2)	0	10	Positive	807.969	1364.79	27.1
IHINLVIIGHVDSGK(+2)	0	10	Positive	807.969	1251.71	27.1
IHINLVIIGHVDSGK(+2)	0	10	Positive	807.969	1024.58	27.1
IHINLVIIGHVDSGK(+2)	0	10	Positive	807.969	925.51	27.1
IHINLVIIGHVDSGK(+2)	0	10	Positive	807.969	812.426	27.1
IHINLVIIGHVDSGK(+2)	0	10	Positive	807.969	699.342	27.1
IHINLVIIGHVDSGK(+2)	0	10	Positive	807.969	642.321	27.1
IHINLVIIGHVDSGK(+2)	0	10	Positive	807.969	406.193	27.1
IHINLVIIGHVDSGK(+2)	0	10	Positive	807.969	204.134	27.1
IHINLVIIGHVDSGK(+2)	0	10	Positive	807.969	751.428	27.1
IHINLVIIGHVDSGK(+3)	0	10	Positive	538.982	1137.66	22.8
IHINLVIIGHVDSGK(+3)	0	10	Positive	538.982	1024.58	22.8
IHINLVIIGHVDSGK(+3)	0	10	Positive	538.982	925.51	22.8
IHINLVIIGHVDSGK(+3)	0	10	Positive	538.982	812.426	22.8
IHINLVIIGHVDSGK(+3)	0	10	Positive	538.982	699.342	22.8
IHINLVIIGHVDSGK(+3)	0	10	Positive	538.982	642.321	22.8
IHINLVIIGHVDSGK(+3)	0	10	Positive	538.982	505.262	22.8
IHINLVIIGHVDSGK(+3)	0	10	Positive	538.982	406.193	22.8
IHINLVIIGHVDSGK(+3)	0	10	Positive	538.982	291.166	22.8
IHINLVIIGHVDSGK(+3)	0	10	Positive	538.982	204.134	22.8
IHINLVIIGHVDSGK(+3).2	0	10	Positive	538.982	751.428	22.8
IHINLVIIGHVDSGK(+3).2	0	10	Positive	538.982	626.356	22.8
IHINLVIIGHVDSGK(+3).2	0	10	Positive	538.982	406.717	22.8
IHINLVIIGHVDSGK(+3).2	0	10	Positive	538.982	350.175	22.8
IHINLVIIGHVDSGK(+3).2	0	10	Positive	538.982	321.664	22.8
IHINLVIIGHVDSGK(+3).2	0	10	Positive	538.982	102.571	22.8
STTTGHLVYK(+2)	0	10	Positive	553.795	1019.55	19.5
STTTGHLVYK(+2)	0	10	Positive	553.795	918.504	19.5
STTTGHLVYK(+2)	0	10	Positive	553.795	817.457	19.5
STTTGHLVYK(+2)	0	10	Positive	553.795	716.409	19.5
STTTGHLVYK(+2)	0	10	Positive	553.795	659.388	19.5
STTTGHLVYK(+2)	0	10	Positive	553.795	522.329	19.5
STTTGHLVYK(+2)	0	10	Positive	553.795	409.245	19.5
STTTGHLVYK(+2)	0	10	Positive	553.795	310.176	19.5
STTTGHLVYK(+2)	0	10	Positive	553.795	510.28	19.5
STTTGHLVYK(+2)	0	10	Positive	553.795	459.756	19.5
STTTGHLVYK(+2).2	0	10	Positive	553.795	358.708	19.5
STTTGHLVYK(+2).2	0	10	Positive	553.795	330.197	19.5
GITIDISLLK(+2)	0	10	Positive	536.834	902.556	19
GITIDISLLK(+2)	0	10	Positive	536.834	801.508	19
GITIDISLLK(+2)	0	10	Positive	536.834	688.424	19
GITIDISLLK(+2)	0	10	Positive	536.834	573.397	19
GITIDISLLK(+2)	0	10	Positive	536.834	460.313	19
GITIDISLLK(+2)	0	10	Positive	536.834	373.281	19
GITIDISLLK(+2)	0	10	Positive	536.834	260.197	19
GITIDISLLK(+2)	0	10	Positive	536.834	344.716	19
GITIDISLLK(+2)	0	10	Positive	536.834	187.144	19
YTFTIIDAPGHR(+2)	0	10	Positive	695.859	1227.65	23.8
YTFTIIDAPGHR(+2)	0	10	Positive	695.859	1126.6	23.8
YTFTIIDAPGHR(+2)	0	10	Positive	695.859	979.532	23.8
YTFTIIDAPGHR(+2)	0	10	Positive	695.859	878.484	23.8
YTFTIIDAPGHR(+2)	0	10	Positive	695.859	765.4	23.8
YTFTIIDAPGHR(+2)	0	10	Positive	695.859	652.316	23.8
YTFTIIDAPGHR(+2)	0	10	Positive	695.859	537.289	23.8
YTFTIIDAPGHR(+2)	0	10	Positive	695.859	466.252	23.8
YTFTIIDAPGHR(+2)	0	10	Positive	695.859	369.199	23.8
YTFTIIDAPGHR(+2)	0	10	Positive	695.859	312.178	23.8
YTFTIIDAPGHR(+2).2	0	10	Positive	695.859	614.328	23.8
YTFTIIDAPGHR(+2).2	0	10	Positive	695.859	563.804	23.8
YTFTIIDAPGHR(+2).2	0	10	Positive	695.859	490.27	23.8
YTFTIIDAPGHR(+2).2	0	10	Positive	695.859	439.746	23.8
YTFTIIDAPGHR(+2).2	0	10	Positive	695.859	383.204	23.8
YTFTIIDAPGHR(+3)	0	10	Positive	464.241	979.532	19.9
YTFTIIDAPGHR(+3)	0	10	Positive	464.241	878.484	19.9
YTFTIIDAPGHR(+3)	0	10	Positive	464.241	765.4	19.9
YTFTIIDAPGHR(+3)	0	10	Positive	464.241	652.316	19.9
YTFTIIDAPGHR(+3)	0	10	Positive	464.241	537.289	19.9
YTFTIIDAPGHR(+3)	0	10	Positive	464.241	466.252	19.9
YTFTIIDAPGHR(+3)	0	10	Positive	464.241	369.199	19.9
YTFTIIDAPGHR(+3)	0	10	Positive	464.241	312.178	19.9
YTFTIIDAPGHR(+3)	0	10	Positive	464.241	563.804	19.9
YTFTIIDAPGHR(+3)	0	10	Positive	464.241	490.27	19.9
YTFTIIDAPGHR(+3).2	0	10	Positive	464.241	439.746	19.9
YTFTIIDAPGHR(+3).2	0	10	Positive	464.241	383.204	19.9
YTFTIIDAPGHR(+3).2	0	10	Positive	464.241	326.662	19.9
YTFTIIDAPGHR(+3).2	0	10	Positive	464.241	269.148	19.9
YTFTIIDAPGHR(+3).2	0	10	Positive	464.241	233.63	19.9
YTFTIIDAPGHR(+3).2	0	10	Positive	464.241	185.103	19.9
YTFTIIDAPGHR(+3).2	0	10	Positive	464.241	156.593	19.9
NMITGTSQADAALLIVSAAK(+2)	0	10	Positive	988.03	1458.82	32.5
NMITGTSQADAALLIVSAAK(+2)	0	10	Positive	988.03	1357.77	32.5
NMITGTSQADAALLIVSAAK(+2)	0	10	Positive	988.03	1270.74	32.5
NMITGTSQADAALLIVSAAK(+2)	0	10	Positive	988.03	1142.68	32.5
NMITGTSQADAALLIVSAAK(+2)	0	10	Positive	988.03	1071.64	32.5
NMITGTSQADAALLIVSAAK(+2)	0	10	Positive	988.03	956.614	32.5
NMITGTSQADAALLIVSAAK(+2)	0	10	Positive	988.03	885.577	32.5
NMITGTSQADAALLIVSAAK(+2)	0	10	Positive	988.03	814.54	32.5
NMITGTSQADAALLIVSAAK(+2)	0	10	Positive	988.03	701.456	32.5
NMITGTSQADAALLIVSAAK(+2)	0	10	Positive	988.03	588.372	32.5
NMITGTSQADAALLIVSAAK(+2).2	0	10	Positive	988.03	475.287	32.5
NMITGTSQADAALLIVSAAK(+2).2	0	10	Positive	988.03	376.219	32.5
NMITGTSQADAALLIVSAAK(+2).2	0	10	Positive	988.03	289.187	32.5
NMITGTSQADAALLIVSAAK(+2).2	0	10	Positive	988.03	218.15	32.5
NMITGTSQADAALLIVSAAK(+2).2	0	10	Positive	988.03	865.488	32.5
NMITGTSQADAALLIVSAAK(+2).2	0	10	Positive	988.03	808.946	32.5
NMITGTSQADAALLIVSAAK(+2).2	0	10	Positive	988.03	758.422	32.5
NMITGTSQADAALLIVSAAK(+2).2	0	10	Positive	988.03	443.292	32.5
NMITGTSQADAALLIVSAAK(+2).2	0	10	Positive	988.03	407.773	32.5
NMITGTSQADAALLIVSAAK(+2).2	0	10	Positive	988.03	109.579	32.5
NMITGTSQADAALLIVSAAK(+3)	0	10	Positive	659.022	1270.74	27.3
NMITGTSQADAALLIVSAAK(+3)	0	10	Positive	659.022	1142.68	27.3
NMITGTSQADAALLIVSAAK(+3)	0	10	Positive	659.022	1071.64	27.3
NMITGTSQADAALLIVSAAK(+3)	0	10	Positive	659.022	956.614	27.3
NMITGTSQADAALLIVSAAK(+3)	0	10	Positive	659.022	885.577	27.3
NMITGTSQADAALLIVSAAK(+3)	0	10	Positive	659.022	814.54	27.3
NMITGTSQADAALLIVSAAK(+3)	0	10	Positive	659.022	701.456	27.3
NMITGTSQADAALLIVSAAK(+3)	0	10	Positive	659.022	588.372	27.3
NMITGTSQADAALLIVSAAK(+3)	0	10	Positive	659.022	475.287	27.3
NMITGTSQADAALLIVSAAK(+3)	0	10	Positive	659.022	376.219	27.3
NMITGTSQADAALLIVSAAK(+3).2	0	10	Positive	659.022	289.187	27.3
NMITGTSQADAALLIVSAAK(+3).2	0	10	Positive	659.022	218.15	27.3
NMITGTSQADAALLIVSAAK(+3).2	0	10	Positive	659.022	145.097	27.3
NMITGTSQADAALLIVSAAK(+3).2	0	10	Positive	659.022	109.579	27.3
GEFEAGISR(+2)	0	10	Positive	483.237	779.405	17.4
GEFEAGISR(+2)	0	10	Positive	483.237	632.336	17.4
GEFEAGISR(+2)	0	10	Positive	483.237	503.294	17.4
GEFEAGISR(+2)	0	10	Positive	483.237	432.257	17.4
GEFEAGISR(+2)	0	10	Positive	483.237	375.235	17.4
GEFEAGISR(+2)	0	10	Positive	483.237	262.151	17.4
GEFEAGISR(+2)	0	10	Positive	483.237	390.206	17.4
GEFEAGISR(+2)	0	10	Positive	483.237	188.121	17.4
QLMVC[+57.021464]VNK(+2)	0	10	Positive	496.256	863.448	17.8
QLMVC[+57.021464]VNK(+2)	0	10	Positive	496.256	750.364	17.8
QLMVC[+57.021464]VNK(+2)	0	10	Positive	496.256	619.323	17.8
QLMVC[+57.021464]VNK(+2)	0	10	Positive	496.256	520.255	17.8
QLMVC[+57.021464]VNK(+2)	0	10	Positive	496.256	360.224	17.8
QLMVC[+57.021464]VNK(+2)	0	10	Positive	496.256	261.156	17.8
QLMVC[+57.021464]VNK(+2)	0	10	Positive	496.256	375.685	17.8
QLMVC[+57.021464]VNK(+2)	0	10	Positive	496.256	310.165	17.8
QLMVC[+57.021464]VNK(+2)	0	10	Positive	496.256	260.631	17.8
MDLTEPPFSQK(+2)	0	10	Positive	646.813	1161.58	22.3
MDLTEPPFSQK(+2)	0	10	Positive	646.813	1046.55	22.3
MDLTEPPFSQK(+2)	0	10	Positive	646.813	933.468	22.3
MDLTEPPFSQK(+2)	0	10	Positive	646.813	832.42	22.3
MDLTEPPFSQK(+2)	0	10	Positive	646.813	703.377	22.3
MDLTEPPFSQK(+2)	0	10	Positive	646.813	606.325	22.3
MDLTEPPFSQK(+2)	0	10	Positive	646.813	509.272	22.3
MDLTEPPFSQK(+2)	0	10	Positive	646.813	362.203	22.3
MDLTEPPFSQK(+2)	0	10	Positive	646.813	352.192	22.3
IGFEIGAVPFIPVSGWSGENMIAPSQK(+3)	0	10	Positive	944.486	1491.69	38.2
IGFEIGAVPFIPVSGWSGENMIAPSQK(+3)	0	10	Positive	944.486	1404.66	38.2
IGFEIGAVPFIPVSGWSGENMIAPSQK(+3)	0	10	Positive	944.486	1347.64	38.2
IGFEIGAVPFIPVSGWSGENMIAPSQK(+3)	0	10	Positive	944.486	1161.56	38.2
IGFEIGAVPFIPVSGWSGENMIAPSQK(+3)	0	10	Positive	944.486	1074.52	38.2
IGFEIGAVPFIPVSGWSGENMIAPSQK(+3)	0	10	Positive	944.486	888.461	38.2
IGFEIGAVPFIPVSGWSGENMIAPSQK(+3)	0	10	Positive	944.486	774.418	38.2
IGFEIGAVPFIPVSGWSGENMIAPSQK(+3)	0	10	Positive	944.486	643.377	38.2
IGFEIGAVPFIPVSGWSGENMIAPSQK(+3)	0	10	Positive	944.486	530.293	38.2
IGFEIGAVPFIPVSGWSGENMIAPSQK(+3)	0	10	Positive	944.486	459.256	38.2
IGFEIGAVPFIPVSGWSGENMIAPSQK(+3).2	0	10	Positive	944.486	362.203	38.2
IGFEIGAVPFIPVSGWSGENMIAPSQK(+3).2	0	10	Positive	944.486	844.409	38.2
IGFEIGAVPFIPVSGWSGENMIAPSQK(+3).2	0	10	Positive	944.486	674.322	38.2
TLLEVLDSLLPPVR(+2)	0	10	Positive	782.969	1350.8	26.4
TLLEVLDSLLPPVR(+2)	0	10	Positive	782.969	1237.72	26.4
TLLEVLDSLLPPVR(+2)	0	10	Positive	782.969	1108.67	26.4
TLLEVLDSLLPPVR(+2)	0	10	Positive	782.969	1009.6	26.4
TLLEVLDSLLPPVR(+2)	0	10	Positive	782.969	896.52	26.4
TLLEVLDSLLPPVR(+2)	0	10	Positive	782.969	781.493	26.4
TLLEVLDSLLPPVR(+2)	0	10	Positive	782.969	694.461	26.4
TLLEVLDSLLPPVR(+2)	0	10	Positive	782.969	581.377	26.4
TLLEVLDSLLPPVR(+2)	0	10	Positive	782.969	468.293	26.4
TLLEVLDSLLPPVR(+3)	0	10	Positive	522.315	1009.6	22.1
TLLEVLDSLLPPVR(+3)	0	10	Positive	522.315	896.52	22.1
TLLEVLDSLLPPVR(+3)	0	10	Positive	522.315	781.493	22.1
TLLEVLDSLLPPVR(+3)	0	10	Positive	522.315	694.461	22.1
TLLEVLDSLLPPVR(+3)	0	10	Positive	522.315	581.377	22.1
TLLEVLDSLLPPVR(+3)	0	10	Positive	522.315	468.293	22.1
TLLEVLDSLLPPVR(+3)	0	10	Positive	522.315	371.24	22.1
TLLEVLDSLLPPVR(+3)	0	10	Positive	522.315	347.734	22.1
TLLEVLDSLLPPVR(+3)	0	10	Positive	522.315	234.65	22.1
IGGVGTVPVGK(+2)	0	10	Positive	492.297	870.504	17.7
IGGVGTVPVGK(+2)	0	10	Positive	492.297	813.483	17.7
IGGVGTVPVGK(+2)	0	10	Positive	492.297	756.461	17.7
IGGVGTVPVGK(+2)	0	10	Positive	492.297	657.393	17.7
IGGVGTVPVGK(+2)	0	10	Positive	492.297	600.372	17.7
IGGVGTVPVGK(+2)	0	10	Positive	492.297	499.324	17.7
IGGVGTVPVGK(+2)	0	10	Positive	492.297	400.255	17.7
IGGVGTVPVGK(+2)	0	10	Positive	492.297	303.203	17.7
IGGVGTVPVGK(+2)	0	10	Positive	492.297	204.134	17.7
IGGVGTVPVGK(+2)	0	10	Positive	492.297	378.734	17.7
IETGVLKPGMVLTFSPAK(+2)	0	10	Positive	944.534	1487.87	31.2
IETGVLKPGMVLTFSPAK(+2)	0	10	Positive	944.534	1388.8	31.2
IETGVLKPGMVLTFSPAK(+2)	0	10	Positive	944.534	1275.71	31.2
IETGVLKPGMVLTFSPAK(+2)	0	10	Positive	944.534	1147.62	31.2
IETGVLKPGMVLTFSPAK(+2)	0	10	Positive	944.534	1050.57	31.2
IETGVLKPGMVLTFSPAK(+2)	0	10	Positive	944.534	763.435	31.2
IETGVLKPGMVLTFSPAK(+2)	0	10	Positive	944.534	650.351	31.2
IETGVLKPGMVLTFSPAK(+2)	0	10	Positive	944.534	549.303	31.2
IETGVLKPGMVLTFSPAK(+2)	0	10	Positive	944.534	402.235	31.2
IETGVLKPGMVLTFSPAK(+2)	0	10	Positive	944.534	315.203	31.2
IETGVLKPGMVLTFSPAK(+2).2	0	10	Positive	944.534	218.15	31.2
IETGVLKPGMVLTFSPAK(+2).2	0	10	Positive	944.534	887.992	31.2
IETGVLKPGMVLTFSPAK(+2).2	0	10	Positive	944.534	823.471	31.2
IETGVLKPGMVLTFSPAK(+2).2	0	10	Positive	944.534	772.947	31.2
IETGVLKPGMVLTFSPAK(+2).2	0	10	Positive	944.534	694.902	31.2
IETGVLKPGMVLTFSPAK(+2).2	0	10	Positive	944.534	638.36	31.2
IETGVLKPGMVLTFSPAK(+2).2	0	10	Positive	944.534	574.313	31.2
IETGVLKPGMVLTFSPAK(+2).2	0	10	Positive	944.534	109.579	31.2
IETGVLKPGMVLTFSPAK(+3)	0	10	Positive	630.025	1388.8	26.2
IETGVLKPGMVLTFSPAK(+3)	0	10	Positive	630.025	1275.71	26.2
IETGVLKPGMVLTFSPAK(+3)	0	10	Positive	630.025	1147.62	26.2
IETGVLKPGMVLTFSPAK(+3)	0	10	Positive	630.025	1050.57	26.2
IETGVLKPGMVLTFSPAK(+3)	0	10	Positive	630.025	993.544	26.2
IETGVLKPGMVLTFSPAK(+3)	0	10	Positive	630.025	862.503	26.2
IETGVLKPGMVLTFSPAK(+3)	0	10	Positive	630.025	763.435	26.2
IETGVLKPGMVLTFSPAK(+3)	0	10	Positive	630.025	650.351	26.2
IETGVLKPGMVLTFSPAK(+3)	0	10	Positive	630.025	549.303	26.2
IETGVLKPGMVLTFSPAK(+3)	0	10	Positive	630.025	402.235	26.2
IETGVLKPGMVLTFSPAK(+3).2	0	10	Positive	630.025	315.203	26.2
IETGVLKPGMVLTFSPAK(+3).2	0	10	Positive	630.025	218.15	26.2
IETGVLKPGMVLTFSPAK(+3).2	0	10	Positive	630.025	887.992	26.2
IETGVLKPGMVLTFSPAK(+3).2	0	10	Positive	630.025	823.471	26.2
IETGVLKPGMVLTFSPAK(+3).2	0	10	Positive	630.025	772.947	26.2
IETGVLKPGMVLTFSPAK(+3).2	0	10	Positive	630.025	744.436	26.2
IETGVLKPGMVLTFSPAK(+3).2	0	10	Positive	630.025	694.902	26.2
IETGVLKPGMVLTFSPAK(+3).2	0	10	Positive	630.025	638.36	26.2
IETGVLKPGMVLTFSPAK(+3).2	0	10	Positive	630.025	574.313	26.2
SIEMHHQGLQTALPGHNVGFNIK(+3)	0	10	Positive	843.432	1367.74	34.3
SIEMHHQGLQTALPGHNVGFNIK(+3)	0	10	Positive	843.432	1266.7	34.3
SIEMHHQGLQTALPGHNVGFNIK(+3)	0	10	Positive	843.432	1195.66	34.3
SIEMHHQGLQTALPGHNVGFNIK(+3)	0	10	Positive	843.432	1082.57	34.3
SIEMHHQGLQTALPGHNVGFNIK(+3)	0	10	Positive	843.432	985.521	34.3
SIEMHHQGLQTALPGHNVGFNIK(+3)	0	10	Positive	843.432	928.5	34.3
SIEMHHQGLQTALPGHNVGFNIK(+3)	0	10	Positive	843.432	791.441	34.3
SIEMHHQGLQTALPGHNVGFNIK(+3)	0	10	Positive	843.432	677.398	34.3
SIEMHHQGLQTALPGHNVGFNIK(+3)	0	10	Positive	843.432	578.33	34.3
SIEMHHQGLQTALPGHNVGFNIK(+3)	0	10	Positive	843.432	521.308	34.3
SIEMHHQGLQTALPGHNVGFNIK(+3).2	0	10	Positive	843.432	374.24	34.3
SIEMHHQGLQTALPGHNVGFNIK(+3).2	0	10	Positive	843.432	260.197	34.3
SIEMHHQGLQTALPGHNVGFNIK(+3).2	0	10	Positive	843.432	1034.55	34.3
SIEMHHQGLQTALPGHNVGFNIK(+3).2	0	10	Positive	843.432	966.016	34.3
SIEMHHQGLQTALPGHNVGFNIK(+3).2	0	10	Positive	843.432	598.333	34.3
SIEMHHQGLQTALPGHNVGFNIK(+3).2	0	10	Positive	843.432	541.791	34.3
SIEMHHQGLQTALPGHNVGFNIK(+3).2	0	10	Positive	843.432	493.264	34.3
SIEMHHQGLQTALPGHNVGFNIK(+3).2	0	10	Positive	843.432	464.754	34.3
GDVAGNAQQDPPSDVSSFIAQIIMLNHPGK(+3)	0	10	Positive	1036.18	1334.76	41.7
GDVAGNAQQDPPSDVSSFIAQIIMLNHPGK(+3)	0	10	Positive	1036.18	1221.68	41.7
GDVAGNAQQDPPSDVSSFIAQIIMLNHPGK(+3)	0	10	Positive	1036.18	1150.64	41.7
GDVAGNAQQDPPSDVSSFIAQIIMLNHPGK(+3)	0	10	Positive	1036.18	1022.58	41.7
GDVAGNAQQDPPSDVSSFIAQIIMLNHPGK(+3)	0	10	Positive	1036.18	909.497	41.7
GDVAGNAQQDPPSDVSSFIAQIIMLNHPGK(+3)	0	10	Positive	1036.18	796.413	41.7
GDVAGNAQQDPPSDVSSFIAQIIMLNHPGK(+3)	0	10	Positive	1036.18	665.373	41.7
GDVAGNAQQDPPSDVSSFIAQIIMLNHPGK(+3)	0	10	Positive	1036.18	552.289	41.7
GDVAGNAQQDPPSDVSSFIAQIIMLNHPGK(+3)	0	10	Positive	1036.18	438.246	41.7
GDVAGNAQQDPPSDVSSFIAQIIMLNHPGK(+3)	0	10	Positive	1036.18	301.187	41.7
GDVAGNAQQDPPSDVSSFIAQIIMLNHPGK(+3).2	0	10	Positive	1036.18	1133.58	41.7
GDVAGNAQQDPPSDVSSFIAQIIMLNHPGK(+3).2	0	10	Positive	1036.18	1076.07	41.7
GDVAGNAQQDPPSDVSSFIAQIIMLNHPGK(+3).2	0	10	Positive	1036.18	1027.54	41.7
VGYSPVLDC[+57.021464]HTTHVSC[+57.021464]R(+2)	0	10	Positive	994.459	1484.67	32.7
VGYSPVLDC[+57.021464]HTTHVSC[+57.021464]R(+2)	0	10	Positive	994.459	1385.6	32.7
VGYSPVLDC[+57.021464]HTTHVSC[+57.021464]R(+2)	0	10	Positive	994.459	1272.52	32.7
VGYSPVLDC[+57.021464]HTTHVSC[+57.021464]R(+2)	0	10	Positive	994.459	1157.49	32.7
VGYSPVLDC[+57.021464]HTTHVSC[+57.021464]R(+2)	0	10	Positive	994.459	997.463	32.7
VGYSPVLDC[+57.021464]HTTHVSC[+57.021464]R(+2)	0	10	Positive	994.459	860.404	32.7
VGYSPVLDC[+57.021464]HTTHVSC[+57.021464]R(+2)	0	10	Positive	994.459	759.357	32.7
VGYSPVLDC[+57.021464]HTTHVSC[+57.021464]R(+2)	0	10	Positive	994.459	658.309	32.7
VGYSPVLDC[+57.021464]HTTHVSC[+57.021464]R(+2)	0	10	Positive	994.459	521.25	32.7
VGYSPVLDC[+57.021464]HTTHVSC[+57.021464]R(+2)	0	10	Positive	994.459	422.182	32.7
VGYSPVLDC[+57.021464]HTTHVSC[+57.021464]R(+2).2	0	10	Positive	994.459	944.925	32.7
VGYSPVLDC[+57.021464]HTTHVSC[+57.021464]R(+2).2	0	10	Positive	994.459	916.414	32.7
VGYSPVLDC[+57.021464]HTTHVSC[+57.021464]R(+2).2	0	10	Positive	994.459	834.883	32.7
VGYSPVLDC[+57.021464]HTTHVSC[+57.021464]R(+2).2	0	10	Positive	994.459	791.367	32.7
VGYSPVLDC[+57.021464]HTTHVSC[+57.021464]R(+2).2	0	10	Positive	994.459	693.306	32.7
VGYSPVLDC[+57.021464]HTTHVSC[+57.021464]R(+2).2	0	10	Positive	994.459	636.764	32.7
VGYSPVLDC[+57.021464]HTTHVSC[+57.021464]R(+2).2	0	10	Positive	994.459	579.251	32.7
VGYSPVLDC[+57.021464]HTTHVSC[+57.021464]R(+3)	0	10	Positive	663.308	1385.6	27.5
VGYSPVLDC[+57.021464]HTTHVSC[+57.021464]R(+3)	0	10	Positive	663.308	1272.52	27.5
VGYSPVLDC[+57.021464]HTTHVSC[+57.021464]R(+3)	0	10	Positive	663.308	1157.49	27.5
VGYSPVLDC[+57.021464]HTTHVSC[+57.021464]R(+3)	0	10	Positive	663.308	997.463	27.5
VGYSPVLDC[+57.021464]HTTHVSC[+57.021464]R(+3)	0	10	Positive	663.308	860.404	27.5
VGYSPVLDC[+57.021464]HTTHVSC[+57.021464]R(+3)	0	10	Positive	663.308	759.357	27.5
VGYSPVLDC[+57.021464]HTTHVSC[+57.021464]R(+3)	0	10	Positive	663.308	658.309	27.5
VGYSPVLDC[+57.021464]HTTHVSC[+57.021464]R(+3)	0	10	Positive	663.308	521.25	27.5
VGYSPVLDC[+57.021464]HTTHVSC[+57.021464]R(+3)	0	10	Positive	663.308	422.182	27.5
VGYSPVLDC[+57.021464]HTTHVSC[+57.021464]R(+3)	0	10	Positive	663.308	335.15	27.5
VGYSPVLDC[+57.021464]HTTHVSC[+57.021464]R(+3).2	0	10	Positive	663.308	944.925	27.5
VGYSPVLDC[+57.021464]HTTHVSC[+57.021464]R(+3).2	0	10	Positive	663.308	916.414	27.5
VGYSPVLDC[+57.021464]HTTHVSC[+57.021464]R(+3).2	0	10	Positive	663.308	834.883	27.5
VGYSPVLDC[+57.021464]HTTHVSC[+57.021464]R(+3).2	0	10	Positive	663.308	791.367	27.5
VGYSPVLDC[+57.021464]HTTHVSC[+57.021464]R(+3).2	0	10	Positive	663.308	742.84	27.5
VGYSPVLDC[+57.021464]HTTHVSC[+57.021464]R(+3).2	0	10	Positive	663.308	693.306	27.5
VGYSPVLDC[+57.021464]HTTHVSC[+57.021464]R(+3).2	0	10	Positive	663.308	636.764	27.5
VGYSPVLDC[+57.021464]HTTHVSC[+57.021464]R(+3).2	0	10	Positive	663.308	579.251	27.5
VGYSPVLDC[+57.021464]HTTHVSC[+57.021464]R(+3).2	0	10	Positive	663.308	499.235	27.5
LEDWPQYLMSGDGATVK(+2)	0	10	Positive	955.453	1366.67	31.6
LEDWPQYLMSGDGATVK(+2)	0	10	Positive	955.453	1269.61	31.6
LEDWPQYLMSGDGATVK(+2)	0	10	Positive	955.453	1141.56	31.6
LEDWPQYLMSGDGATVK(+2)	0	10	Positive	955.453	978.492	31.6
LEDWPQYLMSGDGATVK(+2)	0	10	Positive	955.453	865.408	31.6
LEDWPQYLMSGDGATVK(+2)	0	10	Positive	955.453	734.368	31.6
LEDWPQYLMSGDGATVK(+2)	0	10	Positive	955.453	647.336	31.6
LEDWPQYLMSGDGATVK(+2)	0	10	Positive	955.453	475.287	31.6
LEDWPQYLMSGDGATVK(+2)	0	10	Positive	955.453	347.229	31.6
LEDWPQYLMSGDGATVK(+2)	0	10	Positive	955.453	246.181	31.6
LEDWPQYLMSGDGATVK(+2).2	0	10	Positive	955.453	776.877	31.6
LEDWPQYLMSGDGATVK(+2).2	0	10	Positive	955.453	683.837	31.6
LEDWPQYLMSGDGATVK(+3)	0	10	Positive	637.304	1141.56	26.5
LEDWPQYLMSGDGATVK(+3)	0	10	Positive	637.304	978.492	26.5
LEDWPQYLMSGDGATVK(+3)	0	10	Positive	637.304	865.408	26.5
LEDWPQYLMSGDGATVK(+3)	0	10	Positive	637.304	734.368	26.5
LEDWPQYLMSGDGATVK(+3)	0	10	Positive	637.304	647.336	26.5
LEDWPQYLMSGDGATVK(+3)	0	10	Positive	637.304	590.314	26.5
LEDWPQYLMSGDGATVK(+3)	0	10	Positive	637.304	475.287	26.5
LEDWPQYLMSGDGATVK(+3)	0	10	Positive	637.304	246.181	26.5
LEDWPQYLMSGDGATVK(+3)	0	10	Positive	637.304	683.837	26.5
