# Supplementary material for: The PeptideAtlas of a widely cultivated fish Labeo rohita: A resource for the Aquaculture Community
Source: Sci Data. 2022 Apr 13;9:171. doi: 10.1038/s41597-022-01259-9 (PMC9008064; doi:10.1038/s41597-022-01259-9)
Supplement: Supplementary file 9 — Supplementary Table S5 [file 41597_2022_1259_MOESM9_ESM.xlsx]

## Sheet: Table_S5_SRM_Transition_list2
Compound	Start Time (min)	End Time (min)	Polarity	Precursor (m/z)	Product (m/z)	Collision Energy (V)
LVPNKPLC[+57.021464]VESFFHYPPLGR(+2)	0	10	Positive	1185.62	1349.66	38.5
LVPNKPLC[+57.021464]VESFFHYPPLGR(+2)	0	10	Positive	1185.62	1220.62	38.5
LVPNKPLC[+57.021464]VESFFHYPPLGR(+2)	0	10	Positive	1185.62	839.452	38.5
LVPNKPLC[+57.021464]VESFFHYPPLGR(+2)	0	10	Positive	1185.62	702.393	38.5
LVPNKPLC[+57.021464]VESFFHYPPLGR(+2)	0	10	Positive	1185.62	539.33	38.5
LVPNKPLC[+57.021464]VESFFHYPPLGR(+2)	0	10	Positive	1185.62	442.277	38.5
LVPNKPLC[+57.021464]VESFFHYPPLGR(+2)	0	10	Positive	1185.62	1079.55	38.5
LVPNKPLC[+57.021464]VESFFHYPPLGR(+2)	0	10	Positive	1185.62	974.001	38.5
LVPNKPLC[+57.021464]VESFFHYPPLGR(+2)	0	10	Positive	1185.62	909.953	38.5
LVPNKPLC[+57.021464]VESFFHYPPLGR(+2)	0	10	Positive	1185.62	173.116	38.5
LVPNKPLC[+57.021464]VESFFHYPPLGR(+3)	0	10	Positive	790.752	1448.73	32.3
LVPNKPLC[+57.021464]VESFFHYPPLGR(+3)	0	10	Positive	790.752	1349.66	32.3
LVPNKPLC[+57.021464]VESFFHYPPLGR(+3)	0	10	Positive	790.752	1220.62	32.3
LVPNKPLC[+57.021464]VESFFHYPPLGR(+3)	0	10	Positive	790.752	1133.59	32.3
LVPNKPLC[+57.021464]VESFFHYPPLGR(+3)	0	10	Positive	790.752	986.521	32.3
LVPNKPLC[+57.021464]VESFFHYPPLGR(+3)	0	10	Positive	790.752	839.452	32.3
LVPNKPLC[+57.021464]VESFFHYPPLGR(+3)	0	10	Positive	790.752	702.393	32.3
LVPNKPLC[+57.021464]VESFFHYPPLGR(+3)	0	10	Positive	790.752	539.33	32.3
LVPNKPLC[+57.021464]VESFFHYPPLGR(+3)	0	10	Positive	790.752	442.277	32.3
LVPNKPLC[+57.021464]VESFFHYPPLGR(+3)	0	10	Positive	790.752	232.14	32.3
LVPNKPLC[+57.021464]VESFFHYPPLGR(+3).2	0	10	Positive	790.752	1079.55	32.3
LVPNKPLC[+57.021464]VESFFHYPPLGR(+3).2	0	10	Positive	790.752	1031.02	32.3
LVPNKPLC[+57.021464]VESFFHYPPLGR(+3).2	0	10	Positive	790.752	974.001	32.3
LVPNKPLC[+57.021464]VESFFHYPPLGR(+3).2	0	10	Positive	790.752	909.953	32.3
LVPNKPLC[+57.021464]VESFFHYPPLGR(+3).2	0	10	Positive	790.752	861.427	32.3
LVPNKPLC[+57.021464]VESFFHYPPLGR(+3).2	0	10	Positive	790.752	804.885	32.3
LVPNKPLC[+57.021464]VESFFHYPPLGR(+3).2	0	10	Positive	790.752	724.87	32.3
LVPNKPLC[+57.021464]VESFFHYPPLGR(+3).2	0	10	Positive	790.752	675.335	32.3
LVPNKPLC[+57.021464]VESFFHYPPLGR(+3).2	0	10	Positive	790.752	610.814	32.3
LVPNKPLC[+57.021464]VESFFHYPPLGR(+3).2	0	10	Positive	790.752	567.298	32.3
LVPNKPLC[+57.021464]VESFFHYPPLGR(+3).3	0	10	Positive	790.752	493.764	32.3
LVPNKPLC[+57.021464]VESFFHYPPLGR(+3).3	0	10	Positive	790.752	420.23	32.3
LVPNKPLC[+57.021464]VESFFHYPPLGR(+3).3	0	10	Positive	790.752	270.169	32.3
ALWSPMGMASALQSPFGVQEK(+2)	0	10	Positive	1118.05	1492.75	36.4
ALWSPMGMASALQSPFGVQEK(+2)	0	10	Positive	1118.05	1361.71	36.4
ALWSPMGMASALQSPFGVQEK(+2)	0	10	Positive	1118.05	1290.67	36.4
ALWSPMGMASALQSPFGVQEK(+2)	0	10	Positive	1118.05	1203.64	36.4
ALWSPMGMASALQSPFGVQEK(+2)	0	10	Positive	1118.05	1132.6	36.4
ALWSPMGMASALQSPFGVQEK(+2)	0	10	Positive	1118.05	1019.52	36.4
ALWSPMGMASALQSPFGVQEK(+2)	0	10	Positive	1118.05	891.457	36.4
ALWSPMGMASALQSPFGVQEK(+2)	0	10	Positive	1118.05	804.425	36.4
ALWSPMGMASALQSPFGVQEK(+2)	0	10	Positive	1118.05	560.304	36.4
ALWSPMGMASALQSPFGVQEK(+2)	0	10	Positive	1118.05	503.282	36.4
ALWSPMGMASALQSPFGVQEK(+2).2	0	10	Positive	1118.05	404.214	36.4
ALWSPMGMASALQSPFGVQEK(+2).2	0	10	Positive	1118.05	276.155	36.4
ALWSPMGMASALQSPFGVQEK(+2).2	0	10	Positive	1118.05	932.95	36.4
ALWSPMGMASALQSPFGVQEK(+2).2	0	10	Positive	1118.05	889.434	36.4
ALWSPMGMASALQSPFGVQEK(+2).2	0	10	Positive	1118.05	645.838	36.4
ALWSPMGMASALQSPFGVQEK(+3)	0	10	Positive	745.702	1290.67	30.6
ALWSPMGMASALQSPFGVQEK(+3)	0	10	Positive	745.702	1203.64	30.6
ALWSPMGMASALQSPFGVQEK(+3)	0	10	Positive	745.702	1132.6	30.6
ALWSPMGMASALQSPFGVQEK(+3)	0	10	Positive	745.702	1019.52	30.6
ALWSPMGMASALQSPFGVQEK(+3)	0	10	Positive	745.702	891.457	30.6
ALWSPMGMASALQSPFGVQEK(+3)	0	10	Positive	745.702	804.425	30.6
ALWSPMGMASALQSPFGVQEK(+3)	0	10	Positive	745.702	707.372	30.6
ALWSPMGMASALQSPFGVQEK(+3)	0	10	Positive	745.702	560.304	30.6
ALWSPMGMASALQSPFGVQEK(+3)	0	10	Positive	745.702	404.214	30.6
ALWSPMGMASALQSPFGVQEK(+3)	0	10	Positive	745.702	276.155	30.6
ALWSPMGMASALQSPFGVQEK(+3).2	0	10	Positive	745.702	889.434	30.6
ALWSPMGMASALQSPFGVQEK(+3).2	0	10	Positive	745.702	645.838	30.6
ALWSPMGMASALQSPFGVQEK(+3).2	0	10	Positive	745.702	446.232	30.6
ALWSPMGMASALQSPFGVQEK(+3).2	0	10	Positive	745.702	402.716	30.6
QLLQGPVKPLDWR(+2)	0	10	Positive	775.446	1308.74	26.2
QLLQGPVKPLDWR(+2)	0	10	Positive	775.446	1195.66	26.2
QLLQGPVKPLDWR(+2)	0	10	Positive	775.446	1067.6	26.2
QLLQGPVKPLDWR(+2)	0	10	Positive	775.446	1010.58	26.2
QLLQGPVKPLDWR(+2)	0	10	Positive	775.446	913.525	26.2
QLLQGPVKPLDWR(+2)	0	10	Positive	775.446	814.457	26.2
QLLQGPVKPLDWR(+2)	0	10	Positive	775.446	686.362	26.2
QLLQGPVKPLDWR(+2)	0	10	Positive	775.446	589.309	26.2
QLLQGPVKPLDWR(+2)	0	10	Positive	775.446	476.225	26.2
QLLQGPVKPLDWR(+2)	0	10	Positive	775.446	361.198	26.2
QLLQGPVKPLDWR(+2).2	0	10	Positive	775.446	711.417	26.2
QLLQGPVKPLDWR(+2).2	0	10	Positive	775.446	654.875	26.2
QLLQGPVKPLDWR(+2).2	0	10	Positive	775.446	598.333	26.2
QLLQGPVKPLDWR(+2).2	0	10	Positive	775.446	534.303	26.2
QLLQGPVKPLDWR(+2).2	0	10	Positive	775.446	505.793	26.2
QLLQGPVKPLDWR(+2).2	0	10	Positive	775.446	343.685	26.2
QLLQGPVKPLDWR(+3)	0	10	Positive	517.299	1195.66	21.9
QLLQGPVKPLDWR(+3)	0	10	Positive	517.299	1067.6	21.9
QLLQGPVKPLDWR(+3)	0	10	Positive	517.299	1010.58	21.9
QLLQGPVKPLDWR(+3)	0	10	Positive	517.299	913.525	21.9
QLLQGPVKPLDWR(+3)	0	10	Positive	517.299	814.457	21.9
QLLQGPVKPLDWR(+3)	0	10	Positive	517.299	686.362	21.9
QLLQGPVKPLDWR(+3)	0	10	Positive	517.299	589.309	21.9
QLLQGPVKPLDWR(+3)	0	10	Positive	517.299	476.225	21.9
QLLQGPVKPLDWR(+3)	0	10	Positive	517.299	361.198	21.9
QLLQGPVKPLDWR(+3)	0	10	Positive	517.299	711.417	21.9
QLLQGPVKPLDWR(+3).2	0	10	Positive	517.299	654.875	21.9
QLLQGPVKPLDWR(+3).2	0	10	Positive	517.299	598.333	21.9
QLLQGPVKPLDWR(+3).2	0	10	Positive	517.299	534.303	21.9
QLLQGPVKPLDWR(+3).2	0	10	Positive	517.299	505.793	21.9
QLLQGPVKPLDWR(+3).2	0	10	Positive	517.299	457.266	21.9
QLLQGPVKPLDWR(+3).2	0	10	Positive	517.299	407.732	21.9
QLLQGPVKPLDWR(+3).2	0	10	Positive	517.299	343.685	21.9
FPLVPEVQR(+2)	0	10	Positive	542.811	937.547	19.2
FPLVPEVQR(+2)	0	10	Positive	542.811	840.494	19.2
FPLVPEVQR(+2)	0	10	Positive	542.811	727.41	19.2
FPLVPEVQR(+2)	0	10	Positive	542.811	628.341	19.2
FPLVPEVQR(+2)	0	10	Positive	542.811	531.289	19.2
FPLVPEVQR(+2)	0	10	Positive	542.811	402.246	19.2
FPLVPEVQR(+2)	0	10	Positive	542.811	469.277	19.2
FPLVPEVQR(+2)	0	10	Positive	542.811	364.208	19.2
FPLVPEVQR(+2)	0	10	Positive	542.811	314.674	19.2
FPLVPEVQR(+2)	0	10	Positive	542.811	266.148	19.2
EVAVDFQMR(+2)	0	10	Positive	547.768	866.419	19.3
EVAVDFQMR(+2)	0	10	Positive	547.768	795.382	19.3
EVAVDFQMR(+2)	0	10	Positive	547.768	696.313	19.3
EVAVDFQMR(+2)	0	10	Positive	547.768	581.286	19.3
EVAVDFQMR(+2)	0	10	Positive	547.768	434.218	19.3
EVAVDFQMR(+2)	0	10	Positive	547.768	306.159	19.3
QPVTPSSVAVQC[+57.021464]SEDR(+2)	0	10	Positive	880.417	1435.65	29.3
QPVTPSSVAVQC[+57.021464]SEDR(+2)	0	10	Positive	880.417	1334.6	29.3
QPVTPSSVAVQC[+57.021464]SEDR(+2)	0	10	Positive	880.417	1237.55	29.3
QPVTPSSVAVQC[+57.021464]SEDR(+2)	0	10	Positive	880.417	1150.52	29.3
QPVTPSSVAVQC[+57.021464]SEDR(+2)	0	10	Positive	880.417	1063.48	29.3
QPVTPSSVAVQC[+57.021464]SEDR(+2)	0	10	Positive	880.417	964.415	29.3
QPVTPSSVAVQC[+57.021464]SEDR(+2)	0	10	Positive	880.417	893.378	29.3
QPVTPSSVAVQC[+57.021464]SEDR(+2)	0	10	Positive	880.417	794.31	29.3
QPVTPSSVAVQC[+57.021464]SEDR(+2)	0	10	Positive	880.417	666.251	29.3
QPVTPSSVAVQC[+57.021464]SEDR(+2)	0	10	Positive	880.417	506.221	29.3
QPVTPSSVAVQC[+57.021464]SEDR(+2).2	0	10	Positive	880.417	290.146	29.3
QPVTPSSVAVQC[+57.021464]SEDR(+2).2	0	10	Positive	880.417	816.388	29.3
QPVTPSSVAVQC[+57.021464]SEDR(+2).2	0	10	Positive	880.417	718.328	29.3
QPVTPSSVAVQC[+57.021464]SEDR(+2).2	0	10	Positive	880.417	667.804	29.3
QPVTPSSVAVQC[+57.021464]SEDR(+2).2	0	10	Positive	880.417	575.761	29.3
QPVTPSSVAVQC[+57.021464]SEDR(+2).2	0	10	Positive	880.417	253.614	29.3
QPVTPSSVAVQC[+57.021464]SEDR(+3)	0	10	Positive	587.28	1237.55	24.6
QPVTPSSVAVQC[+57.021464]SEDR(+3)	0	10	Positive	587.28	1150.52	24.6
QPVTPSSVAVQC[+57.021464]SEDR(+3)	0	10	Positive	587.28	1063.48	24.6
QPVTPSSVAVQC[+57.021464]SEDR(+3)	0	10	Positive	587.28	964.415	24.6
QPVTPSSVAVQC[+57.021464]SEDR(+3)	0	10	Positive	587.28	893.378	24.6
QPVTPSSVAVQC[+57.021464]SEDR(+3)	0	10	Positive	587.28	794.31	24.6
QPVTPSSVAVQC[+57.021464]SEDR(+3)	0	10	Positive	587.28	666.251	24.6
QPVTPSSVAVQC[+57.021464]SEDR(+3)	0	10	Positive	587.28	506.221	24.6
QPVTPSSVAVQC[+57.021464]SEDR(+3)	0	10	Positive	587.28	419.188	24.6
QPVTPSSVAVQC[+57.021464]SEDR(+3)	0	10	Positive	587.28	290.146	24.6
QPVTPSSVAVQC[+57.021464]SEDR(+3).2	0	10	Positive	587.28	667.804	24.6
QPVTPSSVAVQC[+57.021464]SEDR(+3).2	0	10	Positive	587.28	575.761	24.6
QPVTPSSVAVQC[+57.021464]SEDR(+3).2	0	10	Positive	587.28	482.711	24.6
QPVTPSSVAVQC[+57.021464]SEDR(+3).2	0	10	Positive	587.28	447.193	24.6
QPVTPSSVAVQC[+57.021464]SEDR(+3).2	0	10	Positive	587.28	397.659	24.6
QPVTPSSVAVQC[+57.021464]SEDR(+3).2	0	10	Positive	587.28	333.629	24.6
QPVTPSSVAVQC[+57.021464]SEDR(+3).2	0	10	Positive	587.28	253.614	24.6
ADGAIVGVQC[+57.021464]HYPR(+2)	0	10	Positive	771.877	1228.63	26.1
ADGAIVGVQC[+57.021464]HYPR(+2)	0	10	Positive	771.877	1115.54	26.1
ADGAIVGVQC[+57.021464]HYPR(+2)	0	10	Positive	771.877	1016.47	26.1
ADGAIVGVQC[+57.021464]HYPR(+2)	0	10	Positive	771.877	959.452	26.1
ADGAIVGVQC[+57.021464]HYPR(+2)	0	10	Positive	771.877	860.383	26.1
ADGAIVGVQC[+57.021464]HYPR(+2)	0	10	Positive	771.877	732.325	26.1
ADGAIVGVQC[+57.021464]HYPR(+2)	0	10	Positive	771.877	572.294	26.1
ADGAIVGVQC[+57.021464]HYPR(+2)	0	10	Positive	771.877	435.235	26.1
ADGAIVGVQC[+57.021464]HYPR(+2)	0	10	Positive	771.877	272.172	26.1
ADGAIVGVQC[+57.021464]HYPR(+2)	0	10	Positive	771.877	678.846	26.1
ADGAIVGVQC[+57.021464]HYPR(+2).2	0	10	Positive	771.877	614.816	26.1
ADGAIVGVQC[+57.021464]HYPR(+2).2	0	10	Positive	771.877	558.274	26.1
ADGAIVGVQC[+57.021464]HYPR(+2).2	0	10	Positive	771.877	508.74	26.1
ADGAIVGVQC[+57.021464]HYPR(+2).2	0	10	Positive	771.877	286.651	26.1
ADGAIVGVQC[+57.021464]HYPR(+3)	0	10	Positive	514.92	1115.54	21.8
ADGAIVGVQC[+57.021464]HYPR(+3)	0	10	Positive	514.92	1016.47	21.8
ADGAIVGVQC[+57.021464]HYPR(+3)	0	10	Positive	514.92	860.383	21.8
ADGAIVGVQC[+57.021464]HYPR(+3)	0	10	Positive	514.92	732.325	21.8
ADGAIVGVQC[+57.021464]HYPR(+3)	0	10	Positive	514.92	572.294	21.8
ADGAIVGVQC[+57.021464]HYPR(+3)	0	10	Positive	514.92	435.235	21.8
ADGAIVGVQC[+57.021464]HYPR(+3)	0	10	Positive	514.92	272.172	21.8
ADGAIVGVQC[+57.021464]HYPR(+3)	0	10	Positive	514.92	736.359	21.8
ADGAIVGVQC[+57.021464]HYPR(+3)	0	10	Positive	514.92	678.846	21.8
ADGAIVGVQC[+57.021464]HYPR(+3)	0	10	Positive	514.92	650.335	21.8
ADGAIVGVQC[+57.021464]HYPR(+3).2	0	10	Positive	514.92	614.816	21.8
ADGAIVGVQC[+57.021464]HYPR(+3).2	0	10	Positive	514.92	558.274	21.8
ADGAIVGVQC[+57.021464]HYPR(+3).2	0	10	Positive	514.92	508.74	21.8
ADGAIVGVQC[+57.021464]HYPR(+3).2	0	10	Positive	514.92	480.229	21.8
ADGAIVGVQC[+57.021464]HYPR(+3).2	0	10	Positive	514.92	430.695	21.8
ADGAIVGVQC[+57.021464]HYPR(+3).2	0	10	Positive	514.92	286.651	21.8
LMLDDWSYERPSNYYFLGNVFNLEASVK(+3)	0	10	Positive	1124.21	1437.77	45
LMLDDWSYERPSNYYFLGNVFNLEASVK(+3)	0	10	Positive	1124.21	1290.71	45
LMLDDWSYERPSNYYFLGNVFNLEASVK(+3)	0	10	Positive	1124.21	1177.62	45
LMLDDWSYERPSNYYFLGNVFNLEASVK(+3)	0	10	Positive	1124.21	907.488	45
LMLDDWSYERPSNYYFLGNVFNLEASVK(+3)	0	10	Positive	1124.21	533.293	45
LMLDDWSYERPSNYYFLGNVFNLEASVK(+3)	0	10	Positive	1124.21	404.25	45
LMLDDWSYERPSNYYFLGNVFNLEASVK(+3)	0	10	Positive	1124.21	333.213	45
LMLDDWSYERPSNYYFLGNVFNLEASVK(+3)	0	10	Positive	1124.21	1392.18	45
LMLDDWSYERPSNYYFLGNVFNLEASVK(+3)	0	10	Positive	1124.21	1299.14	45
LMLDDWSYERPSNYYFLGNVFNLEASVK(+3)	0	10	Positive	1124.21	1174.09	45
VYNHVPLR(+2)	0	10	Positive	499.282	898.489	17.9
VYNHVPLR(+2)	0	10	Positive	499.282	735.426	17.9
VYNHVPLR(+2)	0	10	Positive	499.282	621.383	17.9
VYNHVPLR(+2)	0	10	Positive	499.282	484.324	17.9
VYNHVPLR(+2)	0	10	Positive	499.282	385.256	17.9
VYNHVPLR(+2)	0	10	Positive	499.282	288.203	17.9
VYNHVPLR(+2)	0	10	Positive	499.282	449.748	17.9
VYNHVPLR(+2)	0	10	Positive	499.282	368.217	17.9
VYNHVPLR(+2)	0	10	Positive	499.282	311.195	17.9
VFVDSC[+57.021464]VATQAPDVNSLPR(+2)	0	10	Positive	1038.01	1367.73	34
VFVDSC[+57.021464]VATQAPDVNSLPR(+2)	0	10	Positive	1038.01	1268.66	34
VFVDSC[+57.021464]VATQAPDVNSLPR(+2)	0	10	Positive	1038.01	1197.62	34
VFVDSC[+57.021464]VATQAPDVNSLPR(+2)	0	10	Positive	1038.01	1096.57	34
VFVDSC[+57.021464]VATQAPDVNSLPR(+2)	0	10	Positive	1038.01	968.516	34
VFVDSC[+57.021464]VATQAPDVNSLPR(+2)	0	10	Positive	1038.01	897.479	34
VFVDSC[+57.021464]VATQAPDVNSLPR(+2)	0	10	Positive	1038.01	800.426	34
VFVDSC[+57.021464]VATQAPDVNSLPR(+2)	0	10	Positive	1038.01	685.399	34
VFVDSC[+57.021464]VATQAPDVNSLPR(+2)	0	10	Positive	1038.01	586.331	34
VFVDSC[+57.021464]VATQAPDVNSLPR(+2)	0	10	Positive	1038.01	472.288	34
VFVDSC[+57.021464]VATQAPDVNSLPR(+2).2	0	10	Positive	1038.01	385.256	34
VFVDSC[+57.021464]VATQAPDVNSLPR(+2).2	0	10	Positive	1038.01	272.172	34
VFVDSC[+57.021464]VATQAPDVNSLPR(+2).2	0	10	Positive	1038.01	449.243	34
VFVDSC[+57.021464]VATQAPDVNSLPR(+3)	0	10	Positive	692.345	1367.73	28.6
VFVDSC[+57.021464]VATQAPDVNSLPR(+3)	0	10	Positive	692.345	1268.66	28.6
VFVDSC[+57.021464]VATQAPDVNSLPR(+3)	0	10	Positive	692.345	1197.62	28.6
VFVDSC[+57.021464]VATQAPDVNSLPR(+3)	0	10	Positive	692.345	1096.57	28.6
VFVDSC[+57.021464]VATQAPDVNSLPR(+3)	0	10	Positive	692.345	968.516	28.6
VFVDSC[+57.021464]VATQAPDVNSLPR(+3)	0	10	Positive	692.345	897.479	28.6
VFVDSC[+57.021464]VATQAPDVNSLPR(+3)	0	10	Positive	692.345	800.426	28.6
VFVDSC[+57.021464]VATQAPDVNSLPR(+3)	0	10	Positive	692.345	685.399	28.6
VFVDSC[+57.021464]VATQAPDVNSLPR(+3)	0	10	Positive	692.345	586.331	28.6
VFVDSC[+57.021464]VATQAPDVNSLPR(+3)	0	10	Positive	692.345	472.288	28.6
VFVDSC[+57.021464]VATQAPDVNSLPR(+3).2	0	10	Positive	692.345	385.256	28.6
VFVDSC[+57.021464]VATQAPDVNSLPR(+3).2	0	10	Positive	692.345	272.172	28.6
VFVDSC[+57.021464]VATQAPDVNSLPR(+3).2	0	10	Positive	692.345	807.899	28.6
VFVDSC[+57.021464]VATQAPDVNSLPR(+3).2	0	10	Positive	692.345	599.315	28.6
VFVDSC[+57.021464]VATQAPDVNSLPR(+3).2	0	10	Positive	692.345	484.762	28.6
VFVDSC[+57.021464]VATQAPDVNSLPR(+3).2	0	10	Positive	692.345	449.243	28.6
VFVDSC[+57.021464]VATQAPDVNSLPR(+3).2	0	10	Positive	692.345	343.203	28.6
YSFIENHGC[+57.021464]FVDAK(+2)	0	10	Positive	843.882	1436.66	28.2
YSFIENHGC[+57.021464]FVDAK(+2)	0	10	Positive	843.882	1289.59	28.2
YSFIENHGC[+57.021464]FVDAK(+2)	0	10	Positive	843.882	1176.51	28.2
YSFIENHGC[+57.021464]FVDAK(+2)	0	10	Positive	843.882	1047.47	28.2
YSFIENHGC[+57.021464]FVDAK(+2)	0	10	Positive	843.882	933.425	28.2
YSFIENHGC[+57.021464]FVDAK(+2)	0	10	Positive	843.882	796.366	28.2
YSFIENHGC[+57.021464]FVDAK(+2)	0	10	Positive	843.882	739.344	28.2
YSFIENHGC[+57.021464]FVDAK(+2)	0	10	Positive	843.882	579.314	28.2
YSFIENHGC[+57.021464]FVDAK(+2)	0	10	Positive	843.882	432.245	28.2
YSFIENHGC[+57.021464]FVDAK(+2)	0	10	Positive	843.882	333.177	28.2
YSFIENHGC[+57.021464]FVDAK(+2).2	0	10	Positive	843.882	218.15	28.2
YSFIENHGC[+57.021464]FVDAK(+2).2	0	10	Positive	843.882	762.351	28.2
YSFIENHGC[+57.021464]FVDAK(+2).2	0	10	Positive	843.882	718.835	28.2
YSFIENHGC[+57.021464]FVDAK(+2).2	0	10	Positive	843.882	645.301	28.2
YSFIENHGC[+57.021464]FVDAK(+2).2	0	10	Positive	843.882	588.759	28.2
YSFIENHGC[+57.021464]FVDAK(+2).2	0	10	Positive	843.882	524.237	28.2
YSFIENHGC[+57.021464]FVDAK(+2).2	0	10	Positive	843.882	467.216	28.2
YSFIENHGC[+57.021464]FVDAK(+2).2	0	10	Positive	843.882	398.687	28.2
YSFIENHGC[+57.021464]FVDAK(+2).2	0	10	Positive	843.882	109.579	28.2
YSFIENHGC[+57.021464]FVDAK(+3)	0	10	Positive	562.924	1289.59	23.7
YSFIENHGC[+57.021464]FVDAK(+3)	0	10	Positive	562.924	1176.51	23.7
YSFIENHGC[+57.021464]FVDAK(+3)	0	10	Positive	562.924	1047.47	23.7
YSFIENHGC[+57.021464]FVDAK(+3)	0	10	Positive	562.924	933.425	23.7
YSFIENHGC[+57.021464]FVDAK(+3)	0	10	Positive	562.924	796.366	23.7
YSFIENHGC[+57.021464]FVDAK(+3)	0	10	Positive	562.924	739.344	23.7
YSFIENHGC[+57.021464]FVDAK(+3)	0	10	Positive	562.924	579.314	23.7
YSFIENHGC[+57.021464]FVDAK(+3)	0	10	Positive	562.924	432.245	23.7
YSFIENHGC[+57.021464]FVDAK(+3)	0	10	Positive	562.924	333.177	23.7
YSFIENHGC[+57.021464]FVDAK(+3)	0	10	Positive	562.924	218.15	23.7
YSFIENHGC[+57.021464]FVDAK(+3).2	0	10	Positive	562.924	762.351	23.7
YSFIENHGC[+57.021464]FVDAK(+3).2	0	10	Positive	562.924	718.835	23.7
YSFIENHGC[+57.021464]FVDAK(+3).2	0	10	Positive	562.924	645.301	23.7
YSFIENHGC[+57.021464]FVDAK(+3).2	0	10	Positive	562.924	588.759	23.7
YSFIENHGC[+57.021464]FVDAK(+3).2	0	10	Positive	562.924	524.237	23.7
YSFIENHGC[+57.021464]FVDAK(+3).2	0	10	Positive	562.924	467.216	23.7
YSFIENHGC[+57.021464]FVDAK(+3).2	0	10	Positive	562.924	290.16	23.7
YSFIENHGC[+57.021464]FVDAK(+3).2	0	10	Positive	562.924	109.579	23.7
FMPQTQPEK(+2)	0	10	Positive	553.27	827.426	19.5
FMPQTQPEK(+2)	0	10	Positive	553.27	730.373	19.5
FMPQTQPEK(+2)	0	10	Positive	553.27	602.314	19.5
FMPQTQPEK(+2)	0	10	Positive	553.27	501.267	19.5
FMPQTQPEK(+2)	0	10	Positive	553.27	373.208	19.5
FMPQTQPEK(+2)	0	10	Positive	553.27	479.737	19.5
FMPQTQPEK(+2)	0	10	Positive	553.27	414.217	19.5
FMPQTQPEK(+2)	0	10	Positive	553.27	251.137	19.5
FMPQTQPEK(+2)	0	10	Positive	553.27	187.108	19.5
VQFQLEAFMFQEGQSPSIYITC[+57.021464]LLK(+3)	0	10	Positive	993.166	1479.79	40
VQFQLEAFMFQEGQSPSIYITC[+57.021464]LLK(+3)	0	10	Positive	993.166	1294.71	40
VQFQLEAFMFQEGQSPSIYITC[+57.021464]LLK(+3)	0	10	Positive	993.166	1207.68	40
VQFQLEAFMFQEGQSPSIYITC[+57.021464]LLK(+3)	0	10	Positive	993.166	1110.62	40
VQFQLEAFMFQEGQSPSIYITC[+57.021464]LLK(+3)	0	10	Positive	993.166	1023.59	40
VQFQLEAFMFQEGQSPSIYITC[+57.021464]LLK(+3)	0	10	Positive	993.166	910.507	40
VQFQLEAFMFQEGQSPSIYITC[+57.021464]LLK(+3)	0	10	Positive	993.166	747.443	40
VQFQLEAFMFQEGQSPSIYITC[+57.021464]LLK(+3)	0	10	Positive	993.166	634.359	40
VQFQLEAFMFQEGQSPSIYITC[+57.021464]LLK(+3)	0	10	Positive	993.166	604.341	40
VQFQLEAFMFQEGQSPSIYITC[+57.021464]LLK(+3)	0	10	Positive	993.166	130.602	40
ATFASVPSDAGR(+2)	0	10	Positive	589.793	1006.5	20.6
ATFASVPSDAGR(+2)	0	10	Positive	589.793	859.427	20.6
ATFASVPSDAGR(+2)	0	10	Positive	589.793	788.39	20.6
ATFASVPSDAGR(+2)	0	10	Positive	589.793	701.358	20.6
ATFASVPSDAGR(+2)	0	10	Positive	589.793	602.289	20.6
ATFASVPSDAGR(+2)	0	10	Positive	589.793	505.237	20.6
ATFASVPSDAGR(+2)	0	10	Positive	589.793	303.178	20.6
ATFASVPSDAGR(+2)	0	10	Positive	589.793	232.14	20.6
ATFASVPSDAGR(+2)	0	10	Positive	589.793	301.648	20.6
